# Supplementary material for: Parameter subset reduction for patient-specific modelling of arrhythmogenic cardiomyopathy-related mutation carriers in the CircAdapt model
Source: Philos Trans A Math Phys Eng Sci. 2020 May 25;378(2173):20190347. doi: 10.1098/rsta.2019.0347 (PMC7287326; doi:10.1098/rsta.2019.0347)
Supplement: Source Code [file rsta20190347supp3.zip]

Archive with 232 entries (211 files):
- ReadMe.txt
- CA/
- CA/core/
- CA/core/header/
- CA/core/header/CircAdapt.h
- CA/core/header/components/
- CA/core/header/components/Adapt.h
- CA/core/header/components/ArtVen.h
- CA/core/header/components/Bag.h
- CA/core/header/components/Cavity.h
- CA/core/header/components/CavityArtVen.h
- CA/core/header/components/Chamber.h
- CA/core/header/components/Circulation.h
- CA/core/header/components/Components.h
- CA/core/header/components/Patch.h
- CA/core/header/components/pExternal.h
- CA/core/header/components/TriSeg.h
- CA/core/header/components/Valve.h
- CA/core/header/components/Wall.h
- CA/core/header/components/WallMultiPatch.h
- CA/core/header/core.h
- CA/core/header/coreMatlab.h
- CA/core/header/coreStruct.h
- CA/core/header/Solver/
- CA/core/header/Solver/Solver.h
- CA/core/header/Solver/SolverCAAS.h
- CA/core/source/
- CA/core/source/CircAdapt.cpp
- CA/core/source/Components/
- CA/core/source/Components/Adapt.cpp
- CA/core/source/Components/ArtVen.cpp
- CA/core/source/Components/Bag.cpp
- CA/core/source/Components/Cavity.cpp
- CA/core/source/Components/CavityArtVen.cpp
- CA/core/source/Components/Chamber.cpp
- CA/core/source/Components/Circulation.cpp
- CA/core/source/Components/Components.cpp
- CA/core/source/Components/Patch.cpp
- CA/core/source/Components/pExternal.cpp
- CA/core/source/Components/TriSeg.cpp
- CA/core/source/Components/Valve.cpp
- CA/core/source/Components/Wall.cpp
- CA/core/source/Components/WallMultiPatch.cpp
- CA/core/source/Core.cpp
- CA/core/source/CoreMatlab.cpp
- CA/core/source/Solver/
- CA/core/source/Solver/Solver.cpp
- CA/core/source/Solver/SolverCAAS.cpp
- CA/matlab/
- CA/matlab/src/
- CA/matlab/src/CircAdapt.m
- CA/matlab/src/CircAdaptCompile.m
- CA/matlab/src/CircAdaptGetP.m
- CA/matlab/src/CircAdaptMatlab.cpp
- CA/matlab/src/CircAdaptMatlab.mexw64
- CA/matlab/src/CircAdaptSetP.m
- CA/matlab/src/class_handle.hpp
- CA/matlab/src/compile.m
- CA/matlab/src/mex_interface.m
- CA/matlab/src/str2fun.m
- MC_PSO/
- MC_PSO/calc/
- MC_PSO/calc/calcEA.m
- MC_PSO/calc/calcEARatio.m
- MC_PSO/calc/calcEjectionFraction.m
- MC_PSO/calc/calcEndDiastolicPressure.m
- MC_PSO/calc/calcEndDiastolicPressureAtOnsetQRS.m
- MC_PSO/calc/calcEndDiastolicVolume.m
- MC_PSO/calc/calcFiberStress.m
- MC_PSO/calc/calcGlobalStrain.m
- MC_PSO/calc/calcLPeakStrain.m
- MC_PSO/calc/calcMaxShorteningVelocity.m
- MC_PSO/calc/calcMeanPressure.m
- MC_PSO/calc/calcMeasurementTCycle.m
- MC_PSO/calc/CalcMeasurementTimeContractionToPeak.m
- MC_PSO/calc/CalcMeasurementTimeToContraction.m
- MC_PSO/calc/calcMeasurementTimeToRelax.m
- MC_PSO/calc/calcMeasurementTimings.m
- MC_PSO/calc/calcModelStrain.m
- MC_PSO/calc/calcModelStrainRate.m
- MC_PSO/calc/CalcModelTimeContractionToPeak.m
- MC_PSO/calc/CalcModelTimeToContraction.m
- MC_PSO/calc/calcModelTimeToRelax.m
- MC_PSO/calc/calcOnsetLengthening.m
- MC_PSO/calc/calcOnsetShorteningTime.m
- MC_PSO/calc/calcPeakStrain.m
- MC_PSO/calc/calcPostSystolicIndex.m
- MC_PSO/calc/calcStrainArea.m
- MC_PSO/calc/calcStrainModelMeasurementError.asv
- MC_PSO/calc/calcStrainModelMeasurementError.m
- MC_PSO/calc/calcStrainPatch.m
- MC_PSO/calc/calcSystolicStrain.m
- MC_PSO/calc/calcTotalEjectionTime.m
- MC_PSO/calc/GetFt.m
- MC_PSO/calc/PutFt.m
- MC_PSO/calc/runMainPFromP.m
- MC_PSO/calc/runNBeats.m
- MC_PSO/calc/strainPlot.m
- MC_PSO/calc/TimeToEpeak.m
- MC_PSO/calc/ValveTimings.m
- MC_PSO/calc/ValveTimingsAV.m
- MC_PSO/data/
- MC_PSO/initCore.m
- MC_PSO/input/
- MC_PSO/input/importData.m
- MC_PSO/input/pat1.mat
- MC_PSO/input/pat2.mat
- MC_PSO/input/pat3.mat
- MC_PSO/input/pat4.mat
- MC_PSO/main15a.m
- MC_PSO/main15b.m
- MC_PSO/main23a.m
- MC_PSO/main23b.m
- MC_PSO/main26.m
- MC_PSO/main31.m
- MC_PSO/main40.m
- MC_PSO/main53.m
- MC_PSO/mkVirtualPatients.m
- MC_PSO/postprocessing/
- MC_PSO/postprocessing/postprocessing.m
- MC_PSO/postprocessing/postprocessingCobweb.m
- MC_PSO/postprocessing/postprocessingErrorCalculation.m
- MC_PSO/postprocessing/postprocessingPSO.m
- MC_PSO/postprocessingCompareMCaPSO.m
- MC_PSO/PRv3.mat
- MC_PSO/readme.txt
- MC_PSO/SSA/
- MC_PSO/SSA/calculatePatY.m
- MC_PSO/SSA/compressFolder.m
- MC_PSO/SSA/compressP.m
- MC_PSO/SSA/exportPostProcessing.m
- MC_PSO/SSA/exportPostProcessingPSO.m
- MC_PSO/SSA/getGeneralY.m
- MC_PSO/SSA/getPSOsettings.m
- MC_PSO/SSA/getRefSet.m
- MC_PSO/SSA/getRunSets.m
- MC_PSO/SSA/getSSsettings.m
- MC_PSO/SSA/getY.m
- MC_PSO/SSA/getYmeas.m
- MC_PSO/SSA/initProcessing.m
- MC_PSO/SSA/loadData.m
- MC_PSO/SSA/loadData_original.m
- MC_PSO/SSA/LoadSimulationRef.m
- MC_PSO/SSA/normalizeStrain.m
- MC_PSO/SSA/OnsetQRS.m
- MC_PSO/SSA/P2x.m
- MC_PSO/SSA/preprocessing.m
- MC_PSO/SSA/processing.m
- MC_PSO/SSA/processingMultiCore.m
- MC_PSO/SSA/processingPSO.m
- MC_PSO/SSA/runSteady.m
- MC_PSO/SSA/x2P.m
- MS/
- MS/calc/
- MS/calc/calcEA.m
- MS/calc/calcEARatio.m
- MS/calc/calcEjectionFraction.m
- MS/calc/calcEndDiastolicPressure.m
- MS/calc/calcEndDiastolicPressureAtOnsetQRS.m
- MS/calc/calcEndDiastolicVolume.m
- MS/calc/calcFiberStress.m
- MS/calc/calcGlobalStrain.m
- MS/calc/calcLPeakStrain.m
- MS/calc/calcMaxShorteningVelocity.m
- MS/calc/calcMeanPressure.m
- MS/calc/calcMeasurementTCycle.m
- MS/calc/CalcMeasurementTimeContractionToPeak.m
- MS/calc/CalcMeasurementTimeToContraction.m
- MS/calc/calcMeasurementTimeToRelax.m
- MS/calc/calcMeasurementTimings.m
- MS/calc/calcModelStrain.m
- MS/calc/calcModelStrainRate.m
- MS/calc/CalcModelTimeContractionToPeak.m
- MS/calc/CalcModelTimeToContraction.m
- MS/calc/calcModelTimeToRelax.m
- MS/calc/calcModelTimings.m
- MS/calc/calcOnsetLengthening.m
- MS/calc/calcOnsetShorteningTime.m
- MS/calc/calcPeakStrain.m
- MS/calc/calcPostSystolicIndex.m
- MS/calc/calcStrainArea.m
- MS/calc/calcStrainModelMeasurementError.asv
- MS/calc/calcStrainModelMeasurementError.m
- MS/calc/calcStrainPatch.m
- MS/calc/calcSystolicStrain.m
- MS/calc/calcTotalEjectionTime.m
- MS/calc/normalizeStrain.m
- MS/calc/runNBeats.m
- MS/calc/strainPlot.m
- MS/calc/TimeToEpeak.m
- MS/calc/ValveTimings.m
- MS/calc/ValveTimingsAV.m
- MS/data/
- MS/initMS.m
- MS/main.m
- MS/MS/
- MS/MS/copyBaseTrajectories.m
- MS/MS/create_input.m
- MS/MS/diaphony.m
- MS/MS/Est2P.m
- MS/MS/getParameters.m
- MS/MS/getParametersTemplate.m
- MS/MS/getTrajectoryInfo.m
- MS/MS/getY.m
- MS/MS/getYnames.m
- MS/MS/mainSettings.m
- MS/MS/MergeStructs.m
- MS/MS/model_runCircAdapt.m
- MS/MS/morris_analysis.m
- MS/MS/morris_convergence.m
- MS/MS/morris_resampler.m
- MS/MS/morris_sampler.m
- MS/MS/P2Est.m
- MS/MS/postprocessing.m
- MS/MS/testFunction.m
- MS/MS/write_file.m
- MS/PRv3.mat
- MS/readme.txt
- MS/Tools/
- MS/Tools/AdaptScript.m
- MS/Tools/ArtFlowEvents.m
- MS/Tools/AvFlowEvents.m
- MS/Tools/CalculateEngineeringStrains.m
- MS/Tools/CalculateSegmentalWork.m
- MS/Tools/CalculateStrokeVolumes.m
- MS/Tools/GetFt.m
- MS/Tools/OnsetQRS.m
- MS/Tools/OnsetQRSLv.m
- MS/Tools/OnsetQRSSv.m
- MS/Tools/PutFt.m
- MS/Tools/runNBeats.m
- MS/Tools/ValveEvents.m
