# Supplementary material for: Parameter subset reduction for patient-specific modelling of arrhythmogenic cardiomyopathy-related mutation carriers in the CircAdapt model
Source: Philos Trans A Math Phys Eng Sci. 2020 May 25;378(2173):20190347. doi: 10.1098/rsta.2019.0347 (PMC7287326; doi:10.1098/rsta.2019.0347)
Supplement: Source Code [file rsta20190347supp3.zip › ReadMe.txt]

The source code contains 3 folders:

- CA/         Source Code of CircAdapt
- MC_PSO/     Source Code of Monte Carlo and Particle Swarm Optimization
- MS/         Source Code of Morris Screening

This code is tested on Windows 10 with Matlab R2017b (64bit) and Matlab R2018b (64bit). 
C++ is compiled with Visual C++ 2017 (15.7.5)

---------------
How to Use
---------------

1. Make sure Matlab is installed
2. Get CircAdapt (compile or download)
     - download: For 64 bit version of matlab, a compiled version is available
          a) The compiled version of circadapt is CA/matlab/src/CircAdaptMatlab.mexw64
     - compile (only needed when pre-compiled version does not work): 
          a) Make sure you have Visual C++. If not, install this
          b) Open matlab and go to the folder CA/matlab/src
          c) run compile.m
	  d) now the compiled version can be found in CA/matlab/src/CircAdaptMatlab.mexw64
3. Now the code for morris screening, monte carlo, and particle swarm optimization can run. 
   Follow the readme in MS/ReadMe.txt for Morris Screening and MC_PSO/ReadMe.txt for Monte Carlo and Particle Swarm Optimization
