# Supplementary material for: Parameter subset reduction for patient-specific modelling of arrhythmogenic cardiomyopathy-related mutation carriers in the CircAdapt model
Source: Philos Trans A Math Phys Eng Sci. 2020 May 25;378(2173):20190347. doi: 10.1098/rsta.2019.0347 (PMC7287326; doi:10.1098/rsta.2019.0347)
Supplement: Source Code [file rsta20190347supp3.zip › CA/core/header/CircAdapt.h]

#ifndef CircAdapt_H
#define CircAdapt_H
#include "Components/Chamber.h";
#include "Components/ArtVen.h";
#include "Components/Circulation.h";
#include "Components/Valve.h";
#include "Components/TriSeg.h";
#include "Components/Bag.h";
#include <vector>
#include <iostream>

namespace CAcore {
	class Solver;

	class CircAdapt {
	protected:
		// General Settings
		double tCycle = 0.85;
		double tCycleRest = 0.85;
		double TimeFac = 1.0;
		double TauAv = 0;   /// TauAv: AV delay updeated in CircAdapt::setTimings
		double dTauAv = 0.0;
		bool PressureFlowControl = true;
		double FacpControl = 1.0;

		double q0 = 8.5000e-05;
		double p0 = 12200;

		double rhob=1050;

		// flow error
		double totalFlowError = 0;

		// components
		Components::Circulation *CiPu;
		Components::Circulation *CiSy;
		Components::TriSeg *DoubleBubble;

		Components::Cavity *cLa;
		Components::Cavity *cRa;

		Components::Cavity *cLv;
		Components::Cavity *cRv;
		Components::Wall *wLv;
		Components::Wall *wSv;
		Components::Wall *wRv;

		Components::pExternal *external;
		Components::pExternal *peri;

		Components::Valve *vLaLv;
		Components::Valve *vLvSyArt;
		Components::Valve *vSyVenRa;
		Components::Valve *vRaRv;
		Components::Valve *vRvPuArt;
		Components::Valve *vPuVenLa;

		// shunts
		Components::Valve *vLaRa;
		Components::Valve *vLvRv;
		Components::Valve *vSyArtPuArt;

		Solver *solver;
	public:
		~CircAdapt();
		CircAdapt() {}

		void parametersWalmsley2015(); /// Set parameters according to the Walmsley version

		virtual void SVarDot(const std::vector< double >  &SVar, std::vector< double >  &SVarD, const double &t);

		virtual void buildHeart();
		virtual void initSVar();
		virtual void registerSVar();
		virtual void setTimings();

		virtual bool setScalar(const char *Loc, const char *module, const char *loc1, const char *par, const double &v);
		virtual double getScalar(const char *Loc, const char *module, const char *loc1, const char *par);
		virtual std::vector<double> getVector(const char *Loc, const char *module, const char *loc1, const char *par);

		virtual void clearVectorData(); /// clear all vectors. They will be refilled using storeVectorData
		virtual void storeVectorData(); /// store all timesteps in vectors to be able to extract them using getVector()

		virtual void clearPVCData(); /// clear for PV control
		virtual void calcAndStorePVCData(const std::vector< double >  &SVar,double dT) ; /// store for PV control
		
		// setter
		//void setHeart(Components::Heart *H) { Heart = H; }
		void setSystemicCirculation(Components::Circulation *Sy) { 
			CiSy = Sy;
		}
		void setPulmonaryCirculation(Components::Circulation *Pu) { 
			CiPu = Pu; 
		}

		//Solver
		Solver* getSolver() { return solver; }
		void getSolver(Solver* s) { s = solver; }
		void setSolver(Solver* s) { solver = s; }
		
		double getTCycle() { return tCycle; }
		double* getTCycleptr() { return &tCycle; }
		void setTCycle(double t) { tCycle = t; }

		void setPressureFlowControl(bool PFC) { PressureFlowControl = PFC; }
		bool getPressureFlowControl() { return PressureFlowControl; }

		double getFacpControl() { return FacpControl; }

		void setSVar(std::vector<double> &SVar);

		// pv control
		virtual void applyPressureFlowControl();
		virtual double getFlowError();
		virtual double calcErrq();
		virtual double calcErrSy();
		virtual void calcFlowVec();
		std::vector<double> FlowVec;
		std::vector<double> FlowVecPrev;
		double ErrFlow;

		double getTotalFlowError() { return totalFlowError; }
	};
}
#endif // !CircAdapt_H
