# Supplementary material for: Parameter subset reduction for patient-specific modelling of arrhythmogenic cardiomyopathy-related mutation carriers in the CircAdapt model
Source: Philos Trans A Math Phys Eng Sci. 2020 May 25;378(2173):20190347. doi: 10.1098/rsta.2019.0347 (PMC7287326; doi:10.1098/rsta.2019.0347)
Supplement: Source Code [file rsta20190347supp3.zip › CA/core/header/components/ArtVen.h]

#ifndef ArtVen_H
#define ArtVen_H
#include "Circulation.h";
#include "Cavity.h";
namespace CAcore {
	namespace Components {
		class ArtVen: public Circulation {
		private:
			// parameters
			double p0AV= 6.4013e+03;	// [Pa] reference pressure
			double kAV=1;				// [-] nonlinear constant
			double q0AV= 4.5000e-05;	// [m^3/s] reference flow
			
			//variables
			double q=0;	                // [m^3/s] current flow
			double Dp=0;	            // [Pa] current pressure drop

			// vector
			std::vector<double> vectorQ;// [m^3/s] flow of all iterations
		public:
			virtual ~ArtVen();
			/// call function at initiation of model
			void initCavities();
			/// first function during ODE solver
			virtual void putSVar(const std::vector<double> &SVar, const double &t);
			/// second functino during ODE solver
			virtual void SVarDot(const std::vector< double >  &SVar, std::vector< double >  &SVarD, const double t);

			virtual void clearVectorData(); /// clear all vectors. They will be refilled using storeVectorData
			virtual void storeVectorData(); /// store all timesteps in vectors to be able to extract them using getVector()

			// Get and set parameters and variables
			virtual double getScalar(const char *Loc, const char *module, const char *loc1, const char *par);
			virtual bool setScalar(const char *Loc, const char *module, const char *loc1, const char *par, const double &v);
			virtual std::vector<double> getVector(const char *Loc, const char *module, const char *loc1, const char *par);

			// get and set p0av, used for pressure flow control
			void setP0AV(double p) { p0AV = p; }
			double getP0AV() { return p0AV; }
		};
	}
}
#endif // !ArtVen_H
