# Supplementary material for: Parameter subset reduction for patient-specific modelling of arrhythmogenic cardiomyopathy-related mutation carriers in the CircAdapt model
Source: Philos Trans A Math Phys Eng Sci. 2020 May 25;378(2173):20190347. doi: 10.1098/rsta.2019.0347 (PMC7287326; doi:10.1098/rsta.2019.0347)
Supplement: Source Code [file rsta20190347supp3.zip › CA/core/header/components/Bag.h]

#ifndef Bag_H
#define Bag_H
#include <vector>;
#include "Components.h";
#include "Cavity.h";
#include "Wall.h";
#include "pExternal.h"
#include <iostream>

namespace CAcore {
	class Solver;
	namespace Components {
		class Bag : public pExternal {
		private:
			// constants
			double k = 10;				// [-] nonlinear constant
			double VRef = 6.6463e-04;	// [m^3] Reference volume
			double Sfperi = 100;		// [Pa] Linear constant

		public:
			void putSVar(const std::vector<double> &SVar, const double &t); /// calculate independent variables

			// Get and set parameters and variables
			virtual bool setScalar(const char *Loc, const char *module, const char *loc1, const char *par, const double &v);
			virtual double getScalar(const char *Loc, const char *module, const char *loc1, const char *par);
			virtual std::vector<double> getVector(const char *Loc, const char *module, const char *loc1, const char *par);
		};
	}
}
#endif // !Bag_H
