# Supplementary material for: Parameter subset reduction for patient-specific modelling of arrhythmogenic cardiomyopathy-related mutation carriers in the CircAdapt model
Source: Philos Trans A Math Phys Eng Sci. 2020 May 25;378(2173):20190347. doi: 10.1098/rsta.2019.0347 (PMC7287326; doi:10.1098/rsta.2019.0347)
Supplement: Source Code [file rsta20190347supp3.zip › CA/core/header/components/Cavity.h]

#ifndef Cavity_H
#define Cavity_H
#include <vector>
#include <iostream>
#include "Components.h";
#include <iostream>


namespace CAcore {
	class Solver;
	namespace Components {
		class pExternal;
		/***
			The general cavity object stores volumes as state variables. 
			The pressure is calculated in the specific cavity objects (e.g. CavityArtVen, Chamber). 
			Volume handling is done in this object based on CavityPressure, Z, and q.
		*/
		
		class Cavity: public Components {
		protected:
			// statevariable
			double volume;
			int iSVarVolume=-1;

			// scale, used for solver convergence check
			double scaleV = 1e-5; 

			// dependend variable
			pExternal *pEx;

			// variable
			double VDot=0;
			double A=0;
			double pressure=0;
			double q = 0;
			double pressureCavity=0;
			double Z=0;
			double Yp=0;

			// vector data used for export
			std::vector<double> vectorV;
			std::vector<double> vectorVDot;
			std::vector<double> vectorA;
			std::vector<double> vectorZ;
			std::vector<double> vectorP;
			std::vector<double> vectorPCavity;
			std::vector<double> vectorQ;
			std::vector<double> vectorY;

			// pressure outside cavity
			double pExtern;

			// PV control
			double pMean = 0;
			double pMeanT = 0;
			double *dT;
			
		public:
			/// Get the volume ptr
			virtual double getVolume() { return volume; }
			/// Get the volume ptr
			virtual double* getVolumeptr() { return &volume; }
			/// Get the nodal pressure
			virtual double getPressure() { return pressure; }
			/// Get Cavity pressure
			virtual double getPressureCavity() { return pressureCavity; }
			/// Set Cavity pressure
			virtual void setPressureCavity(double p);
			/// Get a pointer to the pressure
			virtual double* getPressurePtr() { return &pressure; }
			/// Get pMean
			double getPMean() { return pMean/pMeanT; }

			/// Update the volume of the cavity
			virtual void setVolume(double V) { volume = V;}
			/// Set pressure, only used if cavity uses constant pressure or pressure is handled outside this object
			virtual void setPressure(double p) { pressure = p; }
			/// Set Z
			virtual void setZ(double z) { Z = z;  }
			/// Set external pressure
			virtual void setpExternal(pExternal *externalPressure) { pEx = externalPressure; }

			/// Add flow. q is set to zero every iteration. Used in e.g. Valve or ArtVen
			void addFlow(double Q) { q += Q; }
			/// get the current flow
			double getFlow() { return q; }

			/// Get Area
			double getA() { return A; }
			/// Set Area
			void setA(double a) { A = a; }

			/// Get External Pressure
			pExternal* getpExternal() { return pEx; }

			/// First function called while solving ODE
			virtual void putSVar(const std::vector<double> &SVar, const double &t) {putSVar(SVar);};
			virtual void putSVar(const std::vector<double> &SVar);
			/// Second function called while solving ODE
			virtual void SVarDot(const std::vector< double >  &SVar, std::vector< double >  &SVarD, const double t);
			/// Init cavity volume
			virtual void initSVar(Solver* solver);
			/// initiate SVar before run simulation
			void setSVar(std::vector<double> &SVar);

			// Get and set parameters and variables
			virtual double getScalar(const char *Loc, const char *module, const char *loc1, const char *par);
			virtual bool setScalar(const char *Loc, const char *module, const char *loc1, const char *par, const double &v);
			virtual std::vector<double> getVector(const char *Loc, const char *module, const char *loc1, const char *par);

			// Vector Data
			virtual void clearVectorData(); /// clear all vectors. They will be refilled using storeVectorData
			virtual void storeVectorData(); /// store all timesteps in vectors to be able to extract them using getVector()

			// Pressure flow control
			virtual void clearPVCData(); /// Clear data used for pressure flow control
			virtual void calcAndStorePVCData(const std::vector< double >  &SVar, double dT); /// Clear data used for pressure flow control

			/// Get which location of SVar is the volume of this cavity
			int getVolumeSVarI() { return iSVarVolume; }
		};
	}
}
#endif // !Cavity_H
