# Supplementary material for: Parameter subset reduction for patient-specific modelling of arrhythmogenic cardiomyopathy-related mutation carriers in the CircAdapt model
Source: Philos Trans A Math Phys Eng Sci. 2020 May 25;378(2173):20190347. doi: 10.1098/rsta.2019.0347 (PMC7287326; doi:10.1098/rsta.2019.0347)
Supplement: Source Code [file rsta20190347supp3.zip › CA/core/header/components/CavityArtVen.h]

#ifndef CavityArtVen_H
#define CavityArtVEn_H
#include <vector>
#include "Cavity.h";
#include "Solver/Solver.h";
namespace CAcore {
	namespace Components {
		class CavityArtVen: public Cavity {
		private:
			// parameters
			double Len = 0.4;         // repesentative length of blood vessels
			double AWall = 0.1139e-3; // wall cross - section of blood vessel
			double k = 8;             // % stiffness exponential
			double p0 = 1.2166e4;     // working pressure
			double A0 = 0.4971e-3;    // working cross - section
		public:
			virtual void initSVar(Solver* solver);
			virtual void registerSVar(Solver* solver);
			virtual void putSVar(const std::vector<double> &SVar);

			// Get and set parameters and variables
			virtual double getScalar(const char *Loc, const char *module, const char *loc1, const char *par);
			virtual bool setScalar(const char *Loc, const char *module, const char *loc1, const char *par, const double &v);
			virtual std::vector<double> getVector(const char *Loc, const char *module, const char *loc1, const char *par);
		};
	}
}
#endif // !CavityArtVEn_H
