# Supplementary material for: Parameter subset reduction for patient-specific modelling of arrhythmogenic cardiomyopathy-related mutation carriers in the CircAdapt model
Source: Philos Trans A Math Phys Eng Sci. 2020 May 25;378(2173):20190347. doi: 10.1098/rsta.2019.0347 (PMC7287326; doi:10.1098/rsta.2019.0347)
Supplement: Source Code [file rsta20190347supp3.zip › CA/core/header/components/Chamber.h]

#ifndef Chamber_H
#define Chamber_H
#include "Cavity.h";
#include "Wall.h";
#include "WallMultiPatch.h";

namespace CAcore {
	class Solver;
	namespace Components {
		class Chamber : public Cavity
		{
		private:
			Wall *W;

			double Len=0;
			double *Vm;
			double *DADT;
		public:
			virtual ~Chamber();
			Chamber() { W = new WallMultiPatch(); }
			void putSVar(const std::vector<double> &SVar, const double &t);
			void dependendSVar(const std::vector<double> &SVar, const double &t);
			virtual void initSVar(Solver* solver);
			virtual void registerSVar(Solver* solver);
			virtual void SVarDot(const std::vector< double >  &SVar, std::vector< double >  &SVarD, const double t);

			// Get and set parameters and variables
			virtual double getScalar(const char *Loc, const char *module, const char *loc1, const char *par);
			virtual bool setScalar(const char *Loc, const char *module, const char *loc1, const char *par, const double &v);
			virtual std::vector<double> getVector(const char *Loc, const char *module, const char *loc1, const char *par);

			Wall *getWall() { return W; }
			virtual void clearVectorData(); /// clear all vectors. They will be refilled using storeVectorData
			virtual void storeVectorData(); /// store all timesteps in vectors to be able to extract them using getVector()

			void calcPressure();
		};
	}
}
#endif // !Chamber_H
