# Supplementary material for: Parameter subset reduction for patient-specific modelling of arrhythmogenic cardiomyopathy-related mutation carriers in the CircAdapt model
Source: Philos Trans A Math Phys Eng Sci. 2020 May 25;378(2173):20190347. doi: 10.1098/rsta.2019.0347 (PMC7287326; doi:10.1098/rsta.2019.0347)
Supplement: Source Code [file rsta20190347supp3.zip › CA/core/header/components/Circulation.h]

#ifndef Circulation_H
#define Circulation_H
#include <vector>
#include "Components.h";
#include "Cavity.h";

namespace CAcore {
	namespace Components {
		class Circulation : public Components {
		protected:
			Cavity *Art;
			Cavity *Ven;

			// pressure flow control
			Solver *S;
		public:		
			virtual ~Circulation();
			virtual void initSVar(Solver* solver) { Art->initSVar(solver); Ven->initSVar(solver); S = solver; }
			virtual void registerSVar(Solver* solver) { Art->registerSVar(solver); Ven->registerSVar(solver); }
			
			void setpExternal(pExternal* pEx) { Art->setpExternal(pEx); Ven->setpExternal(pEx); }

			//pressure/volume
			double getVolumeArt() { return Art->getVolume(); }
			double getVolumeVen() { return Ven->getVolume(); }
			double* getVolumeArtptr() { return Art->getVolumeptr(); }
			double* getVolumeVenptr() { return Ven->getVolumeptr(); }
			double getPressureArt() { return Art->getPressure(); }
			double getPressureVen() { return Ven->getPressure(); }
			double* getPressureArtPtr() { return Art->getPressurePtr(); }
			double* getPressureVenPtr() { return Ven->getPressurePtr(); }

			void setSVar(std::vector<double> &SVar) { Art->setSVar(SVar); Ven->setSVar(SVar); }

			Cavity* getArt() { return Art; }
			Cavity* getVen() { return Ven; }
		};
	}
}
#endif // !Circulation_H
