# Supplementary material for: Parameter subset reduction for patient-specific modelling of arrhythmogenic cardiomyopathy-related mutation carriers in the CircAdapt model
Source: Philos Trans A Math Phys Eng Sci. 2020 May 25;378(2173):20190347. doi: 10.1098/rsta.2019.0347 (PMC7287326; doi:10.1098/rsta.2019.0347)
Supplement: Source Code [file rsta20190347supp3.zip › CA/core/header/components/Components.h]

#ifndef Components_H
#define Components_H
#include <vector>
namespace CAcore {
	class Solver;

	namespace Components {
		/// Parent class for all objects from namespace CAcore::Components
		class Components {
		public:
			virtual ~Components() {};
			//SVar Handling
			virtual void initSVar(Solver* solver) {};/// initialize SVar			
			virtual void registerSVar(Solver* solver) { } /// register SVar
			virtual void putSVar(const std::vector<double> &SVar, const double &t) { } /// calculate independent variables
			virtual void dependendSVar(const std::vector<double> &SVar, const double &t) { } /// calculate dependent variables
			virtual void SVarDot(const std::vector< double >  &SVar, std::vector< double >  &SVarD, const double t) {}; /// calculate dependent variables and SVarDot
			

			virtual void clearVectorData() {}; /// clear all vectors. They will be refilled using storeVectorData
			virtual void storeVectorData() {}; /// store all timesteps in vectors to be able to extract them using getVector()

			virtual void clearPVCData() {}; /// Clear data used for pressure flow control
			virtual void calcAndStorePVCData(const std::vector< double >  &SVar, double dT) {}; /// Clear data used for pressure flow control

			void setSVar(std::vector<double> &SVar) { }

			virtual bool setScalar(const char *Loc, const char *module, const char *loc1, const char *par, const double v) { /// set object parameter based on string locations
				return false; // Was not able to set scalar
			}

			virtual double getScalar(const char *Loc, const char *module, const char *loc1, const char *par) {/// get object parameter based on string locations
				return NAN; // did not find scalar to return
			}
			virtual std::vector<double> getVector(const char *Loc, const char *module, const char *loc1, const char *par) {
				std::vector<double> ret; // return empty vector
				return ret;
			}
		};
	}
}
#endif // !Components_H
