# Supplementary material for: Parameter subset reduction for patient-specific modelling of arrhythmogenic cardiomyopathy-related mutation carriers in the CircAdapt model
Source: Philos Trans A Math Phys Eng Sci. 2020 May 25;378(2173):20190347. doi: 10.1098/rsta.2019.0347 (PMC7287326; doi:10.1098/rsta.2019.0347)
Supplement: Source Code [file rsta20190347supp3.zip › CA/core/header/components/Patch.h]

#ifndef Patch_H
#define Patch_H
#include <algorithm>
#include "Components.h";
namespace CAcore {
	namespace Components {
		class Patch: public Components {
		private:
			// state variables
			double Lsi;
			int LsiSVari;
			double C;
			int CSVari;
			double LsiDot;
			double CDot;

			// depending variables
			double T; // Wall Tension
			double DADT = 0.2349e-3;
			double Am = 0.0068;
			double Ef = 0;
			double Lambda = 0;
			double *t;
			double Ls = 0;
			double Sf = 0;
			double SfEcm = 0;
			double SfPasT = 0;
			double DSfDEf = 2.349;
			double Am0 = 0.0053;


			// parameters: geometry
			double AmRef = 0.0063;
			double VWall= 0.1558e-4;
			double vMax = 14;				// []     shortening velocity constant
			double LenSeriesElement = 0.04;	// [mu m] Series elastisch lenght
			double LsRef = 2;				// [mu m] Sarcomere length at Am=AmRef

			// parameters: passive law
			double Ls0Pas = 1.8;			// [mu m] Ls 0 length for passive stress
			double dLsPas = 0.6;			// [mu m]
			double SfPas = 4.5979e4;		// [Pa]   linear scaling passive stress
			double k1 = 10;					// [-]    nonlinear scaling passive stress

			// parameters: active
			double TR = 0.25;				// [ms]   Ricing time constant for C curve
			double TD = 0.25;				// [ms]   Decay time constant for C curve
			double TimeAct = 0.15;			// [ms]   Activation time
			double ActivationDelay = 0;		// [ms]   Delay of activation
			double dT = 0;					// [ms]   extra Delay of activation
			double SfAct = 84e3;			// [Pa]   Active stress linear scaling
			double CRest = 0;				//
			double Ls0 = 1.51;				// [mu m] Ls 0 length for activation
			double *tCycle;					// [s] cycle time. initSVar: set ptr to main module
			//C
			double FL = 0;
			double ft1 = 0;
			double tanhx = 0;
			double tD = 0;
			double LNormSe = 0;
		
			// store vector data
			// stage variables
			std::vector<double> vectorLsi;
			std::vector<double> vectorLsiDot;
			std::vector<double> vectorC;
			std::vector<double> vectorCDot;

			// depending variables
			std::vector<double> vectorLs;
			std::vector<double> vectorAm;
			std::vector<double> vectorAm0;
			std::vector<double> vectorEf;
			std::vector<double> vectorT;
			std::vector<double> vectorDADT;
			std::vector<double> vectorSf;
			std::vector<double> vectorSfPasT;
			std::vector<double> vectorSfEcm;
			std::vector<double> vectorDSfDEf;

			// functions
			void calcSarcomereMechanics(const double & t); /** Calculate Sarcomere Mechanics based on Ef*/
		public:
			virtual ~Patch() { }
			virtual void initSVar(Solver* solver); /** initiate SVar, add an item to the SVar vector in Solver*/

			void putSVar(const std::vector<double> &SVar, const double &t); /** putSVar, first function that is called while solving the ODE. Calculating depending variables */
			virtual void setSVar(std::vector<double> &SVar);
			virtual void SVarDot(const std::vector< double >  &SVar, std::vector< double >  &SVarD, const double t);/** putSVar, second function called while solving ODE. Actual setting SVarDot */

			virtual void clearVectorData(); /// clear all vectors. They will be refilled using storeVectorData
			virtual void storeVectorData(); /// store all timesteps in vectors to be able to extract them using getVector()

			void setWallTension(double T1) {
				T = T1;
			};
			void calcAm();

			void setTime(double *t1) { t = t1; }
			double getDSfDEf() { return DSfDEf; }
			double getSf() { return Sf; }
			double getDADT() { return DADT; }
			double getAm() { return Am; }
			double getAm0() { return Am0; }

			double getLsi() { return Lsi; }
			double getC() { return C; }

			void calcDADT(const double &t);
			void calcSarc(const double &t);

			// Get and set paramters
			double getVWall() { return VWall; }
			double getAmRef() { return AmRef; }
			void setVWall(double v) { VWall = v; }
			void setAmRef(double v) { AmRef = v; }

			void setActivationDelay(double ad) { ActivationDelay = ad; }
			void setTimeAct(double ad) { TimeAct = ad; }

			virtual double getScalar(const char *Loc, const char *module, const char *loc1, const char *par);
			virtual bool setScalar(const char *Loc, const char *module, const char *loc1, const char *par, const double &v);
			virtual std::vector<double> getVector(const char *Loc, const char *module, const char *loc1, const char *par);

			// copy patch parameters
			void copyPatch(Patch* P1);
		};
	}
}
#endif // !Patch_H
