# Supplementary material for: Parameter subset reduction for patient-specific modelling of arrhythmogenic cardiomyopathy-related mutation carriers in the CircAdapt model
Source: Philos Trans A Math Phys Eng Sci. 2020 May 25;378(2173):20190347. doi: 10.1098/rsta.2019.0347 (PMC7287326; doi:10.1098/rsta.2019.0347)
Supplement: Source Code [file rsta20190347supp3.zip › CA/core/header/components/pExternal.h]

#ifndef pExternal_H
#define pExternal_H
#include <vector>;
#include "Components.h";
#include "Cavity.h";
#include "Wall.h";
#include <iostream>
#include <vector>

namespace CAcore {
	class Solver;
	namespace Components {
		class pExternal : public Components {
		protected:
			// state variables
			double pEx=0; // External Transmural Pressure

			// dependend variables
			std::vector<Cavity*> cavityVolumes;
			std::vector<Wall*> wallVolumes;
			std::vector<double*> volumes;
			int nVolumes=0;

			// vector
			std::vector<double> vectorP;

		public:
			void putSVar(const std::vector<double> &SVar, const double &t) { } /// calculate independent variables
			void addCavity(Cavity *C) { cavityVolumes.push_back(C); volumes.push_back(C->getVolumeptr()); nVolumes = volumes.size(); };
			void addWall(Wall *W) { wallVolumes.push_back(W); volumes.push_back(W->getWallVolumeptr()); nVolumes = volumes.size(); };
			void clearRegister() { cavityVolumes.clear(); wallVolumes.clear(); volumes.clear(); nVolumes = 0; }
			double getpExternal() { return pEx; };

			virtual bool setScalar(const char *Loc, const char *module, const char *loc1, const char *par, const double &v);
			virtual double getScalar(const char *Loc, const char *module, const char *loc1, const char *par);
			virtual std::vector<double> getVector(const char *Loc, const char *module, const char *loc1, const char *par);

			virtual void clearVectorData(); /// clear all vectors. They will be refilled using storeVectorData
			virtual void storeVectorData(); /// store all timesteps in vectors to be able to extract them using getVector()
		};
	}
}
#endif // !pExternal_H
