# Supplementary material for: Parameter subset reduction for patient-specific modelling of arrhythmogenic cardiomyopathy-related mutation carriers in the CircAdapt model
Source: Philos Trans A Math Phys Eng Sci. 2020 May 25;378(2173):20190347. doi: 10.1098/rsta.2019.0347 (PMC7287326; doi:10.1098/rsta.2019.0347)
Supplement: Source Code [file rsta20190347supp3.zip › CA/core/header/components/TriSeg.h]

#ifndef TriSeg_H
#define TriSeg_H
#include "Components/Circulation.h";
#include "Components/Wall.h";

namespace CAcore {
	namespace Components {
		class TriSeg : public Components {
		private:
			Circulation * CiPu;
			Circulation* CiSy;

			Wall *wLv;
			Wall *wSv;
			Wall *wRv;

			Cavity *cLv;
			Cavity *cRv;

			// State Variables
			double VS;
			int VSSVari = 0;
			double YS;
			int YSSVari = 0;

			double VSn = 0;
			double YSn = 0;

			double dVS = 0;
			double dYS = 0;

			// scale
			double scaleV = 1e-5;
			double scaleY = 1e-1;

			// Depending Variables
			double VL = 0;
			double VR = 0;

			// constants
			double tau = 1e-3;

			// wall constants
			double Am1 = 0, Am2 = 0, Am3 = 0;
			double Cm1 = 0, Cm2 = 0, Cm3 = 0;
			double Tm1 = 0, Tm2 = 0, Tm3 = 0;

			double V1 = 0, V2 = 0, V3 = 0;
			double Q1 = 0, Q2 = 0, Q3 = 0;
			double Xm1 = 0, Xm2 = 0, Xm3 = 0;
			double Vm1 = 0, Vm2 = 0, Vm3 = 0;
		
			// functions
			void VY2Txy1(double Vm, double &V, double &Q, double &Xm, double &Am, double &Cm, double &Tm, double &Txi, double &Tyi, double Am0, double DADT, double YSn);
			void VY2Txy(double &Tx, double &Ty, double VSn, double YSn);

			// Vector
			std::vector<double> vectorVS;
			std::vector<double> vectorYS;
			std::vector<double> vectorVSn;
			std::vector<double> vectorYSn;
			std::vector<double> vectorVSd;
			std::vector<double> vectorYSd;

			std::vector<double> vectorV1;
			std::vector<double> vectorV2;
			std::vector<double> vectorV3;

			std::vector<double> vectorVm1;
			std::vector<double> vectorVm2;
			std::vector<double> vectorVm3;

			std::vector<double> vectorQ1;
			std::vector<double> vectorQ2;
			std::vector<double> vectorQ3;

			std::vector<double> vectorX1;
			std::vector<double> vectorX2;
			std::vector<double> vectorX3;

			std::vector<double> vectorVL;
			std::vector<double> vectorVR;

		public:
			virtual ~TriSeg();
			// SVar handling
			virtual void initSVar(Solver* solver);/// initialize SVar			
			virtual void registerSVar(Solver* solver); /// register SVar
			virtual void putSVar(const std::vector<double> &SVar, const double &t); /// calculate independent variables
			virtual void SVarDot(const std::vector< double >  &SVar, std::vector< double >  &SVarD, const double t); /// calculate dependent variables and SVarDot

			virtual double getScalar(const char *Loc, const char *module, const char *loc1, const char *par);
			virtual bool setScalar(const char *Loc, const char *module, const char *loc1, const char *par, const double &v);
			virtual std::vector<double> getVector(const char *Loc, const char *module, const char *loc1, const char *par);

			virtual void clearVectorData(); /// clear all vectors. They will be refilled using storeVectorData
			virtual void storeVectorData(); /// store all timesteps in vectors to be able to extract them using getVector()

			/// Get the volume ptr
			virtual Cavity* getLVCavity() { return cLv; }
			virtual Cavity* getRVCavity() { return cRv; }

			/// Get the wall volume ptr
			virtual Wall* getLVWall() { return wLv; }
			virtual Wall* getSVWall() { return wSv; }
			virtual Wall* getRVWall() { return wRv; }

			// Get State Variables
			void setSVar(std::vector<double> &SVar);

			/// Ininialize TriSeg
			void initTriSeg();
			/// Set pulmonary circulation
			void setPulmonaryCirculation(Circulation *CP) { CiPu = CP; }
			/// Set Systemic Circulation
			void setSystemicCirculation(Circulation *CS) { CiSy = CS; }
		};
	}
}
#endif // !TriSeg_H
