# Supplementary material for: Parameter subset reduction for patient-specific modelling of arrhythmogenic cardiomyopathy-related mutation carriers in the CircAdapt model
Source: Philos Trans A Math Phys Eng Sci. 2020 May 25;378(2173):20190347. doi: 10.1098/rsta.2019.0347 (PMC7287326; doi:10.1098/rsta.2019.0347)
Supplement: Source Code [file rsta20190347supp3.zip › CA/core/header/components/Valve.h]

#ifndef Valve_H
#define Valve_H
#include <vector>;
#include "Components.h";
#include "Cavity.h";
namespace CAcore {
	class Solver;
	namespace Components {
		class Valve : public Components {
		protected:
			// state variables
			double qDot = 0;
			double q;
			int qSVari = 0;

			// scale
			double scaleQ = 1e-4;

			// depending variables
			double L = 0; // valve inertia
			double A = 0; // valve area in time
			double Dp = 0;
			double DpB = 0;

			// constants
			double AOpen = 7.4558e-04;
			double ALeak = 1e-10;
			double Len = 0.0163;
			double rhob = 1050;

			// pressure flow control
			double qmean = 0;
			double qmeanT = 0;
			double *dT;

			// vectors
			std::vector<double> vectorQ;
			std::vector<double> vectorQDot;
			std::vector<double> vectorL;
			std::vector<double> vectorA;
			std::vector<double> vectorDp;
			std::vector<double> vectorDpB;

			Cavity *cProx;
			Cavity *cDist;

			Solver *solver;
		public:
			virtual ~Valve();
			void setCavityProximal(Cavity *C) { cProx = C; }
			void setCavityDistal(Cavity *C) { cDist = C; }
			virtual void initSVar(Solver* solver);
			virtual void registerSVar(Solver* solver);
			virtual void SVarDot(const std::vector< double >  &SVar, std::vector< double >  &SVarD, const double t);
			virtual void putSVar(const std::vector< double >  &SVar);

			virtual double getScalar(const char *Loc, const char *module, const char *loc1, const char *par);
			virtual bool setScalar(const char *Loc, const char *module, const char *loc1, const char *par, const double &v);
			virtual std::vector<double> getVector(const char *Loc, const char *module, const char *loc1, const char *par);

			virtual void clearVectorData(); /// clear all vectors. They will be refilled using storeVectorData
			virtual void storeVectorData(); /// store all timesteps in vectors to be able to extract them using getVector()

			virtual void clearPVCData(); /// Clear data used for pressure flow control
			virtual void calcAndStorePVCData(const std::vector< double >  &SVar, double dT); /// Clear data used for pressure flow control

			void setSVar(std::vector<double> &SVar);

			double getQMean() { return qmean/ qmeanT; }
		};
	}
}
#endif // !Valve_H
