# Supplementary material for: Parameter subset reduction for patient-specific modelling of arrhythmogenic cardiomyopathy-related mutation carriers in the CircAdapt model
Source: Philos Trans A Math Phys Eng Sci. 2020 May 25;378(2173):20190347. doi: 10.1098/rsta.2019.0347 (PMC7287326; doi:10.1098/rsta.2019.0347)
Supplement: Source Code [file rsta20190347supp3.zip › CA/core/header/components/Wall.h]

#ifndef Wall_H
#define Wall_H
#include <algorithm>
#define _USE_MATH_DEFINES
#include <math.h>
#include "Patch.h";
#include "Components.h";
namespace CAcore {
	namespace Components {
		class Wall : public Components {
		protected:
			// store solver
			Solver * solver;

			// objects
			Patch * P;

			// variables
			double VWall = 10.0e-6;
			double Am0 = 0.0065;
			double AmDead = 6.6176e-04;
			double Vm = 0;
			double Cm = 0;
			double Am = 0;
			double DADT = 0.2349e-3; // Get this value from patch
			double T = 0; // tension
			double pTrans = 0;
			double Len = 0;
			double A = 0;
			double Z = 0;
		
			// vectors
			std::vector<double> vectorAm0;
			std::vector<double> vectorVm;
			std::vector<double> vectorCm;
			std::vector<double> vectorAm;
			std::vector<double> vectorDADT;
			std::vector<double> vectorT;
			std::vector<double> vectorpTrans;
			std::vector<double> vectorA;
			std::vector<double> vectorZ;
		public:
			virtual ~Wall() {
				delete P;
			};
			Wall();
			virtual void initSVar(Solver* solver);
			virtual void registerSVar(Solver* solver);

			virtual double getScalar(const char *Loc, const char *module, const char *loc1, const char *par);
			virtual bool setScalar(const char *Loc, const char *module, const char *loc1, const char *par, const double &v);
			virtual std::vector<double> getVector(const char *Loc, const char *module, const char *loc1, const char *par);

			virtual void clearVectorData(); /// clear all vectors. They will be refilled using storeVectorData
			virtual void storeVectorData(); /// store all timesteps in vectors to be able to extract them using getVector()

			virtual void SVarDot(const std::vector< double >  &SVar, std::vector< double >  &SVarD, const double t);
			virtual void putSVar(const std::vector<double> &SVar, const double &t);
			virtual void setSVar(std::vector<double> &SVar);
			virtual void calcTension(const double & t);
			virtual double getPTrans() { return pTrans; }

			virtual void calcSarc(const double &t);

			double *getVmPtr() { return &Vm; }
			double *getDADTPtr() { return &DADT; }
			double getWallVolume() { return VWall; }
			double *getWallVolumeptr() { return &VWall; }
			double getDADT() { return DADT; }

			double getAm0() { return Am0; }
			void setAmCmTm(double Am1, double Cm1, double Tm1, double pTrans1) { Am = Am1; Cm = Cm1; T = Tm1; pTrans = pTrans1; }

			// Set timing parameters to patch
			virtual void setActivationDelay(double ad) { P->setActivationDelay(ad); }
			virtual void setTimeAct(double ad) { P->setTimeAct(ad); }
		};
	}
}
#endif // !Wall_H
