# Supplementary material for: Parameter subset reduction for patient-specific modelling of arrhythmogenic cardiomyopathy-related mutation carriers in the CircAdapt model
Source: Philos Trans A Math Phys Eng Sci. 2020 May 25;378(2173):20190347. doi: 10.1098/rsta.2019.0347 (PMC7287326; doi:10.1098/rsta.2019.0347)
Supplement: Source Code [file rsta20190347supp3.zip › CA/core/header/components/WallMultiPatch.h]

#ifndef WallMultiPatch_H
#define WallMultiPatch_H
#include <algorithm>
#define _USE_MATH_DEFINES
#include <math.h>
#include "Patch.h";
#include "Components.h";
#include "Wall.h";
namespace CAcore {
	// use solver for reregister SVar
	namespace Components {
		class WallMultiPatch: public Wall {
		protected:
			// objects
			std::vector<Patch *> P;

		public:
			virtual ~WallMultiPatch();
			WallMultiPatch();
			virtual void initSVar(Solver* solver);
			virtual void registerSVar(Solver* solver);

			void splitPatch(int iPatch) { splitPatch(iPatch, 2); }
			void splitPatch(int iPatch, int nPatch);
			void mergePatch(int iPatch1, int iPatch2);


			virtual double getScalar(const char *Loc, const char *module, const char *loc1, const char *par);
			virtual bool setScalar(const char *Loc, const char *module, const char *loc1, const char *par, const double &v);
			virtual std::vector<double> getVector(const char *Loc, const char *module, const char *loc1, const char *par);

			int getPatchIndexByString(const char *str);

			virtual void clearVectorData(); /// clear all vectors. They will be refilled using storeVectorData
			virtual void storeVectorData(); /// store all timesteps in vectors to be able to extract them using getVector()

			virtual void SVarDot(const std::vector< double >  &SVar, std::vector< double >  &SVarD, const double t);
			virtual void putSVar(const std::vector<double> &SVar, const double &t);
			virtual void setSVar(std::vector<double> &SVar);

			virtual void calcTension(const double & t);
			virtual double getPTrans() { return pTrans; }

			virtual void calcSarc(const double &t);

			double *getVmPtr() { return &Vm; }
			double *getDADTPtr() { return &DADT; }
			double getWallVolume() { return VWall; }
			double *getWallVolumeptr() { return &VWall; }
			double getDADT() { return DADT; }

			double getAm0() { return Am0; }
			void setAmCmTm(double Am1, double Cm1, double Tm1, double pTrans1) { Am = Am1; Cm = Cm1; T = Tm1; pTrans = pTrans1; }

			// Set timing parameters to patch
			virtual void setActivationDelay(double ad);
			virtual void setTimeAct(double ad);
		};
	}
}
#endif // !WallMultiPatch_H
