# Supplementary material for: Parameter subset reduction for patient-specific modelling of arrhythmogenic cardiomyopathy-related mutation carriers in the CircAdapt model
Source: Philos Trans A Math Phys Eng Sci. 2020 May 25;378(2173):20190347. doi: 10.1098/rsta.2019.0347 (PMC7287326; doi:10.1098/rsta.2019.0347)
Supplement: Source Code [file rsta20190347supp3.zip › CA/core/header/core.h]

#ifndef core_H
#define core_H
#include <iostream>
#include "coreStruct.h";
#include "CircAdapt.h";
#include "Components/ArtVen.h";
#include "Components/Circulation.h";
#include "Components/Valve.h";
#include "Solver/Solver.h";
#include "Solver/SolverCAAS.h";

namespace CAcore {
	class Core {
	private:
		const char *version = "0.0.1";
	protected:
		Solver* S = nullptr; /// Solver used to solve the ODE
		CircAdapt* C = nullptr; /// CircAdapt containing the ODE equations 
	public:

		/// Destructor
		virtual ~Core();
		/// Build the default CircAdapt Core
		/**
			This function will build the whole CircAdapt object in a structured way. 
		*/
		void buildTriSeg();	

		/// initSVar:  builds the solver
		void initSVar();

		/// runSingleBeat:  runs one beat and saves data in object
		void runSingleBeat() {
			S->runSingleBeat();
		}
		void runSingleBeat(bool saveData) {
			S->runSingleBeat(saveData);
		}
		/// runStable: run until simulation is in steady state
		/**
			Only save data of last beat
		*/
		void runStable() {
			runStable(false);
		}

		/// runStable: run until simulation is in steady state
		/**
		input: boolean saveData true: store all beats, false: store only final beat
		*/
		void runStable(bool saveData) {
			S->runStable(saveData);
		}

		void runNBeats(int nBeats,bool saveData) {
			S->runNBeats(nBeats,saveData);
		}

		void calcSVarDot() {
			S->calcSVarDot();
		}

		/// setScalar:  set a parameter in the objects
		/**
			Set Scalar based on location, module, location1 and parameter
			\param[in] Loc e.g. "Lv", "CiSy", depending on CircAdapt build
			\param[in] module e.g. "Wall", "Patch", options depending on used loc
			\param[in] loc1 e.g. "Lv1", "Art", depending on Loc and Module, 
			\param[in] par e.g. "SfAct", "k",The actual parameter that will be set
			\param[in] v is the new parameter value
			\param[out] boolean: true if parameter is changed, false if location or parameter is not found
		*/
		bool setScalar(const char *Loc, const char *module, const char *loc1, const char *par, double v) {
			return C->setScalar(Loc, module, loc1, par, v);
		}

		/// getScalar: set a parameter in the objects
		/**
		Get Scalar based on location, module, location1 and parameter
		\param[in] Loc e.g. "Lv", "CiSy", depending on CircAdapt build
		\param[in] module e.g. "Wall", "Patch", options depending on used loc
		\param[in] loc1 e.g. "Lv1", "Art", depending on Loc and Module,
		\param[in] par e.g. "SfAct", "k",The actual parameter that will be set
		\param[out] double: value of the parameter, NAN if not found
		*/		
		double getScalar(const char *Loc, const char *module, const char *loc1, const char *par) {
			return C->getScalar(Loc, module, loc1, par);
		}

		/// getVector: returns results from the solved ODE	
		virtual std::vector<double> getVector(const char *Loc, const char *module, const char *loc1, const char *par);

		/// getVersion
		const char *getVersion() { return version; }
	};
}
#endif // !core_H
