# Supplementary material for: Parameter subset reduction for patient-specific modelling of arrhythmogenic cardiomyopathy-related mutation carriers in the CircAdapt model
Source: Philos Trans A Math Phys Eng Sci. 2020 May 25;378(2173):20190347. doi: 10.1098/rsta.2019.0347 (PMC7287326; doi:10.1098/rsta.2019.0347)
Supplement: Source Code [file rsta20190347supp3.zip › CA/core/header/coreMatlab.h]

// The class that we are interfacing to
#ifndef coreMatlab_H
#define coreMatlab_H
#include "core.h";
namespace CAcore {
	class CoreMatlab: public Core {
	public:
	};
}
#endif
