# Supplementary material for: Parameter subset reduction for patient-specific modelling of arrhythmogenic cardiomyopathy-related mutation carriers in the CircAdapt model
Source: Philos Trans A Math Phys Eng Sci. 2020 May 25;378(2173):20190347. doi: 10.1098/rsta.2019.0347 (PMC7287326; doi:10.1098/rsta.2019.0347)
Supplement: Source Code [file rsta20190347supp3.zip › CA/core/header/coreStruct.h]

namespace CAcore {
	class Core;
	class CircAdapt;
	class Solver;

	namespace Components {
		class Adapt;
		class ArtVen;
		class Bag;
		class Cavity;
		class Chamber;
		class Circulation;
		class Heart;
		class Patch;
		class TriSeg;
		class Valve;
		class Wall;
	}
}
