# Supplementary material for: Parameter subset reduction for patient-specific modelling of arrhythmogenic cardiomyopathy-related mutation carriers in the CircAdapt model
Source: Philos Trans A Math Phys Eng Sci. 2020 May 25;378(2173):20190347. doi: 10.1098/rsta.2019.0347 (PMC7287326; doi:10.1098/rsta.2019.0347)
Supplement: Source Code [file rsta20190347supp3.zip › CA/core/header/Solver/Solver.h]

#ifndef Solver_H
#define Solver_H
#include "CircAdapt.h";
namespace CAcore {
	class CircAdapt;
	class Solver {
	protected:
		CircAdapt *C; /// Pointer to CircAdapt, used to get timing information
		double dT = 0.002; /// dT: timestep used for ODE solving
		double t = 0;	/// t: time of current step in SVar
		// observer: store x_vec and times
		std::vector<std::vector<double>> SVarMat;
		std::vector<double> times;
		std::vector<double> dTMat;
		void storeVectorData();
		void storePVCData(int iStart, int iEnd); /// Only store data related to pressure flow control

		virtual void runSingleBeatSolver(bool saveData) { std::cout << "No Solver \n"; }; /// Run one beat 
		virtual void clearSolver() {}

		// Svar
		std::vector<double> SVar;

		// vector
		std::vector<double> vectorT; // times to export
	public:
		virtual ~Solver() {};
		Solver() {};
		Solver(CircAdapt *C1) {
			C = C1;
		}

		virtual void operator() (const std::vector< double >  &SV, std::vector< double > &SVarD, const double t)
		{
			C->SVarDot(SV, SVarD, t);
		}

		virtual void calcSVarDot() {
			std::vector <double> SVarD(SVar.size());
			C->SVarDot(SVar, SVarD, t);
		}

		virtual void runStable(bool saveData); /// Run n beats until stable
		virtual void runNBeats(int nBeats,bool saveData); /// Run one beat 
		virtual void runSingleBeat(bool saveData); /// Run one beat 
		virtual void runSingleBeat() {runSingleBeat(true);} /// Run one beat and save data

		// Solver
		std::vector<double>* getSVar() { return &SVar; }
		void getSVar(std::vector<double> &S) { S = SVar; }

		virtual void initSVar() {}
		void clearSVar() { SVar.clear(); }
		void addSVar(double x) { SVar.push_back(x); }

		//CircAdapt
		CircAdapt* getCircAdapt() { return C; }

		// getter
		std::vector<std::vector<double>> getSVarMat() { return  SVarMat; }
		std::vector<double> getTime() { return vectorT; }
		std::vector<double> getTimeAll() { return times; }

		void setT(double T) { t = T; }
		double getT() { return t; }
		void setDT(double t) { dT = t; }
		double getDT() { return dT; }
		double *getDTptr() { return &dT; }
	};
}
#endif //!Solver_H
