# Supplementary material for: Parameter subset reduction for patient-specific modelling of arrhythmogenic cardiomyopathy-related mutation carriers in the CircAdapt model
Source: Philos Trans A Math Phys Eng Sci. 2020 May 25;378(2173):20190347. doi: 10.1098/rsta.2019.0347 (PMC7287326; doi:10.1098/rsta.2019.0347)
Supplement: Source Code [file rsta20190347supp3.zip › CA/core/header/Solver/SolverCAAS.h]

#ifndef SolverCAAS_H
#define SolverCAAS_H
#include "CircAdapt.h";
#include "Solver/Solver.h";
/*
	Solver according to new circadapt
*/
namespace CAcore {
	class SolverCAAS : public Solver {
	private:
		std::vector<double> SVarTrue;
		std::vector<double> g; // dF vector
	protected:
		virtual void runSingleBeatSolver(bool saveData); /// Run one beat 
		virtual void clearSolver();
	public:
		SolverCAAS(CircAdapt *C1) {
			C = C1;
		}
		//void runSingleBeat(bool saveData);
		virtual void calcSVarDot();
	};
}
#endif //!SolverCAAS_H
