# Supplementary material for: Parameter subset reduction for patient-specific modelling of arrhythmogenic cardiomyopathy-related mutation carriers in the CircAdapt model
Source: Philos Trans A Math Phys Eng Sci. 2020 May 25;378(2173):20190347. doi: 10.1098/rsta.2019.0347 (PMC7287326; doi:10.1098/rsta.2019.0347)
Supplement: Source Code [file rsta20190347supp3.zip › CA/core/source/CircAdapt.cpp]

#include "CircAdapt.h";
#include "Solver/Solver.h";
#include "Components/Chamber.h";
#include "Components/Valve.h";

CAcore::CircAdapt::~CircAdapt() {
	// components
	delete CiPu;
	delete CiSy;

	delete DoubleBubble;

	delete cLa;
	delete cRa;
	// Lv and Rv already deleted in doublebouble

	//delete external;
	delete peri;
	
	delete vLaLv;
	delete vLvSyArt;
	delete vSyVenRa;
	delete vRaRv;
	delete vRvPuArt;
	delete vPuVenLa;
	delete vLaRa;
	delete vLvRv;
	delete vSyArtPuArt;

}

void CAcore::CircAdapt::buildHeart() {
	
	//std::cout << "Build Heart\n";
	//std::cout << "-Build TriSeg\n";
	DoubleBubble = new Components::TriSeg();
	DoubleBubble->initTriSeg();

	// Build & Get Cavity 
	cLa = new CAcore::Components::Chamber();
	cRa = new CAcore::Components::Chamber();
	cLv = DoubleBubble->getLVCavity();
	cRv = DoubleBubble->getRVCavity();		
	wLv = DoubleBubble->getLVWall();
	wSv = DoubleBubble->getSVWall();
	wRv = DoubleBubble->getRVWall();

	//std::cout << "-Build Pericardium\n";
	peri = new CAcore::Components::Bag();

	//std::cout << "-Build Valves \n";
	vLaLv = new CAcore::Components::Valve(); // build Mitral Valve
	vLaLv->setCavityProximal(cLa);
	vLaLv->setCavityDistal(cLv);

	vLvSyArt = new CAcore::Components::Valve(); // build Aortic Valve
	vLvSyArt->setCavityProximal(cLv);
	vLvSyArt->setCavityDistal(CiSy->getArt());

	vSyVenRa = new CAcore::Components::Valve(); // build SyVen -> Ra Valve
	vSyVenRa->setCavityProximal(CiSy->getVen());
	vSyVenRa->setCavityDistal(cRa);

	vRaRv = new CAcore::Components::Valve(); // build Tricuspid Valve
	vRaRv->setCavityProximal(cRa);
	vRaRv->setCavityDistal(cRv);

	vRvPuArt = new CAcore::Components::Valve(); // build Pulmonary Valve
	vRvPuArt->setCavityProximal(cRv);
	vRvPuArt->setCavityDistal(CiPu->getArt());

	vPuVenLa = new CAcore::Components::Valve(); // build PuVen -> La Valve
	vPuVenLa->setCavityProximal(CiPu->getVen());
	vPuVenLa->setCavityDistal(cLa);

	vLaRa = new CAcore::Components::Valve(); // build PuVen -> La Valve
	vLaRa->setCavityProximal(cLa);
	vLaRa->setCavityDistal(cRa);

	vLvRv = new CAcore::Components::Valve(); // build PuVen -> La Valve
	vLvRv->setCavityProximal(cLv);
	vLvRv->setCavityDistal(cRv);

	vSyArtPuArt = new CAcore::Components::Valve(); // build PuVen -> La Valve
	vSyArtPuArt->setCavityProximal(CiSy->getArt());
	vSyArtPuArt->setCavityDistal(CiPu->getArt());
}

void CAcore::CircAdapt::initSVar() {
	//std::cout << "-CircAdapt initSVar(); \n";

	DoubleBubble->initSVar(solver);
	dynamic_cast<Components::Chamber*>(cLa)->initSVar(solver);
	dynamic_cast<Components::Chamber*>(cRa)->initSVar(solver);
	CiSy->initSVar(solver);
	CiPu->initSVar(solver);
	vLaLv->initSVar(solver);
	vLvSyArt->initSVar(solver);
	vSyVenRa->initSVar(solver);
	vRaRv->initSVar(solver);
	vRvPuArt->initSVar(solver);
	vPuVenLa->initSVar(solver);
	vLaRa->initSVar(solver);
	vLvRv->initSVar(solver);
	vSyArtPuArt->initSVar(solver);
	peri->initSVar(solver);
}


void CAcore::CircAdapt::registerSVar() {
	//std::cout << "-CircAdapt registerSVar(); \n";

	DoubleBubble->registerSVar(solver);
	dynamic_cast<Components::Chamber*>(cLa)->registerSVar(solver);
	dynamic_cast<Components::Chamber*>(cRa)->registerSVar(solver);
	CiSy->registerSVar(solver);
	CiPu->registerSVar(solver);
	vLaLv->registerSVar(solver);
	vLvSyArt->registerSVar(solver);
	vSyVenRa->registerSVar(solver);
	vRaRv->registerSVar(solver);
	vRvPuArt->registerSVar(solver);
	vPuVenLa->registerSVar(solver);

	vLaRa->registerSVar(solver);
	vLvRv->registerSVar(solver);
	vSyArtPuArt->registerSVar(solver);

	peri->clearRegister(); // add this line for changes inbetween e.g. add/remove patches
	peri->addCavity(cLa);
	peri->addWall(dynamic_cast<Components::Chamber*>(cLa)->getWall());
	peri->addCavity(cRa);
	peri->addWall(dynamic_cast<Components::Chamber*>(cRa)->getWall());
	peri->addCavity(cLv);
	peri->addWall(wLv);
	peri->addWall(wSv);
	peri->addCavity(cRv);
	peri->addWall(wRv);

	cLa->setpExternal(peri);
	cRa->setpExternal(peri);
	cLv->setpExternal(peri);
	cRv->setpExternal(peri);
}

/**
Set timings
*/
void CAcore::CircAdapt::setTimings() {
	TauAv = 0.1765*tCycle;
	
	// TimeAct[s] duration of contraction for Ls == LsStress0Act(s)
	double ta = 0.15 * (tCycle / 0.85)*TimeFac; // atrial activation duration
	double tv = (0.10*tCycleRest + 0.40*tCycle)*TimeFac; // ventricular activation duration

	// Delay times electrical activation
	double tRa2La = 0.0284 * (tCycleRest / 0.85) * TimeFac;
	double tRa2Rv = TauAv + dTauAv; // AV - Delay
	double tRv2Lv = 0.0;       // pacing delay LBBB, negative->prepacing
	double tRv2Sv = 0.33*tRv2Lv;  // pacing delay LBBB, negative->prepacing
	double tRa2Ra = tCycle;      // cycle time

	double tRa = 0; 
	double tLa = tRa + tRa2La;
	double tRv = tRa + tRa2Rv;
	double tSv = tRv + tRv2Sv;
	double tLv = tSv + tRv2Sv;

	dynamic_cast<Components::Chamber*>(cLa)->getWall()->setTimeAct(ta);
	dynamic_cast<Components::Chamber*>(cRa)->getWall()->setTimeAct(ta);
	DoubleBubble->getLVWall()->setTimeAct(tv);
	DoubleBubble->getSVWall()->setTimeAct(tv);
	DoubleBubble->getRVWall()->setTimeAct(tv);

	dynamic_cast<Components::Chamber*>(cLa)->getWall()->setActivationDelay(tLa);
	dynamic_cast<Components::Chamber*>(cRa)->getWall()->setActivationDelay(tRa);
	DoubleBubble->getLVWall()->setActivationDelay(tLv);
	DoubleBubble->getSVWall()->setActivationDelay(tSv);
	DoubleBubble->getRVWall()->setActivationDelay(tRv);

	/*


iWVec= [iWLv,iWSv,iWRv,iWLa,iWRa]; % wall indices
tWVec= [tLv,tSv,tRv,tLa,tRa]; % trigger times of walls

%=== (multi-)patch activation, not tested yet
for i=1:5 %all walls
    iW= iWVec(i); tW=tWVec(i);
    nP= P.Wall.nPatch(iW);
    RgP= P.Wall.iPatch(iW)+(0:nP-1);
    P.Patch.TimeAct(RgP)= tAVec(i);
    tP=tW+TauDisp*((1:nP)-(nP+1)/2)/nP;
    Aux= [tP+P.Patch.dT(:,RgP);tP+P.Patch.dT(:,RgP)];% +++++++JOOST
    Aux(1,:)=Aux(1,:)-tCycle;
    P.Patch.ActivationDelay(:,RgP)= Aux;
end
	*/

}

/**
Set parameters according to walmsley version. This function should be improved in the future. 
*/
void CAcore::CircAdapt::parametersWalmsley2015() {
	//std::cout << "Set LV parameters:\n";
	setScalar("Lv", "Patch", "Lv1", "dT", 0);
	setScalar("Lv", "Patch", "Lv1", "ActivationDelay", 0.15);
	setScalar("Lv", "Patch", "Lv1", "LsRef", 2);
	setScalar("Lv", "Patch", "Lv1", "Ls0Pas", 1.8);
	setScalar("Lv", "Patch", "Lv1", "dLsPas", 0.6);
	setScalar("Lv", "Patch", "Lv1", "SfPas", 22000);
	setScalar("Lv", "Patch", "Lv1", "Ls0", 1.51);
	setScalar("Lv", "Patch", "Lv1", "LenSeriesElement", 0.04);
	setScalar("Lv", "Patch", "Lv1", "SfAct", 120e3);
	setScalar("Lv", "Patch", "Lv1", "vMax", 7);
	setScalar("Lv", "Patch", "Lv1", "TimeAct", 0.425);
	setScalar("Lv", "Patch", "Lv1", "TR", 0.25);
	setScalar("Lv", "Patch", "Lv1", "TD", 0.25);
	setScalar("Lv", "Patch", "Lv1", "CRest", 0);
	setScalar("Lv", "Patch", "Lv1", "VWall", 0.3719e-4);
	setScalar("Lv", "Patch", "Lv1", "AmRef", 0.0051);
	setScalar("Lv", "Patch", "Lv1", "Lsi", 1.9);
	setScalar("Lv", "Wall", "", "AmDead", 0.6618e-3);
	//std::cout << "\nSet SV parameters:\n";
	setScalar("Sv", "Patch", "Sv1", "dT", 0);
	setScalar("Sv", "Patch", "Sv1", "ActivationDelay", 0.15);
	setScalar("Sv", "Patch", "Sv1", "LsRef", 2.0);
	setScalar("Sv", "Patch", "Sv1", "Ls0Pas", 1.8);
	setScalar("Sv", "Patch", "Sv1", "dLsPas", 0.6);
	setScalar("Sv", "Patch", "Sv1", "SfPas", 22000);
	setScalar("Sv", "Patch", "Sv1", "Ls0", 1.51);
	setScalar("Sv", "Patch", "Sv1", "LenSeriesElement", 0.04);
	setScalar("Sv", "Patch", "Sv1", "SfAct", 120e3);
	setScalar("Sv", "Patch", "Sv1", "vMax", 7);
	setScalar("Sv", "Patch", "Sv1", "TimeAct", 0.425);
	setScalar("Sv", "Patch", "Sv1", "TR", 0.25);
	setScalar("Sv", "Patch", "Sv1", "TD", 0.25);
	setScalar("Sv", "Patch", "Sv1", "CRest", 0);
	setScalar("Sv", "Patch", "Sv1", "VWall", 0.1539e-4);
	setScalar("Sv", "Patch", "Sv1", "AmRef", 0.0025);
	setScalar("Sv", "Patch", "Sv1", "Lsi", 1.9);
	setScalar("Sv", "Wall", "", "AmDead", 0);
	//std::cout << "\nSet RV parameters:\n";
	setScalar("Rv", "Patch", "Rv1", "dT", 0);
	setScalar("Rv", "Patch", "Rv1", "ActivationDelay", 0.15);
	setScalar("Rv", "Patch", "Rv1", "LsRef", 2);
	setScalar("Rv", "Patch", "Rv1", "Ls0Pas", 1.8);
	setScalar("Rv", "Patch", "Rv1", "dLsPas", 0.6);
	setScalar("Rv", "Patch", "Rv1", "SfPas", 22000);
	setScalar("Rv", "Patch", "Rv1", "Ls0", 1.51);
	setScalar("Rv", "Patch", "Rv1", "LenSeriesElement", 0.04);
	setScalar("Rv", "Patch", "Rv1", "SfAct", 120e3);
	setScalar("Rv", "Patch", "Rv1", "vMax", 7);
	setScalar("Rv", "Patch", "Rv1", "TimeAct", 0.425);
	setScalar("Rv", "Patch", "Rv1", "TR", 0.25);
	setScalar("Rv", "Patch", "Rv1", "TD", 0.25);
	setScalar("Rv", "Patch", "Rv1", "CRest", 0);
	setScalar("Rv", "Patch", "Rv1", "VWall", 0.1873e-4);
	setScalar("Rv", "Patch", "Rv1", "AmRef", 0.0062);
	setScalar("Rv", "Patch", "Rv1", "Lsi", 1.9);
	setScalar("Rv", "Wall", "", "AmDead", 0.6618e-3);
	//std::cout << "\nSet LA parameters:\n";
	setScalar("La", "Patch", "La1", "dT", 0);
	setScalar("La", "Patch", "La1", "ActivationDelay", 0.0284);
	setScalar("La", "Patch", "La1", "LsRef", 2);
	setScalar("La", "Patch", "La1", "Ls0Pas", 1.8);
	setScalar("La", "Patch", "La1", "dLsPas", 0.6);
	setScalar("La", "Patch", "La1", "SfPas", 50000);
	setScalar("La", "Patch", "La1", "Ls0", 1.51);
	setScalar("La", "Patch", "La1", "LenSeriesElement", 0.04);
	setScalar("La", "Patch", "La1", "SfAct", 84e3);
	setScalar("La", "Patch", "La1", "vMax", 14);
	setScalar("La", "Patch", "La1", "TimeAct", 0.15);
	setScalar("La", "Patch", "La1", "TR", 0.4);
	setScalar("La", "Patch", "La1", "TD", 0.4);
	setScalar("La", "Patch", "La1", "CRest", 0);
	setScalar("La", "Patch", "La1", "VWall", 0.0445e-4);
	setScalar("La", "Patch", "La1", "AmRef", 0.0030);
	setScalar("La", "Patch", "La1", "Lsi", 1.9);
	setScalar("La", "Wall", "", "AmDead", 0.6618e-3);
	//std::cout << "\nSet RA parameters:\n";
	setScalar("Ra", "Patch", "Ra1", "dT", 0);
	setScalar("Ra", "Patch", "Ra1", "ActivationDelay", 0.0);
	setScalar("Ra", "Patch", "Ra1", "LsRef", 2);
	setScalar("Ra", "Patch", "Ra1", "Ls0Pas", 1.8);
	setScalar("Ra", "Patch", "Ra1", "dLsPas", 0.6);
	setScalar("Ra", "Patch", "Ra1", "SfPas", 50000);
	setScalar("Ra", "Patch", "Ra1", "Ls0", 1.51);
	setScalar("Ra", "Patch", "Ra1", "LenSeriesElement", 0.04);
	setScalar("Ra", "Patch", "Ra1", "SfAct", 84e3);
	setScalar("Ra", "Patch", "Ra1", "vMax", 15);
	setScalar("Ra", "Patch", "Ra1", "TimeAct", 0.15);
	setScalar("Ra", "Patch", "Ra1", "TR", 0.4);
	setScalar("Ra", "Patch", "Ra1", "TD", 0.4);
	setScalar("Ra", "Patch", "Ra1", "CRest", 0);
	setScalar("Ra", "Patch", "Ra1", "VWall", 0.0263e-4);
	setScalar("Ra", "Patch", "Ra1", "AmRef", 0.0030);
	setScalar("Ra", "Patch", "Ra1", "Lsi", 1.9);
	setScalar("Ra", "Wall", "", "AmDead", 0.6618e-3);

	//std::cout << "\nSet innitial volumes:\n";
	setScalar("Lv", "Cavity", "", "V", 0.0405e-3);
	setScalar("Rv", "Cavity", "", "V", 0.0292e-3);
	setScalar("La", "Cavity", "", "V", 0.0203e-3);
	setScalar("Ra", "Cavity", "", "V", 0.0166e-3);

	// Valves
	//std::cout << "\nSet Valve parameters:\n";
	setScalar("SyVenRa", "Valve", "", "AOpen", 0.2647e-3);
	setScalar("SyVenRa", "Valve", "", "ALeak", 0.2647e-3);
	setScalar("SyVenRa", "Valve", "", "Len", 0.0163);
	setScalar("RaRv", "Valve", "", "AOpen", 0.3971e-3);
	setScalar("RaRv", "Valve", "", "ALeak", 0.2647e-9);
	setScalar("RaRv", "Valve", "", "Len", 0.0163);
	setScalar("RvPuArt", "Valve", "", "AOpen", 0.2647e-3);
	setScalar("RvPuArt", "Valve", "", "ALeak", 0.2647e-9);
	setScalar("RvPuArt", "Valve", "", "Len", 0.0163);
	setScalar("PuVenLa", "Valve", "", "AOpen", 0.2647e-3);
	setScalar("PuVenLa", "Valve", "", "ALeak", 0.2647e-3);
	setScalar("PuVenLa", "Valve", "", "Len", 0.0163);
	setScalar("LaLv", "Valve", "", "AOpen", 0.3971e-3);
	setScalar("LaLv", "Valve", "", "ALeak", 0.2647e-9);
	setScalar("LaLv", "Valve", "", "Len", 0.0163);
	setScalar("LvSyArt", "Valve", "", "AOpen", 0.2647e-3);
	setScalar("LvSyArt", "Valve", "", "ALeak", 0.2647e-9);
	setScalar("LvSyArt", "Valve", "", "Len", 0.0163);

	setScalar("LaRa", "Valve", "", "AOpen", 0.2647e-9);
	setScalar("LaRa", "Valve", "", "ALeak", 0.2647e-9);
	setScalar("LaRa", "Valve", "", "Len", 0.0163);
	setScalar("LvRv", "Valve", "", "AOpen", 0.2647e-9);
	setScalar("LvRv", "Valve", "", "ALeak", 0.2647e-9);
	setScalar("LvRv", "Valve", "", "Len", 0.0163);
	setScalar("SyArtPuArt", "Valve", "", "AOpen", 0.2647e-9);
	setScalar("SyArtPuArt", "Valve", "", "ALeak", 0.2647e-9);
	setScalar("SyArtPuArt", "Valve", "", "Len", 0.0163);

	

	//std::cout << "\nSet ArtVen parameters:\n";
	setScalar("CiSy", "ArtVen", "Art", "A0", 0.2647e-3);
	setScalar("CiSy", "ArtVen", "Art", "AWall", 0.6088e-4);
	setScalar("CiSy", "ArtVen", "Art", "k", 8);
	setScalar("CiSy", "ArtVen", "Art", "Len", 0.4);
	setScalar("CiSy", "ArtVen", "Art", "p0", 12000);
	setScalar("CiSy", "ArtVen", "Art", "V", 0.1059e-3);

	setScalar("CiSy", "ArtVen", "Ven", "A0", 0.2647e-3);
	setScalar("CiSy", "ArtVen", "Ven", "AWall", 0.2382e-4);
	setScalar("CiSy", "ArtVen", "Ven", "k", 10);
	setScalar("CiSy", "ArtVen", "Ven", "Len", 0.4);
	setScalar("CiSy", "ArtVen", "Ven", "p0", 120);
	setScalar("CiSy", "ArtVen", "Ven", "V", 0.1059e-3);

	setScalar("CiPu", "ArtVen", "Art", "A0", 0.2647e-3);
	setScalar("CiPu", "ArtVen", "Art", "AWall", 0.4765e-4);
	setScalar("CiPu", "ArtVen", "Art", "k", 8);
	setScalar("CiPu", "ArtVen", "Art", "Len", 0.2);
	setScalar("CiPu", "ArtVen", "Art", "p0", 1800);
	setScalar("CiPu", "ArtVen", "Art", "V", 0.0529e-3);

	setScalar("CiPu", "ArtVen", "Ven", "A0", 0.2647e-3);
	setScalar("CiPu", "ArtVen", "Ven", "AWall", 0.2912e-4);
	setScalar("CiPu", "ArtVen", "Ven", "k", 10);
	setScalar("CiPu", "ArtVen", "Ven", "Len", 0.2);
	setScalar("CiPu", "ArtVen", "Ven", "p0", 500);
	setScalar("CiPu", "ArtVen", "Ven", "V", 0.0529e-3);

	setScalar("CiSy", "ArtVen", "", "p0AV", 12000);
	setScalar("CiSy", "ArtVen", "", "q0AV", 0.4500e-4);
	setScalar("CiPu", "ArtVen", "", "p0AV", 1500);
	setScalar("CiPu", "ArtVen", "", "q0AV", 0.4500e-4);

	// todo: extend list of parameters (Valve, etc.)
}

void CAcore::CircAdapt::SVarDot(const std::vector< double >  &SVar, std::vector< double >  &SVarD, const double &t) {
	DoubleBubble->putSVar(SVar, t);
	cLa->putSVar(SVar, t);
	cRa->putSVar(SVar, t);
	CiSy->putSVar(SVar, t);
	CiPu->putSVar(SVar, t);
	vLaLv->putSVar(SVar);
	vLvSyArt->putSVar(SVar);
	vSyVenRa->putSVar(SVar);
	vRaRv->putSVar(SVar);
	vRvPuArt->putSVar(SVar);
	vPuVenLa->putSVar(SVar);

	vLaRa->putSVar(SVar);
	vLvRv->putSVar(SVar);
	vSyArtPuArt->putSVar(SVar);
	
	peri->putSVar(SVar, t); //BagV2 -- todo: previous timestep used!

	DoubleBubble->dependendSVar(SVar, t);
	dynamic_cast<Components::Chamber*>(cLa)->dependendSVar(SVar, t);
	dynamic_cast<Components::Chamber*>(cRa)->dependendSVar(SVar, t);

	// calculate SVarDot for all objects
	// Here other way around
	vLaLv->SVarDot(SVar, SVarD, t);
	vLvSyArt->SVarDot(SVar, SVarD, t);
	vSyVenRa->SVarDot(SVar, SVarD, t);
	vRaRv->SVarDot(SVar, SVarD, t);
	vRvPuArt->SVarDot(SVar, SVarD, t);
	vPuVenLa->SVarDot(SVar, SVarD, t);

	vLaRa->SVarDot(SVar, SVarD, t);
	vLvRv->SVarDot(SVar, SVarD, t);
	vSyArtPuArt->SVarDot(SVar, SVarD, t);

	CiPu->SVarDot(SVar, SVarD, t);
	CiSy->SVarDot(SVar, SVarD, t);

	DoubleBubble->SVarDot(SVar,SVarD, t);
	dynamic_cast<Components::Chamber*>(cLa)->SVarDot(SVar, SVarD, t);
	dynamic_cast<Components::Chamber*>(cRa)->SVarDot(SVar, SVarD, t);
}

void CAcore::CircAdapt::setSVar(std::vector<double> &SVar) {
	DoubleBubble->setSVar(SVar);
	cLa->setSVar(SVar);
	cRa->setSVar(SVar);
	CiSy->setSVar(SVar);
	CiPu->setSVar(SVar);
	vLaLv->setSVar(SVar);
	vLvSyArt->setSVar(SVar);
	vSyVenRa->setSVar(SVar);
	vRaRv->setSVar(SVar);
	vRvPuArt->setSVar(SVar);
	vPuVenLa->setSVar(SVar);
	vLaRa->setSVar(SVar);
	vLvRv->setSVar(SVar);
	vSyArtPuArt->setSVar(SVar);
	peri->setSVar(SVar);
}


bool CAcore::CircAdapt::setScalar(const char *Loc, const char *module, const char *loc1, const char *par, const double &v) {
	if (!strcmp(Loc, "Lv") || !strcmp(Loc, "Rv") || !strcmp(Loc, "Sv") || !strcmp(module, "TriSeg"))
		return DoubleBubble->setScalar(Loc, module, loc1, par, v);
	if (!strcmp(Loc, "La"))
		return cLa->setScalar(Loc, module, loc1, par, v);
	if (!strcmp(Loc, "Ra"))
		return cRa->setScalar(Loc, module, loc1, par, v);

	if (!strcmp(Loc, "CiSy"))
		return dynamic_cast<Components::ArtVen*>(CiSy)->setScalar(Loc, module, loc1, par,v);
	if (!strcmp(Loc, "CiPu"))
		return dynamic_cast<Components::ArtVen*>(CiPu)->setScalar(Loc, module, loc1, par,v);

	// valves
	if (!strcmp(Loc, "LaLv") && !strcmp(module, "Valve"))
		return vLaLv->setScalar(Loc, module, loc1, par, v);
	if (!strcmp(Loc, "LvSyArt") && !strcmp(module, "Valve"))
		return vLvSyArt->setScalar(Loc, module, loc1, par, v);
	if (!strcmp(Loc, "SyVenRa") && !strcmp(module, "Valve"))
		return vSyVenRa->setScalar(Loc, module, loc1, par, v);
	if (!strcmp(Loc, "RaRv") && !strcmp(module, "Valve"))
		return vRaRv->setScalar(Loc, module, loc1, par, v);
	if (!strcmp(Loc, "RvPuArt") && !strcmp(module, "Valve"))
		return vRvPuArt->setScalar(Loc, module, loc1, par, v);
	if (!strcmp(Loc, "PuVenLa") && !strcmp(module, "Valve"))
		return vPuVenLa->setScalar(Loc, module, loc1, par, v);
	if (!strcmp(Loc, "LaRa") && !strcmp(module, "Valve"))
		return vLaRa->setScalar(Loc, module, loc1, par, v);
	if (!strcmp(Loc, "LvRv") && !strcmp(module, "Valve"))
		return vLvRv->setScalar(Loc, module, loc1, par, v);
	if (!strcmp(Loc, "SyArtPuArt") && !strcmp(module, "Valve"))
		return vSyArtPuArt->setScalar(Loc, module, loc1, par, v);

	if (!strcmp(Loc, "Peri"))
		return peri->setScalar(Loc, module, loc1, par,v);

	if (!strcmp(par, "rhob")) {
		rhob = v; return true;
	}
	if (!strcmp(par, "q0")) {
		q0 = v; return true;
	}
	if (!strcmp(par, "p0")) {
		p0 = v; return true;
	}
	if (!strcmp(par, "tCycle")) {
		tCycle = v; return true;
	}
	if (!strcmp(par, "tCycleRest")) {
		tCycleRest = v; return true;
	}
	if (!strcmp(par, "FacpControl")) {
		FacpControl = v; return true;
	}
	if (!strcmp(par, "dt")) {
		solver->setDT(v); return true;
	}
	if (!strcmp(par, "t")) {
		solver->setT(v); return true;
	}
	if (!strcmp(par, "TimeFac")) {
		TimeFac = v; return true;
	}
	if (!strcmp(par, "PressFlowContr")) {
		PressureFlowControl = v>0.0; return true;
	}
	if (!strcmp(par, "dTauAv")) {
		dTauAv = v; return true;
	}
	if (!strcmp(par, "TauAv")) {
		TauAv = v; return true;
	}
	std::cout << "CircAdapt scalar not found: " << Loc << " " << module << " " << loc1 << " " << par << "\n";
	return false;
}

double CAcore::CircAdapt::getScalar(const char *Loc, const char *module, const char *loc1, const char *par) {
	if (!strcmp(Loc, "Lv") || !strcmp(Loc, "Rv") || !strcmp(Loc, "Sv") || !strcmp(module, "TriSeg"))
		return DoubleBubble->getScalar(Loc, module, loc1, par);
	if (!strcmp(Loc, "La"))
		return cLa->getScalar(Loc, module, loc1, par);
	if (!strcmp(Loc, "Ra"))
		return cRa->getScalar(Loc, module, loc1, par);

	if (!strcmp(Loc, "CiSy"))
		return CiSy->getScalar(Loc, module, loc1, par);
	if (!strcmp(Loc, "CiPu"))
		return CiPu->getScalar(Loc, module, loc1, par);

	// valves
	if (!strcmp(Loc, "LaLv") && !strcmp(module, "Valve"))
		return vLaLv->getScalar(Loc, module, loc1, par);
	if (!strcmp(Loc, "LvSyArt") && !strcmp(module, "Valve"))
		return vLvSyArt->getScalar(Loc, module, loc1, par);
	if (!strcmp(Loc, "SyVenRa") && !strcmp(module, "Valve"))
		return vSyVenRa->getScalar(Loc, module, loc1, par);
	if (!strcmp(Loc, "RaRv") && !strcmp(module, "Valve"))
		return vRaRv->getScalar(Loc, module, loc1, par);
	if (!strcmp(Loc, "RvPuArt") && !strcmp(module, "Valve"))
		return vRvPuArt->getScalar(Loc, module, loc1, par);
	if (!strcmp(Loc, "PuVenLa") && !strcmp(module, "Valve"))
		return vPuVenLa->getScalar(Loc, module, loc1, par);

	if (!strcmp(Loc, "LaRa") && !strcmp(module, "Valve"))
		return vLaRa->getScalar(Loc, module, loc1, par);
	if (!strcmp(Loc, "LvRv") && !strcmp(module, "Valve"))
		return vLvRv->getScalar(Loc, module, loc1, par);
	if (!strcmp(Loc, "SyArtPuArt") && !strcmp(module, "Valve"))
		return vSyArtPuArt->getScalar(Loc, module, loc1, par);

	if (!strcmp(Loc, "Peri"))
		return peri->getScalar(Loc, module, loc1, par);


	if (!strcmp(par, "rhob"))
		return rhob;
	if (!strcmp(par, "q0"))
		return q0;
	if (!strcmp(par, "p0"))
		return p0;
	if (!strcmp(par, "tCycle"))
		return tCycle;
	if (!strcmp(par, "tCycleRest"))
		return tCycleRest;
	if (!strcmp(par, "FacpControl"))
		return FacpControl;
	if (!strcmp(par, "dt"))
		return solver->getDT();
	if (!strcmp(par, "TimeFac"))
		return TimeFac;
	if (!strcmp(par, "PressFlowContr"))
		return PressureFlowControl ? 1.0 : 0.0;
	if (!strcmp(par, "dTauAv"))
		return dTauAv;
	if (!strcmp(par, "TauAv"))
		return TauAv;

	std::cout << "CircAdapt scalar not found: " << Loc << " " << module << " " << loc1 << " " << par << "\n";
	return NAN;
}

std::vector<double> CAcore::CircAdapt::getVector(const char *Loc, const char *module, const char *loc1, const char *par) {

	if (!strcmp(Loc, "Lv") || !strcmp(Loc, "Rv") || !strcmp(Loc, "Sv") || !strcmp(module, "TriSeg"))
		return DoubleBubble->getVector(Loc, module, loc1, par);
	if (!strcmp(Loc, "La"))
		return cLa->getVector(Loc, module, loc1, par);
	if (!strcmp(Loc, "Ra"))
		return cRa->getVector(Loc, module, loc1, par);

	if (!strcmp(Loc, "CiSy"))
		return CiSy->getVector(Loc, module, loc1, par);
	if (!strcmp(Loc, "CiPu"))
		return CiPu->getVector(Loc, module, loc1, par);

	// valves
	if (!strcmp(Loc, "LaLv") && !strcmp(module, "Valve"))
		return vLaLv->getVector(Loc, module, loc1, par);
	if (!strcmp(Loc, "LvSyArt") && !strcmp(module, "Valve"))
		return vLvSyArt->getVector(Loc, module, loc1, par);
	if (!strcmp(Loc, "SyVenRa") && !strcmp(module, "Valve"))
		return vSyVenRa->getVector(Loc, module, loc1, par);
	if (!strcmp(Loc, "RaRv") && !strcmp(module, "Valve"))
		return vRaRv->getVector(Loc, module, loc1, par);
	if (!strcmp(Loc, "RvPuArt") && !strcmp(module, "Valve"))
		return vRvPuArt->getVector(Loc, module, loc1, par);
	if (!strcmp(Loc, "PuVenLa") && !strcmp(module, "Valve"))
		return vPuVenLa->getVector(Loc, module, loc1, par);

	if (!strcmp(Loc, "LaRa") && !strcmp(module, "Valve"))
		return vLaRa->getVector(Loc, module, loc1, par);
	if (!strcmp(Loc, "LvRv") && !strcmp(module, "Valve"))
		return vLvRv->getVector(Loc, module, loc1, par);
	if (!strcmp(Loc, "SyArtPuArt") && !strcmp(module, "Valve"))
		return vSyArtPuArt->getVector(Loc, module, loc1, par);

	if (!strcmp(Loc, "Peri"))
		return peri->getVector(Loc, module, loc1, par);

	std::cout << "CircAdapt vector not found: " << Loc << " " << module << " " << loc1 << " " << par << "\n";
	std::vector<double> ret;
	return ret;
}

void CAcore::CircAdapt::clearVectorData() {
	DoubleBubble->clearVectorData();
	cRa->clearVectorData();
	cLa->clearVectorData();

	CiSy->clearVectorData();
	CiPu->clearVectorData();

	// valves
	vLaLv->clearVectorData();
	vLvSyArt->clearVectorData();
	vSyVenRa->clearVectorData();
	vRaRv->clearVectorData();
	vRvPuArt->clearVectorData();
	vPuVenLa->clearVectorData();

	vLaRa->clearVectorData();
	vLvRv->clearVectorData();
	vSyArtPuArt->clearVectorData();

	// bag
	peri->clearVectorData();
}

void CAcore::CircAdapt::storeVectorData() {
	DoubleBubble->storeVectorData();
	cRa->storeVectorData();
	cLa->storeVectorData();

	CiSy->storeVectorData();
	CiPu->storeVectorData();

	// valves
	vLaLv->storeVectorData();
	vLvSyArt->storeVectorData();
	vSyVenRa->storeVectorData();
	vRaRv->storeVectorData();
	vRvPuArt->storeVectorData();
	vPuVenLa->storeVectorData();

	vLaRa->storeVectorData();
	vLvRv->storeVectorData();
	vSyArtPuArt->storeVectorData();

	// bag
	peri->storeVectorData();
}

/// Clear for PV control
void CAcore::CircAdapt::clearPVCData() {
	//  only vSyVenRa for flow and CiSy->Art for pmean
	vLaLv->clearPVCData();
	vLvSyArt->clearPVCData();
	vSyVenRa->clearPVCData();
	vRaRv->clearPVCData();
	vRvPuArt->clearPVCData();
	vPuVenLa->clearPVCData();

	CiSy->getArt()->clearPVCData();
}

/// Calculate PV control data
void CAcore::CircAdapt::calcAndStorePVCData(const std::vector< double >  &SVar, double dT) {
	vLaLv->calcAndStorePVCData(SVar, dT);
	vLvSyArt->calcAndStorePVCData(SVar, dT);
	vSyVenRa->calcAndStorePVCData(SVar, dT);
	vRaRv->calcAndStorePVCData(SVar, dT);
	vRvPuArt->calcAndStorePVCData(SVar, dT);
	vPuVenLa->calcAndStorePVCData(SVar, dT);

	CiSy->getArt()->calcAndStorePVCData(SVar, dT);
}

///Handles PV control of only systemic circulation
void CAcore::CircAdapt::applyPressureFlowControl() {
	FlowVecPrev = FlowVec;
	calcFlowVec();

	// calc flow error
	double Errq = calcErrq();
	double ErrSy = calcErrSy();
	totalFlowError =  sqrt(pow(Errq, 2) + pow(ErrSy, 2));

	// calc pressure error
	double Fac = 0.5;

	if (Errq < 0.4) {
		FacpControl = pow(CiSy->getArt()->getPMean() / p0, Fac);

		// calc p0av
		double p0avold = dynamic_cast<Components::ArtVen*>(CiSy)->getP0AV();
		double p0av = (p0avold / FacpControl)* pow((vSyVenRa->getQMean() / q0), Fac);
		dynamic_cast<Components::ArtVen*>(CiSy)->setP0AV(p0av);
	}
}

/**
Calculates flow error of only systemic circulation
*/
double CAcore::CircAdapt::getFlowError() {
	double Errq = calcErrq();
	double ErrSy = calcErrSy();

	return sqrt(pow(Errq, 2) + pow(ErrSy, 2));
}

double CAcore::CircAdapt::calcErrSy() {
	return log(vSyVenRa->getQMean() / q0); 
}

double CAcore::CircAdapt::calcErrq() {
	// std(FlowVec-FlowVecPrev)/P.General.q0;
	double sum2Vec = 0;
	double sum2VecMean = 0;

	if (FlowVecPrev.size() != FlowVec.size()) {
		for (int i = 0; i < FlowVec.size(); i++) {
			sum2Vec += pow(FlowVec[i], 2);
			sum2VecMean += (FlowVec[i]);
		}
	}
	else {
		for (int i = 0; i < FlowVec.size(); i++) {
			sum2Vec += pow(FlowVec[i] - FlowVecPrev[i], 2);
			sum2VecMean += (FlowVec[i] - FlowVecPrev[i]);
		}
	}

	return (sum2Vec - pow(sum2VecMean, 2)) / q0;
}

void CAcore::CircAdapt::calcFlowVec() {
	FlowVec.clear();
	FlowVec.push_back(vLaLv->getQMean());
	FlowVec.push_back(vLvSyArt->getQMean());
	FlowVec.push_back(vSyVenRa->getQMean());
	FlowVec.push_back(vRaRv->getQMean());
	FlowVec.push_back(vRvPuArt->getQMean());
	FlowVec.push_back(vPuVenLa->getQMean());
}
