# Supplementary material for: Parameter subset reduction for patient-specific modelling of arrhythmogenic cardiomyopathy-related mutation carriers in the CircAdapt model
Source: Philos Trans A Math Phys Eng Sci. 2020 May 25;378(2173):20190347. doi: 10.1098/rsta.2019.0347 (PMC7287326; doi:10.1098/rsta.2019.0347)
Supplement: Source Code [file rsta20190347supp3.zip › CA/core/source/Components/ArtVen.cpp]

#include "Components/ArtVen.h";
#include "Components/CavityArtVen.h";

CAcore::Components::ArtVen::~ArtVen() {
}

/**
Init Art and Ven object, and set initial values.
*/
void CAcore::Components::ArtVen::initCavities() {
	Art = new CavityArtVen();
	Ven = new CavityArtVen();
}

/**
Main function is to calculate the flow from Art to Ven
*/
void CAcore::Components::ArtVen::putSVar(const std::vector<double> &SVar, const double &t) {
	Art->putSVar(SVar);
	Ven->putSVar(SVar);

	// Calc pressure and flow
	Dp = Art->getPressureCavity() - Ven->getPressureCavity();
	q = pow((Dp / p0AV), kAV)*q0AV; // AV flow
}

/**
Set flow in art/ven object and call SVarDot of them
*/
void CAcore::Components::ArtVen::SVarDot(const std::vector< double >  &SVar, std::vector< double >  &SVarD, const double t) {
	// PRessure/Flow control
	Art->addFlow(-q * S->getCircAdapt()->getFacpControl());
	Ven->addFlow(q / S->getCircAdapt()->getFacpControl());

	Art->SVarDot(SVar, SVarD, t);
	Ven->SVarDot(SVar, SVarD, t);
}

double CAcore::Components::ArtVen::getScalar(const char *Loc, const char *module, const char *loc1, const char *par) {
	if (!strcmp(loc1, "Art"))
		return dynamic_cast<CavityArtVen*>(Art)->getScalar(Loc, module, loc1, par);
	if (!strcmp(loc1, "Ven"))
		return dynamic_cast<CavityArtVen*>(Ven)->getScalar(Loc, module, loc1, par);

	if (!strcmp(par, "p0AV"))
		return p0AV;
	if (!strcmp(par, "kAV"))
		return kAV;
	if (!strcmp(par, "q0AV"))
		return q0AV;
	std::cout << "ArtVen scalar not found: " << Loc << "." << module << "." << loc1 << "." << par << "\n";
	return NAN;
}

bool CAcore::Components::ArtVen::setScalar(const char *Loc, const char *module, const char *loc1, const char *par, const double &v) {
	if (!strcmp(loc1, "Art"))
		return dynamic_cast<CavityArtVen*>(Art)->setScalar(Loc, module, loc1, par, v);
	if (!strcmp(loc1, "Ven"))
		return dynamic_cast<CavityArtVen*>(Ven)->setScalar(Loc, module, loc1, par, v);

	if (!strcmp(par, "p0AV"))
	{
		p0AV = v; return true;
	}
	if (!strcmp(par, "kAV"))
	{
		kAV = v; return true;
	}
	if (!strcmp(par, "q0AV"))
	{
		q0AV = v; return true;
	}
	std::cout << "ArtVen scalar not found: " << Loc << "." << module << "." << loc1 << "." << par << "\n";
	return false;
}

std::vector<double> CAcore::Components::ArtVen::getVector(const char *Loc, const char *module, const char *loc1, const char *par) {
	if (!strcmp(loc1, "Art"))
		return Art->getVector(Loc, module, loc1, par);
	if (!strcmp(loc1, "Ven"))
		return Ven->getVector(Loc, module, loc1, par);

	if (!strcmp(par, "q"))
		return vectorQ;

	std::cout << "ArtVen vector not found: " << Loc << "." << module << "." << loc1 << "." << par << "\n";
	std::vector<double> ret;
	return ret;
}

void CAcore::Components::ArtVen::clearVectorData() {
	Art->clearVectorData();
	Ven->clearVectorData();

	vectorQ.clear();
}
void CAcore::Components::ArtVen::storeVectorData() {
	Art->storeVectorData();
	Ven->storeVectorData();

	vectorQ.push_back(q);
}
