# Supplementary material for: Parameter subset reduction for patient-specific modelling of arrhythmogenic cardiomyopathy-related mutation carriers in the CircAdapt model
Source: Philos Trans A Math Phys Eng Sci. 2020 May 25;378(2173):20190347. doi: 10.1098/rsta.2019.0347 (PMC7287326; doi:10.1098/rsta.2019.0347)
Supplement: Source Code [file rsta20190347supp3.zip › CA/core/source/Components/Bag.cpp]

#include "Components/Bag.h";
#include "Solver/Solver.h";
#include <iostream>
#include <algorithm>

void CAcore::Components::Bag::putSVar(const std::vector<double> &SVar, const double &t){

	// total enclosed volume
	double V = 0;
	for (int it = 0; it < nVolumes; ++it) {
		V += *(volumes[it]);
	}
	pEx = Sfperi * pow(V / VRef, k);
}

double CAcore::Components::Bag::getScalar(const char *Loc, const char *module, const char *loc1, const char *par) {
	if (!strcmp(par, "VRef"))
		return VRef;
	if (!strcmp(par, "k"))
		return k;
	if (!strcmp(par, "SfPeri"))
		return Sfperi;
	return pExternal::getScalar(Loc,module,loc1,par);
}

bool CAcore::Components::Bag::setScalar(const char *Loc, const char *module, const char *loc1, const char *par, const double &v) {
	if (!strcmp(par, "SfPeri")) {
		Sfperi = v; return true;
	}
	if (!strcmp(par, "VRef")) {
		VRef = v; return true;
	}
	if (!strcmp(par, "k")) {
		k = v; return true;
	}
	return pExternal::setScalar(Loc, module, loc1, par,v);
}

std::vector<double> CAcore::Components::Bag::getVector(const char *Loc, const char *module, const char *loc1, const char *par) {
	return pExternal::getVector(Loc, module, loc1, par);
}
