# Supplementary material for: Parameter subset reduction for patient-specific modelling of arrhythmogenic cardiomyopathy-related mutation carriers in the CircAdapt model
Source: Philos Trans A Math Phys Eng Sci. 2020 May 25;378(2173):20190347. doi: 10.1098/rsta.2019.0347 (PMC7287326; doi:10.1098/rsta.2019.0347)
Supplement: Source Code [file rsta20190347supp3.zip › CA/core/source/Components/Cavity.cpp]

#include "Components/Cavity.h";
#include "Components/pExternal.h";
#include "Solver/Solver.h";
#include <iostream>


/**
	Calculate the change in volume of this cavity based on pressure, flow, and Y
*/
void CAcore::Components::Cavity::SVarDot(const std::vector< double >  &SVar, std::vector< double >  &SVarD, const double t) {
	double Y = 1 / Z;
	q = q + pressureCavity * Y; //short circuit flow of node
	pressure = q / Y; //node pressure by solving NodeFlow q = 0
	VDot = (pressure - pressureCavity) / Z;
	SVarD[iSVarVolume] = VDot / scaleV;
}

void CAcore::Components::Cavity::putSVar(const std::vector<double> &SVar) { 
	q = 0;
	volume = SVar[iSVarVolume] * scaleV;
}

void CAcore::Components::Cavity::setSVar(std::vector<double> &SVar) {
	SVar[iSVarVolume] = volume / scaleV;
}

void CAcore::Components::Cavity::initSVar(Solver* solver) {
	std::vector<double>* SVar = solver->getSVar();
	iSVarVolume = SVar->size();
	volume = 0.5e-4;
	solver->addSVar(volume / scaleV);
}

void CAcore::Components::Cavity::setPressureCavity(double p) { 
	pressureCavity = p + pEx->getpExternal(); 
}

double CAcore::Components::Cavity::getScalar(const char *Loc, const char *module, const char *loc1, const char *par) {
	if (!strcmp(par, "V"))
		return volume;
	std::cout << "Cavity scalar not found: " << Loc << " " << module << " " << loc1 << " " << par << "\n";
	return NAN;
}

bool CAcore::Components::Cavity::setScalar(const char *Loc, const char *module, const char *loc1, const char *par, const double &v) {
	if (!strcmp(par, "V")) {
		volume = v; 	return true;
	}
	std::cout << "Cavity scalar not found: " << Loc << " " << module << " " << loc1 << " " << par << "\n";
	return false;
}


std::vector<double> CAcore::Components::Cavity::getVector(const char *Loc, const char *module, const char *loc1, const char *par) {
	if (!strcmp(par, "V"))
		return vectorV;
	if (!strcmp(par, "VDot"))
		return vectorVDot;
	if (!strcmp(par, "A"))
		return vectorA;
	if (!strcmp(par, "Z"))
		return vectorZ;
	if (!strcmp(par, "p"))
		return vectorP;
	if (!strcmp(par, "pCavity"))
		return vectorPCavity;
	if (!strcmp(par, "q"))
		return vectorQ;
	if (!strcmp(par, "Y"))
		return vectorY;
	std::cout << "Cavity vector not found: " << Loc << " " << module << " " << loc1 << " " << par << "\n";
	std::vector<double> ret;
	return ret;
}

void CAcore::Components::Cavity::clearVectorData() {
	vectorV.clear();
	vectorVDot.clear();
	vectorA.clear();
	vectorZ.clear();
	vectorP.clear();
	vectorPCavity.clear();
	vectorQ.clear();
	vectorY.clear();
}

void CAcore::Components::Cavity::storeVectorData() {
	vectorV.push_back(volume);
	vectorVDot.push_back(VDot);
	vectorA.push_back(A);
	vectorZ.push_back(Z);
	vectorP.push_back(pressure);
	vectorPCavity.push_back(pressureCavity);

	vectorQ.push_back(q);
	vectorY.push_back(1/Z);
}

/// Clear for PV control
void CAcore::Components::Cavity::clearPVCData() {
	// clear qmean
	pMean = 0;
	pMeanT = 0;
}

/// Calculate PV control data
void CAcore::Components::Cavity::calcAndStorePVCData(const std::vector< double >  &SVar, double dt) {
	// calculate pressure
	putSVar(SVar);

	// store pressure
	pMean += pressureCavity * dt;
	pMeanT += dt;	
}
