# Supplementary material for: Parameter subset reduction for patient-specific modelling of arrhythmogenic cardiomyopathy-related mutation carriers in the CircAdapt model
Source: Philos Trans A Math Phys Eng Sci. 2020 May 25;378(2173):20190347. doi: 10.1098/rsta.2019.0347 (PMC7287326; doi:10.1098/rsta.2019.0347)
Supplement: Source Code [file rsta20190347supp3.zip › CA/core/source/Components/CavityArtVen.cpp]

#include "Components/CavityArtVen.h";
#include <algorithm>

void CAcore::Components::CavityArtVen::initSVar(Solver* solver) {
	Cavity::initSVar(solver);
}

void CAcore::Components::CavityArtVen::registerSVar(Solver* solver) {
	dT = solver->getDTptr();
}

void CAcore::Components::CavityArtVen::putSVar(const std::vector<double> &SVar) {
	Cavity::putSVar(SVar);

	// calculate pressureCavity and Z
	double rhob = 1050;
	A = std::max(1e-20, volume / Len); // vessel cross - section, buckling included
	double ANorm = A / AWall; //% cross - section normalized to wall volume
	pressureCavity = exp(log(std::max(1e-20, ANorm + 0.5) / (A0 / AWall + 0.5)) * (k / 3.0 - 1)) * p0;  //%p(A)
	Z = sqrt(std::max(0.0,pressureCavity / (ANorm*(ANorm + 0.5)) * (rhob*(k / 3.0 - 1) / pow(AWall,2)))); //%Z(A)
}


double CAcore::Components::CavityArtVen::getScalar(const char *Loc, const char *module, const char *loc1, const char *par) {
	if (!strcmp(par, "Len"))
		return Len;
	if (!strcmp(par, "AWall"))
		return AWall;
	if (!strcmp(par, "k"))
		return k;
	if (!strcmp(par, "p0"))
		return p0;
	if (!strcmp(par, "A0"))
		return A0;
	return Cavity::getScalar(Loc, module, loc1, par);
}

bool CAcore::Components::CavityArtVen::setScalar(const char *Loc, const char *module, const char *loc1, const char *par, const double &v) {
	if (!strcmp(par, "Len"))
	{
		Len = v; return true;
	}
	if (!strcmp(par, "AWall"))
	{
		AWall = v; return true;
	}
	if (!strcmp(par, "k"))
	{
		k = v; return true;
	}
	if (!strcmp(par, "p0"))
	{
		p0 = v; return true;
	}
	if (!strcmp(par, "A0"))
	{
		A0 = v; return true;
	}
	return Cavity::setScalar(Loc, module, loc1, par,v);
}

std::vector<double> CAcore::Components::CavityArtVen::getVector(const char *Loc, const char *module, const char *loc1, const char *par) {
	return Cavity::getVector(Loc, module, loc1, par);
}
