# Supplementary material for: Parameter subset reduction for patient-specific modelling of arrhythmogenic cardiomyopathy-related mutation carriers in the CircAdapt model
Source: Philos Trans A Math Phys Eng Sci. 2020 May 25;378(2173):20190347. doi: 10.1098/rsta.2019.0347 (PMC7287326; doi:10.1098/rsta.2019.0347)
Supplement: Source Code [file rsta20190347supp3.zip › CA/core/source/Components/Chamber.cpp]

#include "Components/Chamber.h";
#include "Components/pExternal.h"
#include "Solver/Solver.h";
#include <iostream>

#include <algorithm>
#define _USE_MATH_DEFINES
#include <math.h>

CAcore::Components::Chamber::~Chamber() {
	delete W;
}

void CAcore::Components::Chamber::putSVar(const std::vector<double> &SVar, const double &t) {
	Cavity::putSVar(SVar);      // Set q back to zero, cavity property

	W->putSVar(SVar,t);			// set SVar
	W->calcTension(t);			// PatchWallA2T

	// ChamberV2p
	double Vm = std::max(0.0, volume) + 0.5*W->getWallVolume();
	double Cm = pow((4. / 3. * M_PI / Vm), (1.0 / 3.0));
	double Am = std::max((4 * M_PI) / pow(Cm, 2), W->getAm0());  // With buckling T<0

	double T = (Am - W->getAm0()) / W->getDADT();
	double pTrans = 2 * Cm*T;

	double rhob = 1050;
	Len = 2 * pow(Vm, (1. / 3.));  // cavity length
	A = Vm / Len;                  // cross - sectional area
	Z = 0.2*sqrt(std::max(rhob*Len / std::abs(W->getDADT()),0.0)) / A; //wave resistance to node

	// Set Wall properties
	W->setAmCmTm(Am, Cm, T, pTrans);

	W->calcSarc(t);				// Wall2Patch2Sarc
}

void CAcore::Components::Chamber::dependendSVar(const std::vector<double> &SVar, const double &t) {
	calcPressure();				// pCavity
}

void CAcore::Components::Chamber::calcPressure() {
	pressureCavity = W->getPTrans() + pEx->getpExternal();
}

void CAcore::Components::Chamber::initSVar(Solver* solver) {
	Cavity::initSVar(solver);
	// init Wall (and patch) variables
	W->initSVar(solver);

	// couple Vm and DADT
	Vm = W->getVmPtr();
	DADT = W->getDADTPtr();
}

void CAcore::Components::Chamber::registerSVar(Solver* solver) {
	W->registerSVar(solver);
}

void CAcore::Components::Chamber::SVarDot(const std::vector< double >  &SVar, std::vector< double >  &SVarD, const double t) {
	Cavity::SVarDot(SVar, SVarD, t);
	W->SVarDot(SVar, SVarD, t);
}

double CAcore::Components::Chamber::getScalar(const char *Loc, const char *module, const char *loc1, const char *par) {
	if (!strcmp(module, "Patch")|| !strcmp(module, "Wall"))
		return W->getScalar(Loc, module, loc1, par);
	if (!strcmp(par, "Len"))
		return Len; 
	return Cavity::getScalar(Loc, module, loc1, par);
}

bool CAcore::Components::Chamber::setScalar(const char *Loc, const char *module, const char *loc1, const char *par, const double &v) {
	if (!strcmp(module, "Patch") || !strcmp(module, "Wall"))
		return W->setScalar(Loc, module, loc1, par, v);

	if (!strcmp(par, "Len")) {
		Len = v; return true;
	}
	return Cavity::setScalar(Loc, module, loc1, par,v);
}

std::vector<double> CAcore::Components::Chamber::getVector(const char *Loc, const char *module, const char *loc1, const char *par) {
	if (!strcmp(module, "Wall")|| !strcmp(module, "Patch"))
		return W->getVector(Loc, module, loc1, par);
	return Cavity::getVector(Loc, module, loc1, par);
}

void CAcore::Components::Chamber::clearVectorData() {
	W->clearVectorData();
	Cavity::clearVectorData();
}

void CAcore::Components::Chamber::storeVectorData() {
	W->storeVectorData();
	Cavity::storeVectorData();
}
