# Supplementary material for: Parameter subset reduction for patient-specific modelling of arrhythmogenic cardiomyopathy-related mutation carriers in the CircAdapt model
Source: Philos Trans A Math Phys Eng Sci. 2020 May 25;378(2173):20190347. doi: 10.1098/rsta.2019.0347 (PMC7287326; doi:10.1098/rsta.2019.0347)
Supplement: Source Code [file rsta20190347supp3.zip › CA/core/source/Components/Patch.cpp]

#include "Components/Patch.h";
#include "Solver/Solver.h";
#define _USE_MATH_DEFINES
#include <math.h>
#include <algorithm>

void CAcore::Components::Patch::putSVar(const std::vector<double> &SVar, const double &t) {
	Lsi = SVar[LsiSVari];
	C = SVar[CSVari];
}

void CAcore::Components::Patch::setSVar(std::vector<double> &SVar) {
	SVar[LsiSVari] = Lsi;
	SVar[CSVari] = C;
}

void CAcore::Components::Patch::calcDADT(const double &t) {
	// Calc DADT at Ls=Lsi
	Lambda = Lsi / LsRef;
	double AmLsi = Lambda * Lambda *AmRef;
	//Ef = log(Lambda);
	calcSarcomereMechanics(t);
	T = (Sf * (0.5 * VWall)) / AmLsi;
	DADT = (AmLsi *AmLsi / std::max(DSfDEf - 2.0 * Sf, 1e3)) / (0.25*VWall);
	Am0 = AmLsi - T * DADT;
}

void CAcore::Components::Patch::calcSarc(const double &t) {
	// Calc sarcomere mechanics based on Ls (Am set externally)
	Ef = 0.5*log(Am / AmRef);
	Lambda = exp(Ef);
	calcSarcomereMechanics(t);
}

void CAcore::Components::Patch::calcSarcomereMechanics(const double &t) {
	/*
	below is equivalent of SarcEf2Sf
	Based on Walmsly 2015 version of CircAdapt
	*/
	Ls = Lambda*LsRef;

	// constants related to timing are mainly based on experimental findings
	double L = std::max(Lsi / Ls0 - 1, 0.0001); // normalized sarc length for active contraction
	double tA = (0.65 + 1.0570*L)*TimeAct;      // activation time lengthens with sarcomere length
	double tR = 0.55*TR*TimeAct;                // rise time
	tD = 0.33*TD*TimeAct;                       // decay time(default 0.22)

	// Calculate Timings, used for dC/dt
	double tc = fmod((t - ActivationDelay - dT), *tCycle);
	if (tc < 0) { tc += *tCycle; }

	double Ti = tc / tR;

	//double x = std::min(8.0, std::max(0.0, Ti));
	if (Ti > 0 && Ti < 8)
		ft1 = Ti * Ti * Ti * exp(-Ti) * (8.0 - Ti)*(8.0 - Ti) * 0.02 / tR;
	else
		ft1 = 0;
	//  rise of contraction, 'amount of Ca++ release'
	//	Integral T^n exp(-T) = Gamma(n + 1) = n!
	double x = (tc - tA) / tD; // normalized time during decay of activation
	double sgnx = 1.0;
	if (x < 0.0) {
		sgnx = -1.0;
	}
	tanhx = 0.5 + 0.5*sin(sgnx*std::min(M_PI / 2, abs(x))); //%always>0
															// Time confined approximation of 1 / (1 - e ^ x) function
	FL = tanh(9.1204*pow(L, 2)); // regulates increase of contractility with Ls

	// Calculate Active stress based on C
	LNormSe = (Ls - Lsi) / LenSeriesElement;
	double SfIso = (C     * L) * (1.51*SfAct);
	double SfRest = L * (1.51*CRest*SfAct);

	// Passive Stress
	double kk3 = 2 * LsRef / dLsPas;
	double LfP = Ls / Ls0Pas;
	double y = exp(log(LfP)*k1);	// TODO: Benchmark exp(log(a*b)) vs pow(a,b)
									//double y = pow(LfP,k1);	// TODO: Benchmark exp(log(a*b)) vs pow(a,b)
	double yTit = exp(log(LfP)*kk3);//double yTit =pow(LfP,kk3);				
	SfEcm = (y - 1)*(0.0349*SfPas);
	SfPasT = SfEcm+(yTit - 1)*(0.01*SfAct);
	double DSfPasDEf = y * (0.0349*SfPas*k1) + yTit * (0.01*SfAct*kk3);
	
	// Calculate total stress
	Sf = SfPasT +(SfIso + SfRest)*LNormSe - SfRest;
	DSfDEf = DSfPasDEf +(SfIso*Ls) / LenSeriesElement;
}

void CAcore::Components::Patch::initSVar(Solver* solver) {
	// set tCycle
	tCycle = solver->getCircAdapt()->getTCycleptr();
	std::vector<double>* SVar = solver->getSVar();

	// Add Lsi as variable
	LsiSVari = SVar->size();
	Lsi = 1.9;
	solver->addSVar(Lsi);
	
	// Add C as variable
	CSVari = SVar->size();
	C = 0;
	solver->addSVar(C);
}

void CAcore::Components::Patch::SVarDot(const std::vector< double >  &SVar, std::vector< double >  &SVarD, const double t) {
	LsiDot = (LNormSe - 1)*vMax;
	SVarD[LsiSVari] = LsiDot;
	CDot = FL * ft1 - C*tanhx / tD; // 1st order rise and decay of[Ca++]
	SVarD[CSVari] = CDot;
}

void CAcore::Components::Patch::calcAm() {
	Am = Am0 + T * DADT;
}

double CAcore::Components::Patch::getScalar(const char *Loc, const char *module, const char *loc1, const char *par) {
	// Parameters Geometry
	if (!strcmp(par, "AmRef"))
		return AmRef;
	if (!strcmp(par, "VWall"))
		return VWall;
	if (!strcmp(par, "vMax"))
		return vMax;
	if (!strcmp(par, "LenSeriesElement"))
		return LenSeriesElement;
	if (!strcmp(par, "LsRef"))
		return LsRef;
	if (!strcmp(par, "Lsi"))
		return Lsi;

	// Parameters Passive Law
	if (!strcmp(par, "Ls0Pas"))
		return Ls0Pas;
	if (!strcmp(par, "dLsPas"))
		return dLsPas;
	if (!strcmp(par, "SfPas"))
		return SfPas;
	if (!strcmp(par, "k1"))
		return k1;

	// Parameters Active Law
	if (!strcmp(par, "TR"))
		return TR;
	if (!strcmp(par, "TD"))
		return TD;
	if (!strcmp(par, "TimeAct"))
		return TimeAct;
	if (!strcmp(par, "ActivationDelay"))
		return ActivationDelay;
	if (!strcmp(par, "dT"))
		return dT;
	if (!strcmp(par, "SfAct"))
		return SfAct;
	if (!strcmp(par, "CRest"))
		return CRest;
	if (!strcmp(par, "Ls0") || !strcmp(par,"Lsi0Act"))
		return Ls0;

	if (!strcmp(par, "C"))
		return C;
	if (!strcmp(par, "FL"))
		return FL;
	if (!strcmp(par, "ft1"))
		return ft1;
	if (!strcmp(par, "tanhx"))
		return tanhx;
	if (!strcmp(par, "tD"))
		return tD;
	if (!strcmp(par, "LNormSe"))
		return LNormSe;

	if (!strcmp(par, "T"))
		return T;
	if (!strcmp(par, "DADT"))
		return DADT;
	if (!strcmp(par, "Am"))
		return Am;
	if (!strcmp(par, "Ef"))
		return Ef;
	if (!strcmp(par, "Ls"))
		return Ls;
	if (!strcmp(par, "Sf"))
		return Sf;
	if (!strcmp(par, "DSfDEf"))
		return DSfDEf;
	if (!strcmp(par, "Am0"))
		return Am0;

	std::cout << "Patch scalar not found: " << Loc << "." << module << "." << loc1 << "." << par << "\n";
	return NAN;
}

bool CAcore::Components::Patch::setScalar(const char *Loc, const char *module, const char *loc1, const char *par, const double &v) {
	// State Variables
	if (!strcmp(par, "Lsi")) {
		Lsi = v; return true;
	}
	if (!strcmp(par, "C")) {
		C = v; return true;
	}
	
	// Depending Variables
	if (!strcmp(par, "T")) {
		T = v; return true;
	}
	if (!strcmp(par, "DADT")) {
		DADT = v; return true;
	}
	if (!strcmp(par, "Am")) {
		Am = v; return true;
	}
	if (!strcmp(par, "Ef")) {
		Ef = v; return true;
	}
	if (!strcmp(par, "Ls")) {
		Ls = v; return true;
	}
	if (!strcmp(par, "Sf")) {
		Sf = v; return true;
	}
	if (!strcmp(par, "DSfDEf")) {
		DSfDEf = v; return true;
	}
	if (!strcmp(par, "Am0")) {
		Am0 = v; return true;
	}
	
	// Parameters Geometry
	if (!strcmp(par, "AmRef")) {
		AmRef = v; return true;
	}
	if (!strcmp(par, "VWall")) {
		VWall = v; return true;
	}
	if (!strcmp(par, "vMax")) {
		vMax = v; return true;
	}
	if (!strcmp(par, "LenSeriesElement")) {
		LenSeriesElement = v; return true;
	}
	if (!strcmp(par, "LsRef")) {
		LsRef = v; return true;
	}

	// Parameters Passive Law
	if (!strcmp(par, "Ls0Pas")) {
		Ls0Pas = v; return true;
	}
	if (!strcmp(par, "dLsPas")) {
		dLsPas = v; return true;
	}
	if (!strcmp(par, "SfPas")) {
		SfPas = v; return true;
	}
	if (!strcmp(par, "k1")) {
		k1 = v; return true;
	}

	// Parameters Active Law
	if (!strcmp(par, "TR")) {
		TR = v; return true;
	}
	if (!strcmp(par, "TD")) {
		TD = v; return true;
	}
	if (!strcmp(par, "TimeAct")) {
		TimeAct = v; return true;
	}
	if (!strcmp(par, "ActivationDelay")) {
		ActivationDelay = v; return true;
	}
	if (!strcmp(par, "dT")) {
		dT = v; return true;
	}
	if (!strcmp(par, "SfAct")) {
		SfAct = v; return true;
	}
	if (!strcmp(par, "CRest")) {
		CRest = v; return true;
	}
	if (!strcmp(par, "Ls0") || !strcmp(par, "Lsi0Act")) {
		Ls0 = v; return true;
	}

	// C
	if (!strcmp(par, "FL")) {
		FL = v; return true;
	}
	if (!strcmp(par, "ft1")) {
		ft1 = v; return true;
	}
	if (!strcmp(par, "tanhx")) {
		tanhx = v; return true;
	}
	if (!strcmp(par, "tD")) {
		tD = v; return true;
	}
	if (!strcmp(par, "LNormSe")) {
		LNormSe = v; return true;
	}
	std::cout << "Patch scalar not found: " << Loc << "." << module << "." << loc1 << "." << par << "\n";
	return false;
}

std::vector<double> CAcore::Components::Patch::getVector(const char *Loc, const char *module, const char *loc1, const char *par) {
	// state variables
	if (!strcmp(par, "Lsi"))
		return vectorLsi;
	if (!strcmp(par, "LsiDot"))
		return vectorLsiDot;
	if (!strcmp(par, "C"))
		return vectorC;
	if (!strcmp(par, "CDot"))
		return vectorCDot;

	// depending variables
	if (!strcmp(par, "Ls"))
		return vectorLs;
	if (!strcmp(par, "Am"))
		return vectorAm;
	if (!strcmp(par, "Am0"))
		return vectorAm0;
	if (!strcmp(par, "Ef"))
		return vectorEf;
	if (!strcmp(par, "T"))
		return vectorT;
	if (!strcmp(par, "DADT"))
		return vectorDADT;
	if (!strcmp(par, "Sf"))
		return vectorSf;
	if (!strcmp(par, "SfEcm"))
		return vectorSfEcm;
	if (!strcmp(par, "SfPasT"))
		return vectorSfPasT;
	if (!strcmp(par, "DSfDEf"))
		return vectorDSfDEf;
	std::cout << "Patch vector not found: " << Loc << "." << module << "." << loc1 << "." << par << "\n";
	std::vector<double> ret;
	return ret;
}

void CAcore::Components::Patch::clearVectorData() {
	// state variables
	vectorLsi.clear();
	vectorLsiDot.clear();
	vectorC.clear();
	vectorCDot.clear();

	// depending variables
	vectorLs.clear();
	vectorAm.clear();
	vectorAm0.clear();
	vectorEf.clear();
	vectorT.clear();
	vectorDADT.clear();
	vectorSf.clear();
	vectorSfPasT.clear();
	vectorSfEcm.clear();
	vectorDSfDEf.clear();
}

void CAcore::Components::Patch::storeVectorData() {
	// state variables
	vectorLsi.push_back(Lsi);
	vectorLsiDot.push_back(LsiDot);
	vectorC.push_back(C);
	vectorCDot.push_back(CDot);

	// depending variables
	vectorLs.push_back(Ls);
	vectorAm.push_back(Am);
	vectorAm0.push_back(Am0);
	vectorEf.push_back(Ef);
	vectorT.push_back(T);
	vectorDADT.push_back(DADT);
	vectorSf.push_back(Sf);
	vectorSfEcm.push_back(SfEcm);
	vectorSfPasT.push_back(SfPasT);
	vectorDSfDEf.push_back(DSfDEf);
}

void CAcore::Components::Patch::copyPatch(Patch * P1) {
	Lsi = P1->getLsi();
	C = P1->getC();
}
