# Supplementary material for: Parameter subset reduction for patient-specific modelling of arrhythmogenic cardiomyopathy-related mutation carriers in the CircAdapt model
Source: Philos Trans A Math Phys Eng Sci. 2020 May 25;378(2173):20190347. doi: 10.1098/rsta.2019.0347 (PMC7287326; doi:10.1098/rsta.2019.0347)
Supplement: Source Code [file rsta20190347supp3.zip › CA/core/source/Components/pExternal.cpp]

#include "Components/pExternal.h";
#include <iostream>
#include <algorithm>
#include "Solver/Solver.h";

double CAcore::Components::pExternal::getScalar(const char *Loc, const char *module, const char *loc1, const char *par) {
	std::cout << "pExternal scalar not found: " << Loc << "." << module << "." << loc1 << "." << par << "\n";
	return NAN;
}

bool CAcore::Components::pExternal::setScalar(const char *Loc, const char *module, const char *loc1, const char *par, const double &v) {
	std::cout << "pExternal scalar not found: " << Loc << "." << module << "." << loc1 << "." << par << "\n";
	return false;
}

std::vector<double> CAcore::Components::pExternal::getVector(const char *Loc, const char *module, const char *loc1, const char *par) {
	if (!strcmp(par, "p"))
		return vectorP;
	std::cout << "pExternal vector not found: " << Loc << "." << module << "." << loc1 << "." << par << "\n";
	std::vector<double> ret;
	return ret;
}

void CAcore::Components::pExternal::clearVectorData() {
	vectorP.clear();
}

void CAcore::Components::pExternal::storeVectorData() {
	vectorP.push_back(pEx);
}
