# Supplementary material for: Parameter subset reduction for patient-specific modelling of arrhythmogenic cardiomyopathy-related mutation carriers in the CircAdapt model
Source: Philos Trans A Math Phys Eng Sci. 2020 May 25;378(2173):20190347. doi: 10.1098/rsta.2019.0347 (PMC7287326; doi:10.1098/rsta.2019.0347)
Supplement: Source Code [file rsta20190347supp3.zip › CA/core/source/Components/TriSeg.cpp]

#include "Components/TriSeg.h";
#include "Components/WallMultiPatch.h";
#include "Solver/Solver.h";

#define _USE_MATH_DEFINES
#include <math.h>

CAcore::Components::TriSeg::~TriSeg() {
	delete wLv;
	delete wSv;
	delete wRv;

	delete cLv;
	delete cRv;
}

void CAcore::Components::TriSeg::initTriSeg() {
	wLv = new CAcore::Components::WallMultiPatch();
	wSv = new CAcore::Components::WallMultiPatch();
	wRv = new CAcore::Components::WallMultiPatch();

	cLv = new CAcore::Components::Cavity();
	cRv = new CAcore::Components::Cavity();
}

void CAcore::Components::TriSeg::initSVar(Solver* solver) {
	wLv->initSVar(solver);
	wSv->initSVar(solver);
	wRv->initSVar(solver);

	cLv->initSVar(solver);
	cRv->initSVar(solver);

	std::vector<double>* SVar = solver->getSVar();
	// add YS
	YSSVari = SVar->size();
	YS = 0.2;
	solver->addSVar(YS);

	// add VS
	VSSVari = SVar->size();
	VS = 1e-5;
	solver->addSVar(VS);
}

void CAcore::Components::TriSeg::registerSVar(Solver* solver) {
	wLv->registerSVar(solver);
	wSv->registerSVar(solver);
	wRv->registerSVar(solver);

	cLv->registerSVar(solver);
	cRv->registerSVar(solver);
}

void CAcore::Components::TriSeg::putSVar(const std::vector<double> &SVar, const double &t) { 
	// Put SVar Walls
	wLv->putSVar(SVar,t);
	wSv->putSVar(SVar,t);
	wRv->putSVar(SVar,t);

	// first PatchWallA2T
	wLv->calcTension(t);			// PatchWallA2T
	wSv->calcTension(t);			// PatchWallA2T
	wRv->calcTension(t);			// PatchWallA2T

	cLv->putSVar(SVar);
	cRv->putSVar(SVar);

	// Set V en Y
	VS = SVar[VSSVari] * scaleV;
	YS = SVar[YSSVari] * scaleY;

	// TriSeg
	double rhob = 1050;

	double VWL = (wLv->getWallVolume() + wSv->getWallVolume()) / 2;
	double VWR = (wRv->getWallVolume() + wSv->getWallVolume()) / 2;
	VL = std::max(0.0, cLv->getVolume()) + VWL;
	VR = std::max(0.0, cRv->getVolume()) + VWR;

	double VRef = (VL + VR) / 2.0;
	double dv = 0.01*VRef;
	double dy = 0.02*pow(VRef, 1.0 / 3.0);

	//[Tx0, Ty0, Am, Cm, T] = VY2Txy(VS, YS, Am0, DADT, V)
	double Tx0, Ty0,TxV,TyV,TxY,TyY;

	// calc tension and partial derivative in V and Y direction
	VY2Txy(Tx0, Ty0, VS, YS);
	VY2Txy(TxV, TyV, VS+dv, YS);
	VY2Txy(TxY, TyY, VS, YS+dy);

	double DTxX = (TxV - Tx0) / dv;
	double DTyX = (TyV - Ty0) / dv;
	double DTxY = (TxY - Tx0) / dy;
	double DTyY = (TyY - Ty0) / dy;

	double DET = (DTxX*DTyY - DTxY * DTyX); // Determinant
	
	// 1st iteration to solve TriSeg geometry VY
	double dV = (-DTyY * Tx0 + DTxY * Ty0) / DET;
	double dY = (+DTyX * Tx0 - DTxX * Ty0) / DET;

	VSn = VS + dV;
	YSn = YS + dY;

	// store these dV and dY
	dVS = dV/tau;
	dYS = dY/tau;

	// extra iterations for solution of TriSeg geometry
	int nIter = 2;
	while (nIter > 0) {
		nIter -= 1;

		VY2Txy(Tx0, Ty0, VSn, YSn);
		double dV = (-DTyY * Tx0 + DTxY * Ty0) / DET;
		double dY = (+DTyX * Tx0 - DTxX * Ty0) / DET;
		VSn += dV;
		YSn += dY;
	}

	// write wall data, get Am, Cm, Tm via VY2Txy
	VY2Txy(Tx0, Ty0, VSn, YSn);

	double pTrans1 = 2 * Cm1*Tm1;
	double pTrans2 = 2 * Cm2*Tm2;
	double pTrans3 = 2 * Cm3*Tm3;
	wLv->setAmCmTm(Am1, Cm1, Tm1, pTrans1);
	wSv->setAmCmTm(Am2, Cm2, Tm2, pTrans2);
	wRv->setAmCmTm(Am3, Cm3, Tm3, pTrans3);

	// Cavity impedance properties, needed to make node connection
	//Vm= [VmL VmR]
	double LenL = 2 * pow(VL+VWL, 1.0 / 3.0);
	double LenR = 2 * pow(VR+VWR, 1.0 / 3.0);

	double AL = (VL + 0.1*VWL) / LenL;
	double AR = (VR + 0.1*VWR) / LenR;

	cLv->setA(AL);
	cRv->setA(AR);

	cLv->setZ(0.2*sqrt(std::max(0.0,rhob*LenL / abs(wLv->getDADT()))) / AL);
	cRv->setZ(0.2*sqrt(std::max(0.0,rhob*LenR / abs(wRv->getDADT()))) / AR);

	// Wall Mechanics
	wLv->calcSarc(t);				// Wall2Patch2Sarc
	wSv->calcSarc(t);				// Wall2Patch2Sarc
	wRv->calcSarc(t);				// Wall2Patch2Sarc

	// calc cavity pressure
	cLv->setPressureCavity(-wLv->getPTrans());
	cRv->setPressureCavity( wRv->getPTrans());
}


///  1st order approximation of TriSeg according to J.Lumens et al.
/**
 1st order approximation of TriSeg according to J.Lumens et al.
 For a wall with zero - stress area Am0 and compliance DADT
 cap volume VS, junction radius YS and cavity volumes VLR = [VL, VR]
 Result: Summed axial and radial tension components[Tx, Ty] on junction
 for 3 walls : Am = midwall area, Cm = midwall curvature, Tm = wall tension
*/

void CAcore::Components::TriSeg::VY2Txy1(double Vm, double &V, double &Q, double &Xm, double &Am, double &Cm, double &Tm, double &Txi,double &Tyi, double Am0, double DADT, double YSn) {
	double YSn2 = YSn*YSn;
	double signVm = Vm > 0 ? 1.0 : (Vm < 0 ? -1.0 : 0.0); Vm = std::abs(Vm);
	V = 3 / M_PI * Vm;
	Q = pow((V + std::sqrt(V*V + YSn2 * YSn2*YSn2)), (1.0 / 3.0));
	//Q = exp(log(V + std::sqrt(V*V + YSn2 * YSn2*YSn2)) * (1.0 / 3.0));
	//Q = exp(log(V + exp(log( (V*V + YSn2 * YSn2*YSn2)) * (1.0/2.0))) * (1.0 / 3.0));
	Xm = signVm * (Q - (YSn2 / Q));
	double Xm2 = Xm*Xm;
	double R2 = Xm2 + YSn2;
	Am = std::max(Am0, M_PI * R2);
	Cm = 2 * Xm / R2;
	Tm = (Am - Am0) / DADT;
	double Sin = YSn * Cm;
	double Cos = (YSn2 - Xm2) / R2;
	Txi = Cos * Tm;
	Tyi = Sin * Tm;
}

void CAcore::Components::TriSeg::VY2Txy(double &Tx, double &Ty, double VSn, double YSn) {
	//Vm = [VLR, VS] * [...
	//-1     0     0
	//	0     0     1
	//	1     1     1];
	Vm1 = -VL + VSn;
	Vm2 = VSn;
	Vm3 = VR + VSn;

	double Am01 = wLv->getAm0();
	double Am02 = wSv->getAm0();
	double Am03 = wRv->getAm0();

	double DADT1 = wLv->getDADT();
	double DADT2 = wSv->getDADT();
	double DADT3 = wRv->getDADT();

	double Txi1, Txi2, Txi3;
	double Tyi1, Tyi2, Tyi3;
	VY2Txy1(Vm1, V1, Q1, Xm1, Am1, Cm1, Tm1, Txi1, Tyi1, Am01, DADT1, YSn);
	VY2Txy1(Vm2, V2, Q2, Xm2, Am2, Cm2, Tm2, Txi2, Tyi2, Am02, DADT2, YSn);
	VY2Txy1(Vm3, V3, Q3, Xm3, Am3, Cm3, Tm3, Txi3, Tyi3, Am03, DADT3, YSn);

	// TRef = sqrt(sum(Tm. ^ 2, 2));
	double TRef = sqrt(Tm1*Tm1 + Tm2*Tm2 + Tm3*Tm3);

	//Tx = sum(Txi, 2). / TRef; % axial tension component
	Tx = (Txi1 + Txi2 + Txi3)/TRef;
	//Ty = sum(Tyi, 2). / TRef; % radial tension component
	Ty = (Tyi1 + Tyi2 + Tyi3)/TRef;
}

void CAcore::Components::TriSeg::SVarDot(const std::vector< double >  &SVar, std::vector< double >  &SVarD, const double t) {
	wLv->SVarDot(SVar, SVarD, t);
	wSv->SVarDot(SVar, SVarD, t);
	wRv->SVarDot(SVar, SVarD, t);

	cLv->SVarDot(SVar, SVarD, t);
	cRv->SVarDot(SVar, SVarD, t);

	SVarD[YSSVari] = dYS / scaleY;
	SVarD[VSSVari] = dVS / scaleV;
}

void CAcore::Components::TriSeg::setSVar(std::vector<double> &SVar) {
	// LV/SV
	cLv->setSVar(SVar);
	cRv->setSVar(SVar);

	// Walls
	wLv->setSVar(SVar);
	wSv->setSVar(SVar);
	wRv->setSVar(SVar);

	// TriSeg
	SVar[YSSVari] = YS / scaleY;
	SVar[VSSVari] = VS / scaleV;
}

double CAcore::Components::TriSeg::getScalar(const char *Loc, const char *module, const char *loc1, const char *par) {
	if ((!strcmp(module, "Patch") || !strcmp(module, "Wall")) && !strcmp(Loc, "Lv"))
		return wLv->getScalar(Loc, module, loc1, par);
	if ((!strcmp(module, "Patch") || !strcmp(module, "Wall")) && !strcmp(Loc, "Sv"))
		return wSv->getScalar(Loc, module, loc1, par);
	if ((!strcmp(module, "Patch") || !strcmp(module, "Wall")) && !strcmp(Loc, "Rv"))
		return wRv->getScalar(Loc, module, loc1, par);
	if (!strcmp(module, "Cavity") && !strcmp(Loc, "Lv"))
		return cLv->getScalar(Loc, module, loc1, par);
	if (!strcmp(module, "Cavity") && !strcmp(Loc, "Rv"))
		return cRv->getScalar(Loc, module, loc1, par);
	if (!strcmp(par, "tau"))
		return tau;
	std::cout << "TriSeg scalar not found: " << Loc << " " << module << " " << loc1 << " " << par << "\n";
	return NAN;
}

bool CAcore::Components::TriSeg::setScalar(const char *Loc, const char *module, const char *loc1, const char *par, const double &v) {
	if ((!strcmp(module, "Patch") || !strcmp(module, "Wall")) && !strcmp(Loc, "Lv"))
		return wLv->setScalar(Loc, module, loc1, par, v);
	if ((!strcmp(module, "Patch") || !strcmp(module, "Wall")) && !strcmp(Loc, "Sv"))
		return wSv->setScalar(Loc, module, loc1, par, v);
	if ((!strcmp(module, "Patch") || !strcmp(module, "Wall")) && !strcmp(Loc, "Rv"))
		return wRv->setScalar(Loc, module, loc1, par, v);
	if (!strcmp(module, "Cavity") && !strcmp(Loc, "Lv"))
		return cLv->setScalar(Loc, module, loc1, par, v);
	if (!strcmp(module, "Cavity") && !strcmp(Loc, "Rv"))
		return cRv->setScalar(Loc, module, loc1, par, v);
	if (!strcmp(par, "tau")) {
		tau = v; return true;
	}
	if (!strcmp(par, "V")) {
		VS = v; return true;
	}
	if (!strcmp(par, "Y")) {
		YS = v; return true;
	}
	std::cout << "TriSeg scalar not found: " << Loc << " " << module << " " << loc1 << " " << par << "\n";
	return false;
}

std::vector<double> CAcore::Components::TriSeg::getVector(const char *Loc, const char *module, const char *loc1, const char *par) {
	if ((!strcmp(module, "Patch") || !strcmp(module, "Wall")) && !strcmp(Loc, "Lv"))
		return wLv->getVector(Loc, module, loc1, par);
	if ((!strcmp(module, "Patch") || !strcmp(module, "Wall")) && !strcmp(Loc, "Sv"))
		return wSv->getVector(Loc, module, loc1, par);
	if ((!strcmp(module, "Patch") || !strcmp(module, "Wall")) && !strcmp(Loc, "Rv"))
		return wRv->getVector(Loc, module, loc1, par);
	if (!strcmp(module, "Cavity") && !strcmp(Loc, "Lv"))
		return cLv->getVector(Loc, module, loc1, par);
	if (!strcmp(module, "Cavity") && !strcmp(Loc, "Rv"))
		return cRv->getVector(Loc, module, loc1, par);

	if (!strcmp(par, "V"))
		return vectorVS;
	if (!strcmp(par, "Y"))
		return vectorYS;
	if (!strcmp(par, "V1"))
		return vectorV1;
	if (!strcmp(par, "V2"))
		return vectorV2;
	if (!strcmp(par, "V3"))
		return vectorV3;
	if (!strcmp(par, "Vm1"))
		return vectorVm1;
	if (!strcmp(par, "Vm2"))
		return vectorVm2;
	if (!strcmp(par, "Vm3"))
		return vectorVm3;

	if (!strcmp(par, "Q1"))
		return vectorQ1;
	if (!strcmp(par, "Q2"))
		return vectorQ2;
	if (!strcmp(par, "Q3"))
		return vectorQ3;

	if (!strcmp(par, "X1"))
		return vectorX1;
	if (!strcmp(par, "X2"))
		return vectorX2;
	if (!strcmp(par, "X3"))
		return vectorX3;

	if (!strcmp(par, "VL"))
		return vectorVL;
	if (!strcmp(par, "VR"))
		return vectorVR;

	if (!strcmp(par, "VS"))
		return vectorVSn;
	if (!strcmp(par, "YS"))
		return vectorYSn;
	if (!strcmp(par, "VDot"))
		return vectorVSd;
	if (!strcmp(par, "YDot"))
		return vectorYSd;

	std::cout << "TriSeg vector not found: " << Loc << " " << module << " " << loc1 << " " << par << "\n";
	std::vector<double> ret;
	return ret;
}

void CAcore::Components::TriSeg::clearVectorData() {
	wLv->clearVectorData();
	wSv->clearVectorData();
	wRv->clearVectorData();
	cLv->clearVectorData();
	cRv->clearVectorData();

	vectorVS.clear();
	vectorYS.clear();
	vectorVSn.clear();
	vectorYSn.clear();
	vectorVSd.clear();
	vectorYSd.clear();
	
	vectorV1.clear();
	vectorV2.clear();
	vectorV3.clear();
	vectorVm1.clear();
	vectorVm2.clear();
	vectorVm3.clear();

	vectorQ1.clear();
	vectorQ2.clear();
	vectorQ3.clear();

	vectorX1.clear();
	vectorX2.clear();
	vectorX3.clear();

	vectorVL.clear();
	vectorVR.clear();
}

void CAcore::Components::TriSeg::storeVectorData() {
	wLv->storeVectorData();
	wSv->storeVectorData();
	wRv->storeVectorData();
	cLv->storeVectorData();
	cRv->storeVectorData();

	vectorVS.push_back(VS);
	vectorYS.push_back(YS);
	vectorVSn.push_back(VSn);
	vectorYSn.push_back(YSn);
	vectorVSd.push_back(dVS);
	vectorYSd.push_back(dYS);

	vectorV1.push_back(V1);
	vectorV2.push_back(V2);
	vectorV3.push_back(V3);	
	vectorVm1.push_back(Vm1);
	vectorVm2.push_back(Vm2);
	vectorVm3.push_back(Vm3);

	vectorQ1.push_back(Q1);
	vectorQ2.push_back(Q2);
	vectorQ3.push_back(Q3);

	vectorX1.push_back(Xm1);
	vectorX2.push_back(Xm2);
	vectorX3.push_back(Xm3);

	vectorVL.push_back(VL);
	vectorVR.push_back(VR);
}
