# Supplementary material for: Parameter subset reduction for patient-specific modelling of arrhythmogenic cardiomyopathy-related mutation carriers in the CircAdapt model
Source: Philos Trans A Math Phys Eng Sci. 2020 May 25;378(2173):20190347. doi: 10.1098/rsta.2019.0347 (PMC7287326; doi:10.1098/rsta.2019.0347)
Supplement: Source Code [file rsta20190347supp3.zip › CA/core/source/Components/Valve.cpp]

#include "Components/Valve.h";
#include <iostream>
#include <algorithm>
#include "Solver/Solver.h";

CAcore::Components::Valve::~Valve() { }

void CAcore::Components::Valve::SVarDot(const std::vector< double >  &SVar, std::vector< double >  &SVarD, const double t) {
	// todo: papillary muscle function (ALeak)
	Dp = cProx->getPressure() - cDist->getPressure();

	// get cavity area proximal and distal
	double AProx = cProx->getA();
	double ADist = cDist->getA();
	
	double AExt = std::min(AProx, ADist);    // minimum external orificie area, fu(t)
	double AOpenEff = std::min(AOpen, AExt); // open flow orifice area, fu(t)
	double ALeakEff = std::min(ALeak, AExt); // leak flow orifice area, fu(t)

	// Slow valve closure to stabilze solution Diff.Eq.
	double AFw, ABw, APr, ADi, qV, DpV;
	bool isReverse = (AOpenEff < ALeakEff);
	if (isReverse) {
		AFw = ALeakEff;
		ABw = AOpenEff;
		APr = ADist;
		ADi = AProx;
		qV = -q;
		DpV = -Dp;
	}
	else {
		AFw = AOpenEff;
		ABw = ALeakEff;
		APr = AProx;
		ADi = ADist;
		qV = q;
		DpV = Dp;
	}

	double x = 0;
	double r = 0;
	double y = DpV;
	if (qV > 0) {
		x = 40.0*rhob*qV*std::abs(qV) / (AFw*AFw); // Factor ~ 1/closure time
		r = std::sqrt(x*x + y*y + 400);
	}else{ // x=0
		r = std::sqrt(y*y + 400);
	}
	//double yPos = (y > 0.0) ? 1.0 : 0.0; // positive forward pressure
	//double xPos = (x > 0.0) ? 1.0 : 0.0; // positive forward flow
	//double Closed = (1.0 - xPos)*(1.0 - yPos); // Closed for backward flow & pressure
	//double Closing = xPos * (1.0 - yPos); // Closing phase by backward pressure
	//double Open = yPos; // Fully open if pressure forward
	//double AClosing = std::sqrt(x / r)*(AFw - ABw) + ABw; // Soft closure described by closure by a continuous function
	
	//A = Closed * ABw + Open * AFw + Closing * AClosing;
	if (y > 0) // y&x>0 and y>0 / x<0
		A = AFw;
	else if (x > 0)  // Closing
		A = std::sqrt(x / r)*(AFw - ABw) + ABw;
	else
		A = ABw;

	// Bernoulli pressure drop
	double v1 = qV / APr; // velocities
	double v2 = qV / A; 
	double v3 = qV / ADi;

	if (qV>0.0)
		DpB = (0.5*rhob) * ( std::max(std::pow(v2, 2.0) - std::pow(v1, 2.0), 0.0));
	else
		DpB = (0.5*rhob) * (- std::max(std::pow(v2, 2.0) - std::pow(v3, 2.0), 0.0));
	
	if (isReverse)
		DpB = -DpB;

	L = 1.5*rhob*(Len / A + 0.5*(1.0 / std::sqrt(APr) + 1.0 / std::sqrt(ADi))); // inertia

	// Determine flow and direction and store in SVar (with scale factor for solver convergence check)
	qDot = (Dp - DpB) / L;
	SVarD[qSVari] = qDot / scaleQ;
	
	cProx->addFlow(-q);
	cDist->addFlow(q);
}

/**
	Valve::initSVar:
		init qDot as SVar
*/
void CAcore::Components::Valve::initSVar(Solver* solver) {
	qSVari = solver->getSVar()->size();
	solver->addSVar(0);
}

/**
	Valve::regsisterSVar
	Register pointers
*/
void CAcore::Components::Valve::registerSVar(Solver* s) {
	dT = s->getDTptr(); 
	solver = s;
}

void CAcore::Components::Valve::putSVar(const std::vector< double >  &SVar) {
	q = SVar[qSVari] * scaleQ;
}

void CAcore::Components::Valve::setSVar(std::vector< double >  &SVar) {
	SVar[qSVari] = q / scaleQ;
}

void CAcore::Components::Valve::clearVectorData() {
	qmean = 0;
	qmeanT = 0;

	// vectors
	vectorQ.clear();
	vectorQDot.clear();
	vectorL.clear();
	vectorA.clear();
	vectorDp.clear();
	vectorDpB.clear();
}

void CAcore::Components::Valve::storeVectorData() {
	// vectors
	vectorQ.push_back(q);
	vectorQDot.push_back(qDot);
	vectorL.push_back(L);
	vectorA.push_back(A);
	vectorDp.push_back(Dp);
	vectorDpB.push_back(DpB);
}

/// Clear for PV control
void CAcore::Components::Valve::clearPVCData() {
	// clear qmean
	qmean = 0;
	qmeanT = 0;
}

/// Calculate PV control data
void CAcore::Components::Valve::calcAndStorePVCData(const std::vector< double >  &SVar, double dt) {
	// no calculation needed, q is already the state variable
	qmean += SVar[qSVari] * scaleQ * dt;
	qmeanT += dt;
}

double CAcore::Components::Valve::getScalar(const char *Loc, const char *module, const char *loc1, const char *par) {
	if (!strcmp(par, "q"))
		return q;
	if (!strcmp(par, "AOpen"))
		return AOpen;
	if (!strcmp(par, "ALeak"))
		return ALeak;
	if (!strcmp(par, "Len"))
		return Len;
	std::cout << "Valve scalar not found: " << Loc << "." << module << "." << loc1 << "." << par << "\n";
	return NAN;
}

bool CAcore::Components::Valve::setScalar(const char *Loc, const char *module, const char *loc1, const char *par, const double &v) {
	if (!strcmp(par, "q")) {
		q = v; return true;
	}
	if (!strcmp(par, "AOpen")) {
		AOpen = v; return true;
	}
	if (!strcmp(par, "ALeak")) {
		ALeak = v; return true;
	}
	if (!strcmp(par, "Len")) {
		Len = v; return true;
	}
	std::cout << "Valve scalar not found: " << Loc << "." << module << "." << loc1 << "." << par << "\n";
	return false;
}

std::vector<double> CAcore::Components::Valve::getVector(const char *Loc, const char *module, const char *loc1, const char *par) {
	if (!strcmp(par, "q"))
		return vectorQ;
	if (!strcmp(par, "qDot"))
		return vectorQDot;
	if (!strcmp(par, "L"))
		return vectorL;
	if (!strcmp(par, "A"))
		return vectorA;
	if (!strcmp(par, "DpB"))
		return vectorDpB;
	std::cout << "Valve vector not found: " << Loc << "." << module << "." << loc1 << "." << par << "\n";
	std::vector<double> ret;
	return ret;
}
