# Supplementary material for: Parameter subset reduction for patient-specific modelling of arrhythmogenic cardiomyopathy-related mutation carriers in the CircAdapt model
Source: Philos Trans A Math Phys Eng Sci. 2020 May 25;378(2173):20190347. doi: 10.1098/rsta.2019.0347 (PMC7287326; doi:10.1098/rsta.2019.0347)
Supplement: Source Code [file rsta20190347supp3.zip › CA/core/source/Components/Wall.cpp]

#include "Components/Wall.h";
#include <iostream>
CAcore::Components::Wall::Wall() {
	  P = new Patch(); 
	  P->setWallTension(T); 
}

void CAcore::Components::Wall::initSVar(Solver* solver) {
	// init Patch variables
	P->initSVar(solver);
}

void CAcore::Components::Wall::registerSVar(Solver* s) {
	// init Patch variables
	P->registerSVar(s);
	solver = s;
}

void CAcore::Components::Wall::putSVar(const std::vector<double> &SVar, const double &t) {
	P->putSVar(SVar, t);
}

void CAcore::Components::Wall::setSVar(std::vector<double> &SVar) {
	P->setSVar(SVar);
}

/**
Calculate wall tension derivative based on Ls=Lsi
*/
void CAcore::Components::Wall::calcTension(const double &t) { // PatchWallA2T
	P->calcDADT(t);
	DADT = P->getDADT(); // sum of all patches
	Am0 = P->getAm0() + AmDead; // sum of all patches  
	VWall = P->getVWall(); // sum of all pathces, do this once
}

/**
Calculate tension at Ls=Ls
*/
void CAcore::Components::Wall::calcSarc(const double &t) { // Wall2Patch2Sarc
	P->setWallTension(T);	
	P->calcAm();
	P->calcSarc(t);
}

void CAcore::Components::Wall::SVarDot(const std::vector< double >  &SVar, std::vector< double >  &SVarD, const double t) {
	P->SVarDot(SVar, SVarD, t);
}

double CAcore::Components::Wall::getScalar(const char *Loc, const char *module, const char *loc1, const char *par) {
	if (!strcmp(module, "Patch"))	// update: Select patch based on loc1
		return P->getScalar(Loc, module, loc1, par);

	// variables
	if (!strcmp(par, "VWall"))
		return VWall;
	if (!strcmp(par, "Am0"))
		return Am0;
	if (!strcmp(par, "AmDead"))
		return AmDead;
	if (!strcmp(par, "Vm"))
		return Vm;
	if (!strcmp(par, "Cm"))
		return Cm;
	if (!strcmp(par, "Am"))
		return Am;
	if (!strcmp(par, "DADT"))
		return DADT;
	if (!strcmp(par, "T"))
		return T;
	if (!strcmp(par, "pTrans"))
		return pTrans;
	if (!strcmp(par, "Len"))
		return Len;
	if (!strcmp(par, "A"))
		return A;
	if (!strcmp(par, "Z"))
		return Z;
	std::cout << "Wall scalar not found: " << Loc << "." << module << "." << loc1 << "." << par << "\n";
	return NAN;
}

bool CAcore::Components::Wall::setScalar(const char *Loc, const char *module, const char *loc1, const char *par, const double &v) {
	if (!strcmp(module, "Patch")) // Single Patch, Loc1 does not matter
		return P->setScalar(Loc, module, loc1, par, v);

	// Variables
	if (!strcmp(par, "VWall")) {
		std::cout << "Can not change wall parameter " << par << ". Change patch instead. \n"; return false;
	}
	if (!strcmp(par, "AmDead")) {
		AmDead = v; return true;
	}
	if (!strcmp(par, "Len")) {
		Len = v; return true;
	}
	if (!strcmp(par, "A")) {
		A = v; return true;
	}
	std::cout << "Wall scalar not found: " << Loc << "." << module << "." << loc1 << "." << par << "\n";
	return false;
}

std::vector<double> CAcore::Components::Wall::getVector(const char *Loc, const char *module, const char *loc1, const char *par) {
	if (!strcmp(module, "Patch"))
		return P->getVector(Loc, module, loc1, par);

	if (!strcmp(par, "Am0"))
		return vectorAm0;
	if (!strcmp(par, "Vm"))
		return vectorVm;
	if (!strcmp(par, "Cm"))
		return vectorCm;
	if (!strcmp(par, "Am"))
		return vectorAm;
	if (!strcmp(par, "DADT"))
		return vectorDADT;
	if (!strcmp(par, "T"))
		return vectorT;
	if (!strcmp(par, "pTrans"))
		return vectorpTrans;
	if (!strcmp(par, "A"))
		return vectorA;
	if (!strcmp(par, "Z"))
		return vectorZ;
	std::cout << "Wall vector not found: " << Loc << "." << module << "." << loc1 << "." << par << "\n";
	std::vector<double> ret;
	return ret;
}

void CAcore::Components::Wall::clearVectorData() {
	P->clearVectorData();
	
	vectorAm0.clear();
	vectorVm.clear();
	vectorCm.clear();
	vectorAm.clear();
	vectorDADT.clear();
	vectorT.clear();
	vectorpTrans.clear();
	vectorA.clear();
	vectorZ.clear();
}

void CAcore::Components::Wall::storeVectorData() {
	P->storeVectorData();

	vectorAm0.push_back(Am0);
	vectorVm.push_back(Vm);
	vectorCm.push_back(Cm);
	vectorAm.push_back(Am);
	vectorDADT.push_back(DADT);
	vectorT.push_back(T);
	vectorpTrans.push_back(pTrans);
	vectorA.push_back(A);
	vectorZ.push_back(Z);
}
