# Supplementary material for: Parameter subset reduction for patient-specific modelling of arrhythmogenic cardiomyopathy-related mutation carriers in the CircAdapt model
Source: Philos Trans A Math Phys Eng Sci. 2020 May 25;378(2173):20190347. doi: 10.1098/rsta.2019.0347 (PMC7287326; doi:10.1098/rsta.2019.0347)
Supplement: Source Code [file rsta20190347supp3.zip › CA/core/source/Components/WallMultiPatch.cpp]

#include "Components/WallMultiPatch.h";
#include <iostream>
#include <sstream>
#include "Solver/Solver.h";

CAcore::Components::WallMultiPatch::~WallMultiPatch() {
	for (int i = 0; i < P.size(); i++) {
		delete (P[i]);
	}
}

CAcore::Components::WallMultiPatch::WallMultiPatch() {
	P.clear();
	P.push_back(new Patch());
	for (int i = 0; i < P.size(); i++) {
		P[i]->setWallTension(T);
	}
}

void CAcore::Components::WallMultiPatch::initSVar(Solver* s) {
	// init Patch variables
	for (int i = 0; i < P.size(); i++) {
		P[i]->initSVar(s);
	}
}

void CAcore::Components::WallMultiPatch::registerSVar(Solver* s) {
	// init Patch variables
	for (int i = 0; i < P.size(); i++) {
		P[i]->registerSVar(s);
	}
	solver = s;
}

/**
split Patch i into n patches
*/
void CAcore::Components::WallMultiPatch::splitPatch(int iPatch, int nPatch) {
	if (iPatch < P.size() && nPatch>1) {
		P[iPatch]->setVWall(P[iPatch]->getVWall() / double(nPatch));
		P[iPatch]->setAmRef(P[iPatch]->getAmRef() / double(nPatch));
		for (int i = 0; i < nPatch-1; i++) {
			Patch *copy = new Patch();
			P.insert(P.begin() + iPatch + 1, copy);
			copy->initSVar(solver);
			copy->copyPatch(P[iPatch]);
		}
	}
	solver->getCircAdapt()->registerSVar();
}

/**
Merge two patches into one
*/
void CAcore::Components::WallMultiPatch::mergePatch(int iPatch1, int iPatch2) {
	if (iPatch1 < P.size() && iPatch2 < P.size()) {
		Patch* P1 = P[iPatch1];
		Patch* P2 = P[iPatch2];
		P1->setVWall(P1->getVWall() + P2->getVWall());
		P1->setAmRef(P1->getAmRef() + P2->getAmRef());

		P.erase(P.begin()+iPatch2);
	}
}

void CAcore::Components::WallMultiPatch::putSVar(const std::vector<double> &SVar, const double &t) {
	for (int i = 0; i < P.size(); i++) {
		P[i]->putSVar(SVar, t);
	}
}

void CAcore::Components::WallMultiPatch::setSVar(std::vector<double> &SVar) {
	for (int i = 0; i < P.size(); i++) {
		P[i]->setSVar(SVar);
	}
}

/**
Calculate wall tension derivative based on Ls=Lsi
*/
void CAcore::Components::WallMultiPatch::calcTension(const double &t) { // PatchWallA2T
	DADT = 0;
	Am0 = AmDead;
	VWall = 0;

	for (int i = 0; i < P.size(); i++) {
		P[i]->calcDADT(t);
		DADT += P[i]->getDADT(); // sum of all patches
		Am0 += P[i]->getAm0(); // sum of all patches  
		VWall += P[i]->getVWall(); // sum of all pathces, do this once
	}
}

/**
Calculate tension at Ls=Ls
*/
void CAcore::Components::WallMultiPatch::calcSarc(const double &t) { // Wall2Patch2Sarc
	for (int i = 0; i < P.size(); i++) {
		P[i]->setWallTension(T);
		P[i]->calcAm();
		P[i]->calcSarc(t);
	}
}

void CAcore::Components::WallMultiPatch::SVarDot(const std::vector< double >  &SVar, std::vector< double >  &SVarD, const double t) {
	for (int i = 0; i < P.size(); i++) {
		P[i]->SVarDot(SVar, SVarD, t);
	}
}

int CAcore::Components::WallMultiPatch::getPatchIndexByString(const char *str) {
	int ret = 0;

	// Patchname string to number, must be improved
	if (strlen(str) > 2) {
		std::stringstream strValue;
		strValue << str[2];

		unsigned int intValue;
		strValue >> intValue;

		ret = intValue;
	}

	if (strlen(str) > 3) {
		std::stringstream strValue;
		strValue << str[3];

		unsigned int intValue;
		strValue >> intValue;

		ret = ret * 10 + intValue;
	}
	
	if (strlen(str) > 4) {
		std::stringstream strValue;
		strValue << str[4];

		unsigned int intValue;
		strValue >> intValue;

		ret = ret * 10 + intValue;
	}

	// return patch number
	if (ret > P.size())
		return 0;
	return ret-1; // loc1 starts at 1 as defined in Matlab
}

double CAcore::Components::WallMultiPatch::getScalar(const char *Loc, const char *module, const char *loc1, const char *par) {
	if (!strcmp(module, "Patch"))	// update: Select patch based on loc1
		return P[getPatchIndexByString(loc1)]->getScalar(Loc, module, loc1, par);

	// variables
	if (!strcmp(par, "VWall"))
		return VWall;
	if (!strcmp(par, "Am0"))
		return Am0;
	if (!strcmp(par, "AmDead"))
		return AmDead;
	if (!strcmp(par, "Vm"))
		return Vm;
	if (!strcmp(par, "Cm"))
		return Cm;
	if (!strcmp(par, "Am"))
		return Am;
	if (!strcmp(par, "DADT"))
		return DADT;
	if (!strcmp(par, "T"))
		return T;
	if (!strcmp(par, "pTrans"))
		return pTrans;
	if (!strcmp(par, "Len"))
		return Len;
	if (!strcmp(par, "A"))
		return A;
	if (!strcmp(par, "Z"))
		return Z;
	if (!strcmp(par, "nPatch"))
		return P.size();
	std::cout << "WallMultiPatch scalar not found: " << Loc << "." << module << "." << loc1 << "." << par << "\n";
	return NAN;
}

bool CAcore::Components::WallMultiPatch::setScalar(const char *Loc, const char *module, const char *loc1, const char *par, const double &v) {
	if (!strcmp(module, "Patch")) // TODO: Select patch based on loc1
		return P[getPatchIndexByString(loc1)]->setScalar(Loc, module, loc1, par, v);

	// Variables
	if (!strcmp(par, "VWall")) {
		std::cout << "Can not change wall parameter " << par << ". Change patch instead. \n"; return false;
	}
	if (!strcmp(par, "AmDead")) {
		AmDead = v; return true;
	}
	if (!strcmp(par, "Len")) {
		Len = v; return true;
	}
	if (!strcmp(par, "A")) {
		A = v; return true;
	}
	if (!strcmp(par, "Split")) {
		splitPatch(getPatchIndexByString(loc1),round(v)); return true;
	}
	if (!strcmp(par, "Merge")) {
		mergePatch(getPatchIndexByString(loc1), round(v)); return true;
	}
	std::cout << "WallMultiPatch scalar not found: " << Loc << "." << module << "." << loc1 << "." << par << "\n";
	return false;
}

std::vector<double> CAcore::Components::WallMultiPatch::getVector(const char *Loc, const char *module, const char *loc1, const char *par) {
	if (!strcmp(module, "Patch"))
		return P[getPatchIndexByString(loc1)]->getVector(Loc, module, loc1, par);
	if (!strcmp(par, "Am0"))
		return vectorAm0;
	if (!strcmp(par, "Vm"))
		return vectorVm;
	if (!strcmp(par, "Cm"))
		return vectorCm;
	if (!strcmp(par, "Am"))
		return vectorAm;
	if (!strcmp(par, "DADT"))
		return vectorDADT;
	if (!strcmp(par, "T"))
		return vectorT;
	if (!strcmp(par, "pTrans"))
		return vectorpTrans;
	if (!strcmp(par, "A"))
		return vectorA;
	if (!strcmp(par, "Z"))
		return vectorZ;
	std::cout << "WallMultiPatch vector not found: " << Loc << "." << module << "." << loc1 << "." << par << "\n";
	std::vector<double> ret;
	return ret;
}

void CAcore::Components::WallMultiPatch::clearVectorData() {
	for(int i = 0; i<P.size(); i++)
		P[i]->clearVectorData();
	
	vectorAm0.clear();
	vectorVm.clear();
	vectorCm.clear();
	vectorAm.clear();
	vectorDADT.clear();
	vectorT.clear();
	vectorpTrans.clear();
	vectorA.clear();
	vectorZ.clear();
}

void CAcore::Components::WallMultiPatch::storeVectorData() {
	for (int i = 0; i<P.size(); i++)
		P[i]->storeVectorData();

	vectorAm0.push_back(Am0);
	vectorVm.push_back(Vm);
	vectorCm.push_back(Cm);
	vectorAm.push_back(Am);
	vectorDADT.push_back(DADT);
	vectorT.push_back(T);
	vectorpTrans.push_back(pTrans);
	vectorA.push_back(A);
	vectorZ.push_back(Z);
}

void CAcore::Components::WallMultiPatch::setActivationDelay(double ad) {
	for (int i = 0; i<P.size(); i++)
		P[i]->setActivationDelay(ad);
}

void CAcore::Components::WallMultiPatch::setTimeAct(double ad) {
	for (int i = 0; i<P.size(); i++)
		P[i]->setTimeAct(ad);
}
