# Supplementary material for: Parameter subset reduction for patient-specific modelling of arrhythmogenic cardiomyopathy-related mutation carriers in the CircAdapt model
Source: Philos Trans A Math Phys Eng Sci. 2020 May 25;378(2173):20190347. doi: 10.1098/rsta.2019.0347 (PMC7287326; doi:10.1098/rsta.2019.0347)
Supplement: Source Code [file rsta20190347supp3.zip › CA/core/source/Core.cpp]

#include "core.h";
#include "Solver/SolverCAAS.h";

CAcore::Core::~Core() {
	delete C;
	delete S;
}

/**
This function will build the whole CircAdapt object in a simple bad coded way.
It initiates first the CircAdapt object with only one LV. Seconds, it initiates the solver.
The circulation is build in this function. The heart is build by calling CircAdapt::buildHeart();
*/
void CAcore::Core::buildTriSeg() {
	// Built circulation with TriSeg

	// Init CircAdapt
	C = new CircAdapt();

	// Build Solver
	//std::cout << "Build Solver \n";
	S = new SolverCAAS(C);

	// Set solver and CircAdapt
	C->setSolver(S);

	// Build Circulation
	//std::cout << "Build Circulation \n";
	Components::ArtVen  *Systemic = new Components::ArtVen();
	Systemic->initCavities();
	Components::Circulation *CiSy = Systemic;
	C->setSystemicCirculation(CiSy); // let CircAdapt know where to look for systemic circulation. 

	Components::ArtVen  *Pulmonary = new Components::ArtVen();
	Pulmonary->initCavities();
	Components::Circulation *CiPu = Pulmonary;
	C->setPulmonaryCirculation(CiPu); // let CircAdapt know where to look for systemic circulation. 

									// Build CircAdapt
	//std::cout << "Build Heart \n";
	C->buildHeart();


	// initSVar
	initSVar();

	// parameterize
	//std::cout << "Core call Parameterization";
	C->parametersWalmsley2015();
}

/**
initSVar should be called after building CircAdapt. For all state variables, a spot in the vector will be made.
*/
void CAcore::Core::initSVar() {
	S->clearSVar();
	//std::cout << "Init Core SVar \n";
	S->initSVar();
	C->initSVar();

	// register SVar to poitners in objects, if SVar changes in size, this MUST be done again
	C->registerSVar();
}


/**
Get Vector based on location, module, location1 and parameter
\param[in] Loc e.g. "Lv", "CiSy", depending on CircAdapt build
\param[in] module e.g. "Wall", "Patch", options depending on used loc
\param[in] loc1 e.g. "Lv1", "Art", depending on Loc and Module,
\param[in] par e.g. "SfAct", "k",The actual parameter that will be set
\param[out] vector<double>: values of the parameter, empty vector if not found
*/
std::vector<double> CAcore::Core::getVector(const char *Loc, const char *module, const char *loc1, const char *par) {
	if (!strcmp(par, "Time"))
		return S->getTime();
	else if(!strcmp(par, "TimeAll"))
		return S->getTimeAll();
	else
		return C->getVector(Loc, module, loc1, par);
}
