# Supplementary material for: Parameter subset reduction for patient-specific modelling of arrhythmogenic cardiomyopathy-related mutation carriers in the CircAdapt model
Source: Philos Trans A Math Phys Eng Sci. 2020 May 25;378(2173):20190347. doi: 10.1098/rsta.2019.0347 (PMC7287326; doi:10.1098/rsta.2019.0347)
Supplement: Source Code [file rsta20190347supp3.zip › CA/core/source/Solver/Solver.cpp]

#include "Solver/Solver.h";

void vectorSetValue1(std::vector<double> &vec, const std::vector<double> &vec1) {
	for (int i = 0; i < vec.size(); ++i) {
		vec[i] = vec1[i];
	}
}

/**
store vector data from SVarMat to all objects to also save e.g. pressures, Ls
*/
void CAcore::Solver::storeVectorData()
{
	// first clear all vectors
	C->clearVectorData(); vectorT.clear();

	double storeDT = 0.002;
	double nextT = 0-5e-7; // correction for double error

	std::vector<double> SVD(SVar.size()); // new SVarDot with same length as SVar

	for (int i = 0; i < SVarMat.size(); i++) {
		if (times[i] >= nextT) {
			nextT = nextT + storeDT;
			vectorT.push_back(times[i]);
			
			// Calculate all values in objects
			C->SVarDot(SVarMat[i], SVD, times[i]);	

			// Store all values in objects
			C->storeVectorData(); 
		}
	}
}

/**
store PVC data, not all SVarMat data is needed, improves speed to call this in stead of storeVectorData
*/
void CAcore::Solver::storePVCData(int iStart, int iEnd) {
	C->clearPVCData();
	double nextT = times[iStart]; // correction for double error
	double curDT = 0.002;

	for (int i = 0; i < iEnd; i++) {
		nextT = nextT + curDT;
		C->calcAndStorePVCData(SVarMat[i], curDT); // Store all values in objects
	}
}

void CAcore::Solver::runSingleBeat(bool saveData) {
	// Clear times/SvarMat
	times.clear();
	SVarMat.clear();
	dTMat.clear();

	// fill initial SVar
	C->setSVar(SVar);

	// Set Timings
	C->setTimings();

	// Run solver
	runSingleBeatSolver(saveData);

	// clear solver
	clearSolver();
}

void CAcore::Solver::runNBeats(int nBeats, bool saveData) {
	// Clear times/SvarMat
	times.clear();
	SVarMat.clear();
	dTMat.clear();

	// fill initial SVar
	C->setSVar(SVar);

	// Run solver
	int iBeat = 0;
	while (iBeat < nBeats) {
		// Set Timings
		C->setTimings();

		// run single beat solver
		runSingleBeatSolver(saveData);
		iBeat++;
	}

	// clear solver
	clearSolver();
}

void CAcore::Solver::runStable(bool saveData) {
	// Clear times/SvarMat
	times.clear();
	SVarMat.clear();
	dTMat.clear();

	// fill initial SVar
	C->setSVar(SVar);
	
	// init Beats
	bool runWhile = true;
	int minBeats = 5;
	int maxBeats = 1000;
	int iBeat = 0;
	while (runWhile) {
		iBeat++;

		// temporary solution
		runSingleBeat(true);
		runWhile = (C->getTotalFlowError() > 1e-3 || pow(C->getFacpControl() - 1,2) > 1e-3 || iBeat<minBeats ) && iBeat<maxBeats; //0.1% errir in flow and 0.1% error in pressure
	}

	// clear solver
	clearSolver();

	if (!saveData) // is not all beats, run 1 extra beat and save last beat
		runSingleBeat(true);
}
