# Supplementary material for: Parameter subset reduction for patient-specific modelling of arrhythmogenic cardiomyopathy-related mutation carriers in the CircAdapt model
Source: Philos Trans A Math Phys Eng Sci. 2020 May 25;378(2173):20190347. doi: 10.1098/rsta.2019.0347 (PMC7287326; doi:10.1098/rsta.2019.0347)
Supplement: Source Code [file rsta20190347supp3.zip › CA/core/source/Solver/SolverCAAS.cpp]

#include "Solver/SolverCAAS.h";

/** Calculate single svardot and store data
	Used for testing and validation
*/
void CAcore::SolverCAAS::calcSVarDot(){
	std::vector <double> SVarD(SVar.size());

	times.clear();
	SVarMat.clear();
	C->SVarDot(SVar, SVarD, t);

	SVarMat.push_back(SVar);
	times.push_back(t);

	storeVectorData();
}

void CAcore::SolverCAAS::runSingleBeatSolver(bool saveData) {
	// init tCycle en SVar
	double tCycle = C->getTCycle();
	int it = 0;
	int nt = tCycle / dT;

	double dTMax = 0.002;
	double dTMin = 1e-5;

	// curBeat
	int iStart = SVarMat.size();// +1; // first and last timestep is same 

	// init dF for derivative at t=t
	int nVar = SVar.size();

	// to calculate error
	std::vector<double> SVarn(nVar);
	std::vector<double> SVarnp1(nVar);
	std::vector<double> SVarnp20(nVar);
	std::vector<double> SVarnp21(nVar);
	std::vector<double> SVarTMP(nVar);

	std::vector<double> dfN(nVar);
	std::vector<double> dfNp1(nVar);
	std::vector<double> dfNp2(nVar);

	std::vector<double> g1(nVar);
	std::vector<double> g2(nVar);

	std::vector<double> SVarEest(nVar);

	// Push first, t=0
	SVarMat.push_back(SVar);
	times.push_back(0);
	dTMat.push_back(dT);

	// init solver for first timestep
	C->SVarDot(SVar, dfN, 0);
	g = dfN;
	for (int i = 0; i < nVar; ++i) {
		SVarn[i] = SVar[i];
	}
	SVarMat.push_back(SVarn);
	times.push_back(dT);
	dTMat.push_back(dT);
	
	// next steps for iteration steps of integration
	bool doRun = true;
	t = dT;
	double nextT = dTMax - dTMin*0.5;

	bool calcP1 = true;

	while (doRun) {
		it++;

		// estimate 
		// Yn+1
		if (calcP1) {
			for (int i = 0; i < nVar; ++i) {
				SVar[i] = SVarn[i] + dT * g[i];
			}
			C->SVarDot(SVar, dfNp1, t + dT);
			for (int i = 0; i < nVar; ++i) {
				g1[i] = 1.0 / 3.0 * g[i] + 2.0 / 3.0 * dfNp1[i];
				//g1[i] = 3.0 / 2.0 * dfNp1[i] - 1.0 / 2.0 * g[i];
				SVarnp1[i] = SVarn[i] + dT * g1[i];
				SVarnp20[i] = SVarn[i] + dT * g1[i]*2;
			}
		}
		else {
			for (int i = 0; i < nVar; ++i) {
				SVarnp20[i] = SVarn[i] + dT * g1[i] * 2;
			}
		}
		// Yn+2
		for (int i = 0; i < nVar; ++i) {
			SVar[i] = SVarnp1[i] + dT * g1[i];
		}
		C->SVarDot(SVar, dfNp2, t + 2* dT);
		for (int i = 0; i < nVar; ++i) {
			g2[i] = 1.0 / 3.0 * g1[i] + 2.0 / 3.0 * dfNp2[i];
			//g2[i] = 3.0 / 2.0 * dfNp2[i] - 1.0 / 2.0 * g1[i];
			SVarnp21[i] = SVarnp1[i] + dT * g2[i];
		}

		// calculate error
		double norm = 0;
		bool solutionIsNan = false;
		for (int i = 0; i < nVar; ++i) {
			solutionIsNan = solutionIsNan || isnan(g[i]) || isnan(SVarn[i]);
			norm += pow(SVarnp21[i] - SVarnp20[i],2.0);
		}
		double e = sqrt(norm);

		// if error is small, push 
		if (e < 1e-4  || solutionIsNan || dT<dTMin) {
			// set next iteration
			for (int i = 0; i < nVar; ++i) {
				g[i] = g1[i];
				SVarn[i] = SVarnp1[i];
			}
			t += dT;

			if (t  > nextT) { // try larger step
				dT = std::min(dT * 2, dTMax);
				calcP1 = true;

				// store
				SVarMat.push_back(SVarn);
				times.push_back(t);
				dTMat.push_back(dT);
			}
			else {
				calcP1 = false;
				for (int i = 0; i < nVar; ++i) {
					g1[i] = g2[i];
					SVarnp1[i] = SVarnp21[i];
				}
			}
		} else {
			dT = dT / 2.0;
			calcP1 = true;
		}

		if (t > nextT) {
			nextT += dTMax;
		}

		if (t > tCycle) {
			t = tCycle;
			doRun = false;
		}
	}

	// store 
	if (saveData)
		storeVectorData();

	// Pressure Flow Control
	if (C->getPressureFlowControl()) {
		storePVCData(iStart, SVarMat.size());
		C->applyPressureFlowControl();
	}

	// SVarTrue back to SVar
	for (int i = 0; i < nVar; ++i) {
		SVar[i] = SVarn[i];
	}
}

void CAcore::SolverCAAS::clearSolver() {
	// clear g, so next time solver will be initiated again
	g.clear();
}
