# Supplementary material for: Parameter subset reduction for patient-specific modelling of arrhythmogenic cardiomyopathy-related mutation carriers in the CircAdapt model
Source: Philos Trans A Math Phys Eng Sci. 2020 May 25;378(2173):20190347. doi: 10.1098/rsta.2019.0347 (PMC7287326; doi:10.1098/rsta.2019.0347)
Supplement: Source Code [file rsta20190347supp3.zip › CA/matlab/src/CircAdapt.m]

%% CircAdapt()
% Makes C++ CircAdapt Object
% CircAdaptCompile() should run first to compile the code
function CA = CircAdapt()
    CA = mex_interface(str2fun('CircAdaptMatlab'));
end
