# Supplementary material for: Parameter subset reduction for patient-specific modelling of arrhythmogenic cardiomyopathy-related mutation carriers in the CircAdapt model
Source: Philos Trans A Math Phys Eng Sci. 2020 May 25;378(2173):20190347. doi: 10.1098/rsta.2019.0347 (PMC7287326; doi:10.1098/rsta.2019.0347)
Supplement: Source Code [file rsta20190347supp3.zip › CA/matlab/src/CircAdaptCompile.m]

%% Example1 matlab
% Nick van Osta
% Compiles CircAdapt version

function CircAdaptCompile(CircAdaptCpp,CircAdaptMatlab)
    srcFile = {fullfile(CircAdaptMatlab,'CircAdaptMatlab.cpp'),... % include all cpp files, otherwise mex won't compile
                fullfile(CircAdaptCpp,'source','Core.cpp'),...
               fullfile(CircAdaptCpp,'source','CoreMatlab.cpp'),...
               fullfile(CircAdaptCpp,'source','CircAdapt.cpp'),...
               fullfile(CircAdaptCpp,'source','Components/Adapt.cpp'),...
               fullfile(CircAdaptCpp,'source','Components/ArtVen.cpp'),...
               fullfile(CircAdaptCpp,'source','Components/Bag.cpp'),...
               fullfile(CircAdaptCpp,'source','Components/Cavity.cpp'),...
               fullfile(CircAdaptCpp,'source','Components/CavityArtVen.cpp'),...
               fullfile(CircAdaptCpp,'source','Components/Chamber.cpp'),...
               fullfile(CircAdaptCpp,'source','Components/Circulation.cpp'),...
               fullfile(CircAdaptCpp,'source','Components/Components.cpp'),...
               fullfile(CircAdaptCpp,'source','Components/Patch.cpp'),...
               fullfile(CircAdaptCpp,'source','Components/pExternal.cpp'), ...
               fullfile(CircAdaptCpp,'source','Components/TriSeg.cpp'),...
               fullfile(CircAdaptCpp,'source','Components/Valve.cpp'),...
               fullfile(CircAdaptCpp,'source','Components/Wall.cpp'),...
               fullfile(CircAdaptCpp,'source','Components/WallMultiPatch.cpp'),...
               fullfile(CircAdaptCpp,'source','Solver/SolverCAAS.cpp'),...
               fullfile(CircAdaptCpp,'source','Solver/Solver.cpp')};
    ipath1 = ['-I' fullfile(CircAdaptCpp)];
    ipath2 = ['-I' fullfile(CircAdaptCpp,'header')];
    mex('-v',ipath1,ipath2,srcFile{:});    
end
