# Supplementary material for: Parameter subset reduction for patient-specific modelling of arrhythmogenic cardiomyopathy-related mutation carriers in the CircAdapt model
Source: Philos Trans A Math Phys Eng Sci. 2020 May 25;378(2173):20190347. doi: 10.1098/rsta.2019.0347 (PMC7287326; doi:10.1098/rsta.2019.0347)
Supplement: Source Code [file rsta20190347supp3.zip › CA/matlab/src/CircAdaptMatlab.cpp]

#include "mex.h"
#include "class_handle.hpp"
#include "CoreMatlab.h";
#include <vector>;


void mexFunction(int nlhs, mxArray *plhs[], int nrhs, const mxArray *prhs[])
{	
    // Get the command string
    char cmd[64];
	if (nrhs < 1 || mxGetString(prhs[0], cmd, sizeof(cmd)))
		mexErrMsgTxt("First input should be a command string less than 64 characters long.");
        
    // New
    if (!strcmp("new", cmd)) {
        // Check parameters
        if (nlhs != 1)
            mexErrMsgTxt("New: One output expected.");
        // Return a handle to a new C++ instance
        plhs[0] = convertPtr2Mat<CAcore::CoreMatlab>(new CAcore::CoreMatlab);
        return;
    }
    
    // Check there is a second input, which should be the class instance handle
    if (nrhs < 2)
		mexErrMsgTxt("Second input should be a class instance handle.");
    
    // Delete
    if (!strcmp("delete", cmd)) {
        // Destroy the C++ object
        destroyObject<CAcore::CoreMatlab>(prhs[1]);
        // Warn if other commands were ignored
        if (nlhs != 0 || nrhs != 2)
            mexWarnMsgTxt("Delete: Unexpected arguments ignored.");
        return;
    }
    
    // Get the class instance pointer from the second input
    CAcore::CoreMatlab* CoreMatlab_instance = convertMat2Ptr<CAcore::CoreMatlab>(prhs[1]);
    
    // buildTriSeg    
    if (!strcmp("buildTriSeg", cmd)) {
        // Check parameters
        if (nlhs < 0 || nrhs < 2)
            mexErrMsgTxt("buildSimple: Unexpected arguments.");
        // Call the method
        CoreMatlab_instance->buildTriSeg();
        return;
    }
    
    
    // runSingleBeat([bool saveData=true])
    if (!strcmp("runSingleBeat", cmd) || !strcmp("runStable", cmd)) {
        bool saveData = true;
        // Check parameters
        if (nlhs < 0 || nrhs < 2)
            mexErrMsgTxt("Test: Unexpected arguments.");
        // check for first argument, save data
        if (nrhs>2){
            if(mxIsLogical(prhs[2]))
                saveData = mxIsLogicalScalarTrue(prhs[2]);
            else                 
                mexErrMsgTxt("Argument used for runSingleBeat() not recognized. Use the matlab boolean values true or false. \n" );
        }
        // Call the method
        if (!strcmp("runSingleBeat", cmd))
            CoreMatlab_instance->runSingleBeat(saveData);
        else // runStable
            CoreMatlab_instance->runStable(saveData);
        return;
    }
    
    // runSingleBeat    
    if (!strcmp("calcSVarDot", cmd)) {
        // Check parameters
        if (nlhs < 0 || nrhs < 2)
            mexErrMsgTxt("Test: Unexpected arguments.");
        // Call the method
        CoreMatlab_instance->calcSVarDot();
        return;
    }
    
    // runNBeats(int nBeats, [bool savedata = true])
    if (!strcmp("runNBeats", cmd)) {
        bool saveData = true;
        int nBeats;
        // Check parameters
        if (nlhs < 0 || nrhs < 2)
            mexErrMsgTxt("Test: Unexpected arguments.");
        // check for fist argument, int nBeats
        if (nrhs>2){
            if(mxIsClass(prhs[2],"double")){
                nBeats = mxGetScalar(prhs[2]);
            }
            else                 
                mexErrMsgTxt("Argument used for runSingleBeat() not recognized. Use the matlab boolean values true or false. \n" );
        }
        // check for second argument, save data
        if (nrhs>3){
            if(mxIsLogical(prhs[3]))
                saveData = mxIsLogicalScalarTrue(prhs[3]);
            else                 
                mexErrMsgTxt("Argument used for runSingleBeat() not recognized. Use the matlab boolean values true or false. \n" );
        }
        // Call the method
        std::cout << "NB: " << nBeats << "\n";
        CoreMatlab_instance->runNBeats(nBeats,saveData);
        return;
    }
    
    
    // Getters:
    // GetScalar
    if (!strcmp("getScalar", cmd)) {
        // Check parameters
        if (nlhs < 0 || nrhs < 6)
            mexErrMsgTxt("getScalar: Unexpected arguments.");
        if (!mxIsClass(prhs[2],"char") || !mxIsClass(prhs[3],"char") || !mxIsClass(prhs[4],"char") || !mxIsClass(prhs[5],"char"))
           mexErrMsgTxt("getScalar: Needs 4 char arguments as input");
        // Call the method
        double val = CoreMatlab_instance->getScalar(mxArrayToString(prhs[2]),mxArrayToString(prhs[3]),mxArrayToString(prhs[4]),mxArrayToString(prhs[5]));
        plhs[0] = mxCreateDoubleScalar(val);
        return;
    }
    //GetVector
    if (!strcmp("getVector", cmd)) {
        // Check parameters
        if (nlhs < 0 || nrhs < 6)
            mexErrMsgTxt("getVector: Unexpected arguments.");
        if (!mxIsClass(prhs[2],"char") || !mxIsClass(prhs[3],"char") || !mxIsClass(prhs[4],"char") || !mxIsClass(prhs[5],"char"))
           mexErrMsgTxt("getVector: Needs 4 char arguments as input");
        // Call the method
        std::vector<double> data = CoreMatlab_instance->getVector(mxArrayToString(prhs[2]),mxArrayToString(prhs[3]),mxArrayToString(prhs[4]),mxArrayToString(prhs[5]));  
        if (nlhs>0){
            // Get dimensions of input array:
            const mwSize *dims = mxGetDimensions(prhs[0]);
            int rows = (int) data.size();
            int cols = (int) 1;
            // Output array:
            mxArray *b_out = plhs[0] = mxCreateDoubleMatrix(rows, cols, mxREAL);
            // Access the contents of the input and output arrays:
            double *b = mxGetPr(b_out);
            // Compute some elementwise function of the input array:
            for (int i = 0; i < data.size(); i++) {
                    b[i] = data[i];
            }
        }
        return;
    }
    // Get Version
    if (!strcmp("getVersion", cmd)) {
        // Check parameters
        if (nlhs < 0 || nrhs < 2)
            mexErrMsgTxt("getVersion: Unexpected arguments.");
        // Call the method
        const char * val = CoreMatlab_instance->getVersion();
        plhs[0] = mxCreateString(val);
        return;
    }
    
    // Setters:
    if (!strcmp("setScalar", cmd)) {
        // Check parameters
        if (nlhs < 0 || nrhs < 7)
            mexErrMsgTxt("setScalar: Unexpected arguments.");
        if (!mxIsClass(prhs[2],"char") || !mxIsClass(prhs[3],"char") || !mxIsClass(prhs[4],"char") || !mxIsClass(prhs[5],"char") || !mxIsClass(prhs[6],"double"))
           mexErrMsgTxt("setScalar: Needs 4 char arguments and 1 double argument as input");
        // Call the method
        double val = CoreMatlab_instance->setScalar(mxArrayToString(prhs[2]),mxArrayToString(prhs[3]),mxArrayToString(prhs[4]),mxArrayToString(prhs[5]),mxGetScalar(prhs[6]));
        if (nlhs>0)
            plhs[0] = mxCreateLogicalScalar(val);
        
        return;
    }
    
    // Got here, so command not recognized
    mexPrintf("Command:" );
    mexPrintf(cmd);
    mexPrintf("\n" );
    mexErrMsgTxt("Command not recognized.!!!");
}
