# Supplementary material for: Parameter subset reduction for patient-specific modelling of arrhythmogenic cardiomyopathy-related mutation carriers in the CircAdapt model
Source: Philos Trans A Math Phys Eng Sci. 2020 May 25;378(2173):20190347. doi: 10.1098/rsta.2019.0347 (PMC7287326; doi:10.1098/rsta.2019.0347)
Supplement: Source Code [file rsta20190347supp3.zip › CA/matlab/src/compile.m]

clear, close all; 

%% use circadapt in this folder
cppMainPath = '../../';

%Set path to C++ files
CircAdaptCpp = fullfile(cppMainPath,'core/');

% Set path to CircAdapt Matlab Course
CircAdaptMatlab = fullfile(cppMainPath,'matlab/src');
addpath(CircAdaptMatlab);

% compile cpp, should be done only once or when you change the code
CircAdaptCompile(CircAdaptCpp,CircAdaptMatlab);
