# Supplementary material for: Parameter subset reduction for patient-specific modelling of arrhythmogenic cardiomyopathy-related mutation carriers in the CircAdapt model
Source: Philos Trans A Math Phys Eng Sci. 2020 May 25;378(2173):20190347. doi: 10.1098/rsta.2019.0347 (PMC7287326; doi:10.1098/rsta.2019.0347)
Supplement: Source Code [file rsta20190347supp3.zip › MC_PSO/calc/calcEA.m]

function X = calcEA(P,what,loc)   
    % find peak ventricular pressure
    pLoc = GetFt(P,'Node','p',[loc 'v']);
    pLoc = pLoc(2:end);
    [~,idx] = max(pLoc);
    
    % everything before is active, everything after is passive
    q = GetFt(P,'Valve','q',[loc 'a' loc 'v']);
    v = q ./ GetFt(P,'Valve','AOpen',[loc 'a' loc 'v']);
    
    switch what
        case 'ratio' %% Should be improved for when E and A are over each other
            Vactive = max(v(1:(idx-1)));
            Vpassive = max(v(idx:end));
            X = Vpassive/Vactive;
        case 'TimeToA'
            [~,idxE] = max(v(1:(idx-1)));
            X = mod(P.t(idxE)-P.t(1)-OnsetQRS(P), P.General.tCycle);
        case 'TimeToE'
            [~,idxE] = max(v(idx:end));
            X = mod(P.t(idxE+idx-1)-P.t(1)-OnsetQRS(P), P.General.tCycle);
        case 'TimeToAVO'
            Vt = ValveTimingsAV(P,1);
            if strcmp(loc,'R')
                Vt = Vt(1);
            else
                Vt = Vt(3);
            end
            [~,idxE] = max(v(1:(idx-1)));
            X = mod(P.t(idxE)-P.t(1)-Vt, P.General.tCycle);
        case 'TimeToEVO'
            Vt = ValveTimingsAV(P,1);
            if strcmp(loc,'R')
                Vt = Vt(2);
            else
                Vt = Vt(4);
            end
            [~,idxE] = max(v(idx:end));
            X = mod(P.t(idxE+idx-1)-P.t(1)-Vt, P.General.tCycle);
        case 'A'
            X = max(v(1:(idx-1)));
        case 'E'
            X = max(v(idx:end));
    end
    
    
end
