# Supplementary material for: Parameter subset reduction for patient-specific modelling of arrhythmogenic cardiomyopathy-related mutation carriers in the CircAdapt model
Source: Philos Trans A Math Phys Eng Sci. 2020 May 25;378(2173):20190347. doi: 10.1098/rsta.2019.0347 (PMC7287326; doi:10.1098/rsta.2019.0347)
Supplement: Source Code [file rsta20190347supp3.zip › MC_PSO/calc/calcEndDiastolicPressure.m]

function X = calcEndDiastolicPressure(P,locs)   
    try
    EDP = GetFt(P, 'Cavity', 'p', locs );
    
    [~, idx] = ValveTimingsAV(P,1);
    
    if strcmp(locs,'Rv')
        idx=idx(2);
    else
        idx=idx(4);
    end
    
    % Use onset qrs
    
    
    X=EDP(idx);
    catch e
        e
    end
end
