# Supplementary material for: Parameter subset reduction for patient-specific modelling of arrhythmogenic cardiomyopathy-related mutation carriers in the CircAdapt model
Source: Philos Trans A Math Phys Eng Sci. 2020 May 25;378(2173):20190347. doi: 10.1098/rsta.2019.0347 (PMC7287326; doi:10.1098/rsta.2019.0347)
Supplement: Source Code [file rsta20190347supp3.zip › MC_PSO/calc/calcEndDiastolicPressureAtOnsetQRS.m]

function X = calcEndDiastolicPressureAtOnsetQRS(locs)   
    try
    EDP = GetFt( 'Node', 'p', locs );
%     
%     [~, idx] = ValveTimingsAV(1);
%     
%     if strcmp(locs,'Rv')
%         idx=idx(2);
%     else
%         idx=idx(4);
%     end
    
    % Use onset qrs
    global P;
    idx = find(P.t-P.t(1) >= OnsetQRS(P), 1, 'first');
    
    X=EDP(idx);
    catch e
        e
    end
end
