# Supplementary material for: Parameter subset reduction for patient-specific modelling of arrhythmogenic cardiomyopathy-related mutation carriers in the CircAdapt model
Source: Philos Trans A Math Phys Eng Sci. 2020 May 25;378(2173):20190347. doi: 10.1098/rsta.2019.0347 (PMC7287326; doi:10.1098/rsta.2019.0347)
Supplement: Source Code [file rsta20190347supp3.zip › MC_PSO/calc/calcEndDiastolicVolume.m]

function X = calcEjectionFraction(P,locs)   
    if iscell(locs)
        X=zeros(length(locs),1);
        for i=1:length(locs)
            V = GetFt(P,'Cavity', 'V', locs{i});
            X(i) = max(V);
        end
    else
        V = GetFt(P,'Cavity', 'V', locs);
        X = max(V);
    end
    
    X=X*1000000; % Correctie naar mL
end
