# Supplementary material for: Parameter subset reduction for patient-specific modelling of arrhythmogenic cardiomyopathy-related mutation carriers in the CircAdapt model
Source: Philos Trans A Math Phys Eng Sci. 2020 May 25;378(2173):20190347. doi: 10.1098/rsta.2019.0347 (PMC7287326; doi:10.1098/rsta.2019.0347)
Supplement: Source Code [file rsta20190347supp3.zip › MC_PSO/calc/calcFiberStress.m]

function X = calcFiberStress(locs)   
    if ~iscell(locs)
        locs = {locs};
    end
        
    
    X = zeros(length(locs),1);
    for i=1:length(X)
        Sf = GetFt('Patch','Sf',locs{i});
        X(i) = Sf(end); % RA start contracting on t=0;
    end
end
