# Supplementary material for: Parameter subset reduction for patient-specific modelling of arrhythmogenic cardiomyopathy-related mutation carriers in the CircAdapt model
Source: Philos Trans A Math Phys Eng Sci. 2020 May 25;378(2173):20190347. doi: 10.1098/rsta.2019.0347 (PMC7287326; doi:10.1098/rsta.2019.0347)
Supplement: Source Code [file rsta20190347supp3.zip › MC_PSO/calc/calcGlobalStrain.m]

function X = calcGlobalStrain(locs)
    if ~iscell(locs)
        locs = {locs};
    end
    
        global P;
    X = [];
    for i=1:length(locs)
        
        patchLocs = {};
        
        for j=1:GetFt('Wall','nPatch',locs{i})
            patchLocs{j} = [locs{i} num2str(j)];
        end
        
        if ~isfield(P.General,'normalizeStrainType')
            P.General.normalizeStrainType = 1;
        end
        
        [strain, iter] = normalizeStrain(patchLocs,P.General.normalizeStrainType);
        
        VWall=GetFt('Patch','VWall',patchLocs);
        VWallFrac = VWall / sum(VWall);
        
        X(:,i) = strain*VWallFrac';
        
        X(:,i) = X([iter(2):end 1:iter(1)], i);
    end
end
