# Supplementary material for: Parameter subset reduction for patient-specific modelling of arrhythmogenic cardiomyopathy-related mutation carriers in the CircAdapt model
Source: Philos Trans A Math Phys Eng Sci. 2020 May 25;378(2173):20190347. doi: 10.1098/rsta.2019.0347 (PMC7287326; doi:10.1098/rsta.2019.0347)
Supplement: Source Code [file rsta20190347supp3.zip › MC_PSO/calc/calcMaxShorteningVelocity.m]

function X = calcMaxShorteningVelocity(patchCompartiment)  
    if iscell(patchCompartiment)
        X = zeros(length(patchCompartiment), 1);
        for iPatch = 1:length(patchCompartiment)
            lambda = calcStrainPatch(patchCompartiment{iPatch});
            lambda = (lambda-1)*100;
            X(iPatch) = min(diff(lambda));
        end
    else
        X = calcMaxShorteningVelocity({patchCompartiment});
    end
end
