# Supplementary material for: Parameter subset reduction for patient-specific modelling of arrhythmogenic cardiomyopathy-related mutation carriers in the CircAdapt model
Source: Philos Trans A Math Phys Eng Sci. 2020 May 25;378(2173):20190347. doi: 10.1098/rsta.2019.0347 (PMC7287326; doi:10.1098/rsta.2019.0347)
Supplement: Source Code [file rsta20190347supp3.zip › MC_PSO/calc/calcMeanPressure.m]

function MP = calcMeanPressure(locs)   
    MP = GetFt( 'Cavity', 'p', locs );
    MP = mean(MP);
end
