# Supplementary material for: Parameter subset reduction for patient-specific modelling of arrhythmogenic cardiomyopathy-related mutation carriers in the CircAdapt model
Source: Philos Trans A Math Phys Eng Sci. 2020 May 25;378(2173):20190347. doi: 10.1098/rsta.2019.0347 (PMC7287326; doi:10.1098/rsta.2019.0347)
Supplement: Source Code [file rsta20190347supp3.zip › MC_PSO/calc/calcMeasurementTCycle.m]

function tCycle = calcMeasurementTCycle(Meas, askConfirmation)
    if ~exist('askConfirmation')
        askConfirmation = 0;
    end

    t = Meas.time;
    tCycle = 0;
    
    
    ecg = Meas.ecg;
    
    nIter = 0;
    while nIter == 0 || askConfirmation
        nIter = nIter + 1;
        [tCycle, locs] = calcTCycle(t, ecg, nIter);
        
        if askConfirmation
            answer = 0;
            nAnswer = 0;
            str = '';
            while ~answer
                switch str
                    case {'y'}
                        answer = 1;
                        askConfirmation = 0;
                    case {'n'}
                        answer = 1;
                    otherwise
                        if nAnswer>0
                            disp('Please answer with y or n');
                        end
                        
                        % plots
                        hFig = figure; hold on;
                        plot(t, ecg); 
                        scatter(t(locs), ecg(locs));

                        plot(t+tCycle, ecg);
                        scatter(t(locs)+tCycle, ecg(locs));
                        
                        str = input('Is the overlap of ecg in the figure correct? (y)es or (n)o >> ','s');
                        close(hFig);
                        nAnswer = nAnswer + 1;
                end
            end
        end
    end
end

function [tCycle, locs, minError] = calcTCycle(t, ecg, nIter, errorHigherThan)
%     Rdetection(ecg,1/(t(2)-t(1)))
    tCycle = 0; locs = 0; minError=0;
    if ~exist('errorHigherThan', 'var')
        errorHigherThan = 0;
    end

    [peaks, locs] = findpeaks(ecg);
    if nIter == 1
        minError = 9999;

        for i=1:length(peaks)-1
            for j=(i+1):length(peaks)
                curtCycle = t(locs(j)) - t(locs(i));
                overlapIndex = find(t >t(1)+curtCycle);
                
                ecg(ecg<1)=1; % truncate for ecg = 0;
                
                diffEcg = ecg(1:length(overlapIndex)) - ecg(overlapIndex);

                % normalize curve, so qrs is more important 
                curError = t(overlapIndex)' * ( (diffEcg./ecg(1:length(overlapIndex))).^2) / length(overlapIndex);

                if curError < minError && curError > errorHigherThan
                    minError = curError;
                    tCycle = curtCycle;
                end
                
%                 % plots
%                 hFig = figure; hold on;
%                 plot(t, ecg); 
%                 scatter(t(locs), ecg(locs));
% 
%                 plot(t+curtCycle, ecg);
%                 scatter(t(locs)+curtCycle, ecg(locs));
%                 
%                 
%                 curError
                
                
                
                
            end
        end
    else
        [~,~, minError] = calcTCycle(t, ecg, nIter-1);
        
        [tCycle, locs, minError] = calcTCycle(t, ecg, 1, minError);
    end
    
    
end


function [ R ]=Rdetection(Data, fs)
    %QRS detection using Pan Tompkins algorithm. 

    % Filter data with Butterworth bandpass [5-11Hz] 2nd order
    [B,A]=butter(2,[5 50]/(fs/2));
    p=filtfilt(B,A,Data);

    % Differentiator 
    hb=[.2 .1 -.1 -.2];
    w=filter(hb,1,p); % differentiator

    v=w.^2; % Square
    y=smooth(v,fs/6); % moving average

    % Defining threshold
    %dataMatrix=buffer(Data,10*fs,fs);
    threshold=trimmean(y,20);

    QRS=zeros(size(y));
    QRS(y>threshold)=1;

    QRSdiff=diff(QRS);
    Q=find(QRSdiff>0);
    interval=median(diff(Q));

    [R_top,~]=findpeaks(abs(Data.*QRS),'MinPeakDistance',round(interval/3));       
    [~,R]=findpeaks(abs(Data.*QRS),'MinPeakDistance',round(interval/3),'MinPeakHeight',median(R_top)/2);

    RR=diff(R);
    R(R<100)=[]; % remove early and late R tops
    R(R>R(end)-500)=[];
end
