# Supplementary material for: Parameter subset reduction for patient-specific modelling of arrhythmogenic cardiomyopathy-related mutation carriers in the CircAdapt model
Source: Philos Trans A Math Phys Eng Sci. 2020 May 25;378(2173):20190347. doi: 10.1098/rsta.2019.0347 (PMC7287326; doi:10.1098/rsta.2019.0347)
Supplement: Source Code [file rsta20190347supp3.zip › MC_PSO/calc/calcMeasurementTimeToRelax.m]

function timeToRelax = calcMeasurementTimeToRelax(patient, locs, percentage)
    timeToRelax = [];
    
    
    t = patient.time*1000;
    
    for iLoc = 1:length(locs)
        if locs(iLoc) == 0
            strainMeas = mean(patient.strain,2);
        else
            strainMeas = patient.strain(:,locs(iLoc));
        end
        
        [minStrain, minIdx] = min(strainMeas);
        
        ttR = find(strainMeas>=minStrain*(100-percentage)/100 & t>=t(minIdx),1,'first');
        
        if isempty(ttR)
            ttR=t(end);
        end
        
        
        timeToRelax(iLoc) = t(ttR)-t(minIdx);
        
        
    end
end
