# Supplementary material for: Parameter subset reduction for patient-specific modelling of arrhythmogenic cardiomyopathy-related mutation carriers in the CircAdapt model
Source: Philos Trans A Math Phys Eng Sci. 2020 May 25;378(2173):20190347. doi: 10.1098/rsta.2019.0347 (PMC7287326; doi:10.1098/rsta.2019.0347)
Supplement: Source Code [file rsta20190347supp3.zip › MC_PSO/calc/calcMeasurementTimings.m]

function timings = calcMeasurementTimings(patient, locs, from, to)
    if ~exist('to', 'var')
        to = '';
    end
 
    
    t =  patient.time;
    

    
    timings = zeros(length(locs), 1);
    for iLoc = 1:length(locs)
        for i=1:2
            if i==1
                switchVar = from;
                if strcmp(to,'')
                    switchSign = 1;
                else
                    switchSign = -1;
                end
            elseif i==2
                switchVar = to;
                switchSign = 1;
            end
            
            if locs(iLoc) == 0
                strain = mean(patient.strain,2);
            else
                strain = patient.strain(:,locs(iLoc));
            end
            
            switch switchVar
                case '' % do nothing
                case 'ejection'
                    timings(iLoc) = patient.scalarData.pvc_timing - patient.scalarData.pvo_timing;
                    to = '';
                case 'peakstrain'
                    [~,I] = min(strain);
                    timings(iLoc) = timings(iLoc) + switchSign * t( I );
                case 'peakstretch'
                    [~,I] = max(strain);
                    timings(iLoc) = timings(iLoc) + switchSign * t( I );
                case 'ejectionIntersect'
                    I = find(strain<0,1,'first');
                    timings(iLoc) = timings(iLoc) + switchSign * t( I );
                case 'onsetShortening' % last peak before shortening starts
                    [~,minX] = min(strain);
                    [Ypk,Xpk,Wpk,Ppk] = findpeaks(strain);
                    
                    timings(iLoc) = timings(iLoc) + switchSign * t( Xpk(find(Xpk<minX,1,'last')) ) ;
                case 'pvo'
                    timings(iLoc) = timings(iLoc) + switchSign * patient.scalarData.pvo_timing/1000;
                case 'pvc'
                    timings(iLoc) = timings(iLoc) + switchSign * patient.scalarData.pvc_timing/1000;
                case 'atriumOnset'
                    tEstimate = [];
                    for iPatch=1:3
                        
                        
                        lam = patient.strain(:,iPatch);
        
                        difflam = diff(lam / abs(min(lam)));

                        iter=find(difflam<0.01,1,'last')+1;
                        tEstimate(iPatch) = patient.time(iter);
                       
                    end
                    timings(iLoc) = timings(iLoc) + switchSign * mean(tEstimate);
                case 'TimeToCross0'
                    idx=find(strain<0,1,'first');
                    timings(iLoc) = timings(iLoc) + switchSign * t( idx );
            end

        end
    end
end
