# Supplementary material for: Parameter subset reduction for patient-specific modelling of arrhythmogenic cardiomyopathy-related mutation carriers in the CircAdapt model
Source: Philos Trans A Math Phys Eng Sci. 2020 May 25;378(2173):20190347. doi: 10.1098/rsta.2019.0347 (PMC7287326; doi:10.1098/rsta.2019.0347)
Supplement: Source Code [file rsta20190347supp3.zip › MC_PSO/calc/calcModelStrain.m]

function strain = calcModelStrain(P,locs, what)
    if ~exist('to', 'var')
        to = '';
    end
 
    
    t = P.t - P.t(1);
    
    
    strain = zeros(length(locs), 1);
    for iLoc = 1:length(locs)
        if isnumeric(locs(iLoc))
            [strainModel ,~, iter] = PEPatchManagerP2(P,'strain');
            strainModel = strainModel(:,locs(iLoc));
        else
%             [~ ,~, iter] = PEPatchManagerP2('strain');
%             ls = GetFt('Patch','Ls',locs{iLoc});
            [lam, iter] = normalizeStrain(P,locs{iLoc},1);
%             strainModel = lam;%([iter(2):length(lam) 1:iter(1)],:);
%             strainModel = (ls/ls(iter(2))-1)*100;
            strainModel = (lam-1)*100;
        end
        
        
        [~, valveIDX] = ValveTimings(P,iter(2));
        
        
        switch what
            case 'peakstretch'
                strain(iLoc) = max(strainModel);
            case 'strainPVO'
                strain(iLoc) = strainModel(valveIDX(1));
            case 'peakstrain'
                strain(iLoc) = min(strainModel);
            case 'systolicstrain'
                strain(iLoc) = strainModel(valveIDX(2));
            case 'postsystolicstrain'
                strain(iLoc) = strainModel(valveIDX(2))-min(strainModel);
            case 'postsystolicindex'
                strain(iLoc) = calcModelStrain(P,locs(iLoc), 'systolicstrain') / calcModelStrain(P,locs(iLoc), 'peakstrain');
            case 'atrialonset'
                strain(iLoc) = strainModel(length(strainModel)-iter(2));
            otherwise
                error('unknonwn')
        end

        
    end
end
