# Supplementary material for: Parameter subset reduction for patient-specific modelling of arrhythmogenic cardiomyopathy-related mutation carriers in the CircAdapt model
Source: Philos Trans A Math Phys Eng Sci. 2020 May 25;378(2173):20190347. doi: 10.1098/rsta.2019.0347 (PMC7287326; doi:10.1098/rsta.2019.0347)
Supplement: Source Code [file rsta20190347supp3.zip › MC_PSO/calc/calcModelStrainRate.m]

function strain = calcModelStrainRate(locs, what)
    if ~exist('what', 'var')
        what = 'peakstrainrate';
    end
 
    
    global P;
    t = P.t - P.t(1);
    
    
    strain = zeros(length(locs), 1);
    for iLoc = 1:length(locs)
        if isnumeric(locs(iLoc))
            [strainModel ,~, iter] = PEPatchManagerP2('strain');
            strainModel = strainModel(:,locs(iLoc));
        else
            [~ ,~, iter] = PEPatchManagerP2('strain');
            ls = GetFt('Patch','Ls',locs{iLoc});
            strainModel = (ls/ls(iter(2))-1)*100;
        end
        strainRateModel = diff(strainModel) / (t(2)-t(1));
        
        
        [~, valveIDX] = ValveTimings(iter(2));
        
        
        switch what
            case 'peakstrainrate'
                strain(iLoc) = min(strainRateModel);
            case 'peakrelaxationrate'
                strain(iLoc) = max(strainRateModel);
            case 'systolicstrain'
                strain(iLoc) = strainRateModel(valveIDX(2));
            otherwise
                error('unknonwn')
        end
    end
end
