# Supplementary material for: Parameter subset reduction for patient-specific modelling of arrhythmogenic cardiomyopathy-related mutation carriers in the CircAdapt model
Source: Philos Trans A Math Phys Eng Sci. 2020 May 25;378(2173):20190347. doi: 10.1098/rsta.2019.0347 (PMC7287326; doi:10.1098/rsta.2019.0347)
Supplement: Source Code [file rsta20190347supp3.zip › MC_PSO/calc/CalcModelTimeToContraction.m]

function timeToPeak = CalcModelTimeContractionToPeak(P,locs, percentage)
    t = P.t - P.t(1);
    t=t*1000;
    
    timeToPeak = [];
    
    for iLoc = 1:length(locs)
        if iscellstr(locs)
            [lam, iter] = normalizeStrain(P,locs{iLoc},1);
            strainModel = lam;%([iter(2):length(lam) 1:iter(1)],:);
        elseif locs(iLoc)==0
            iRv = GetFt('Wall','iPatch','Rv') - 1 + (1:GetFt('Wall','nPatch','Rv'));
            
            VWall = P.Patch.VWall(iRv);
            VWallfrac = VWall ./ sum(VWall);
            
            [~, iter] = normalizeStrain(P,'Rv1',P.General.normalizeStrainType);
            
            strainModel = (P.Patch.Ls(:,iRv)./P.Patch.Ls(iter(2),iRv)) * VWallfrac';
            strainModel = strainModel( [iter(2):length(strainModel), 1:iter(1)]);
        else
            strainModel = PEPatchManagerP2('strain');
            strainModel = strainModel(:,locs(iLoc));
        end
%         strainModel = (strainModel-1)*100;
       [minStrain, minIdx] = min(strainModel);
       
       
        
        ttR = find(strainModel>=minStrain*(percentage)/100 & t<=t(minIdx),1,'last');
        
        if isempty(ttR)
            ttR=t(end);
        else
            ttR=t(ttR);
        end
        
        timeToPeak(iLoc) = ttR;
    end
end
