# Supplementary material for: Parameter subset reduction for patient-specific modelling of arrhythmogenic cardiomyopathy-related mutation carriers in the CircAdapt model
Source: Philos Trans A Math Phys Eng Sci. 2020 May 25;378(2173):20190347. doi: 10.1098/rsta.2019.0347 (PMC7287326; doi:10.1098/rsta.2019.0347)
Supplement: Source Code [file rsta20190347supp3.zip › MC_PSO/calc/calcModelTimeToRelax.m]

function timeToRelax = calcModelTimeToRelax(P,locs, percentage)
    t = P.t - P.t(1);
    t=t*1000;
    
    timeToRelax = [];
    
    for iLoc = 1:length(locs)
%         if isnumeric(locs(iLoc))
%             if locs(iLoc)==0
%                 iRv = GetFt('Wall','iPatch','Rv') - 1 + (1:GetFt('Wall','nPatch','Rv'));
% 
%                 VWall = P.Patch.VWall(iRv);
%                 VWallfrac = VWall ./ sum(VWall);
% 
%                 [~, iter] = normalizeStrain('Rv1',4);
% 
%                 strainModel = (P.Patch.Ls(:,iRv)./P.Patch.Ls(iter(2),iRv)) * VWallfrac';
%                 strainModel = strainModel( [iter(2):length(strainModel), 1:iter(1)]);
%             else
%                 [strainModel ,~, iter] = PEPatchManagerP2('strain');
%                 strainModel = strainModel(:,locs(iLoc));
%             end
%         else
%             [~ ,~, iter] = PEPatchManagerP2('strain');
%             ls = GetFt('Patch','Ls',locs{iLoc});
%             strainModel = (ls/ls(iter(2))-1)*100;
%         end
        if iscellstr(locs)
            [lam, iter] = normalizeStrain(P,locs{iLoc},1);
            strainModel = lam;%([iter(2):length(lam) 1:iter(1)],:);
        elseif locs(iLoc)==0
            iRv = GetFt('Wall','iPatch','Rv') - 1 + (1:GetFt('Wall','nPatch','Rv'));
            
            VWall = P.Patch.VWall(iRv);
            VWallfrac = VWall ./ sum(VWall);
            
            [~, iter] = normalizeStrain(P,'Rv1',P.General.normalizeStrainType);
            
            strainModel = (P.Patch.Ls(:,iRv)./P.Patch.Ls(iter(2),iRv)) * VWallfrac';
            strainModel = strainModel( [iter(2):length(strainModel), 1:iter(1)]);
        else
            strainModel = PEPatchManagerP2('strain');
            strainModel = strainModel(:,locs(iLoc));
        end
        
        strainModel=(strainModel-1)*100;
        
        [minStrain, minIdx] = min(strainModel);
        
        ttR = find(strainModel>=minStrain*(100-percentage)/100 & t>=t(minIdx),1,'first');
        
        if isempty(ttR)
            ttR=t(end);
        else
            ttR=t(ttR);
        end
        
        timeToRelax(iLoc) = ttR-t(minIdx);
    end
end
