# Supplementary material for: Parameter subset reduction for patient-specific modelling of arrhythmogenic cardiomyopathy-related mutation carriers in the CircAdapt model
Source: Philos Trans A Math Phys Eng Sci. 2020 May 25;378(2173):20190347. doi: 10.1098/rsta.2019.0347 (PMC7287326; doi:10.1098/rsta.2019.0347)
Supplement: Source Code [file rsta20190347supp3.zip › MC_PSO/calc/calcPeakStrain.m]

function X = calcPeakStrain(patchCompartiment)
    global P
    
    %first compartments
    if iscell(patchCompartiment)
        X = zeros(length(patchCompartiment), 1);
        for iPatch = 1:length(patchCompartiment)
            if iscell(patchCompartiment{iPatch})
                VWall = GetFt('Patch','VWall',patchCompartiment{iPatch});
                for iCompartment=1:length(patchCompartiment{iPatch})
                    %get strain
                    lambda1 = (normalizeStrain(patchCompartiment{iPatch}, 1)-1)*100;
                    lambda = VWall(1) / sum(VWall) * lambda1(:,1) + VWall(2) / sum(VWall) * lambda1(:,2);
                    X(iPatch) = min(lambda);
                end
            else
                X(iPatch) = calcPeakStrain(patchCompartiment{iPatch});
            end
        end
    else
        %get strain
        lambda = (normalizeStrain(patchCompartiment, 1)-1)*100;

        X = min(lambda);
    end
end
