# Supplementary material for: Parameter subset reduction for patient-specific modelling of arrhythmogenic cardiomyopathy-related mutation carriers in the CircAdapt model
Source: Philos Trans A Math Phys Eng Sci. 2020 May 25;378(2173):20190347. doi: 10.1098/rsta.2019.0347 (PMC7287326; doi:10.1098/rsta.2019.0347)
Supplement: Source Code [file rsta20190347supp3.zip › MC_PSO/calc/calcPostSystolicIndex.m]

function X = calcPostSystolicIndex(patchCompartiment)
    % 'Rv1', just return for this patch
    % {'Rv1','Rv2'} : two patches
    % {{'Rv1','Rv2'}} : two comppartiments in one patch
%     AdaptRestP
    
    global P
    
    t = P.t - P.t(1);
    
    if iscell(patchCompartiment)
        X = zeros(length(patchCompartiment), 1);
        for iPatch = 1:length(patchCompartiment)
            if iscell(patchCompartiment{iPatch})
                VWall = GetFt('Patch','VWall',patchCompartiment{iPatch});
                for iCompartment=1:length(patchCompartiment{iPatch})
                    %get strain
                    lambda1 = (normalizeStrain(patchCompartiment{iPatch}, 1)-1)*100;
                    lambda = VWall(1) / sum(VWall) * lambda1(:,1) + VWall(2) / sum(VWall) * lambda1(:,2);
                    

                    qRvPuArt = GetFt('Valve', 'q', 'RvPuArt');

                    %% Better closing of valve
                    curT = 0;
                    % Opening Valve
                    [l,m]=find(qRvPuArt>10^(-5) & t>curT);
                    curT = t(l(1))+P.General.Dt;

                    % Closing Valve
                    [l,m]=find(qRvPuArt<10^(-5) & t>curT);
                    curT = t(l(1))+P.General.Dt;

                    closeTV = l(1);

                    PostSystolicStrain = min(lambda) - lambda(closeTV);
                    PeakStrain = min(lambda);
                    
                    X(iPatch) =  100*PostSystolicStrain/PeakStrain;
                end
            else
                X(iPatch) = calcPostSystolicIndex(patchCompartiment{iPatch});
            end
        end
    else
        %get strain
        [lam,iter]=normalizeStrain(patchCompartiment, 1);
        lambda = (lam-1)*100;

        [~,idx] = ValveTimings(iter(2));

        PostSystolicStrain = min(lambda) - lambda(idx(2));
        PeakStrain = min(lambda);

        X = 100*PostSystolicStrain/PeakStrain;
    end
end
