# Supplementary material for: Parameter subset reduction for patient-specific modelling of arrhythmogenic cardiomyopathy-related mutation carriers in the CircAdapt model
Source: Philos Trans A Math Phys Eng Sci. 2020 May 25;378(2173):20190347. doi: 10.1098/rsta.2019.0347 (PMC7287326; doi:10.1098/rsta.2019.0347)
Supplement: Source Code [file rsta20190347supp3.zip › MC_PSO/calc/calcStrainArea.m]

function X = calcStrainArea(patchCompartiment, updown)
    % if no updown or 0, then all area
    % if only down -1, then everything below 0
    % if only   up +1, then every above 0
    
    if ~exist('updown','var')
        updown = 0;
    end
    
    global P
    t = P.t - P.t(1);
    dt = diff(t);
    dt(end+1) = dt(end);
    
    
    %% Calc
    %first compartments
    if iscell(patchCompartiment)
        X = zeros(length(patchCompartiment), 1);
        for iPatch = 1:length(patchCompartiment)
            if iscell(patchCompartiment{iPatch})
                VWall = GetFt('Patch','VWall',patchCompartiment{iPatch});
                %get strain
                lambda1 = (normalizeStrain(patchCompartiment{iPatch}, 1)-1)*100;
                lambda = VWall(1) / sum(VWall) * lambda1(:,1) + VWall(2) / sum(VWall) * lambda1(:,2);
                if updown~=0
                    zeroLocs = sign(updown)*lambda<0;
                    lambda(zeroLocs) = 0;
                end
                X(iPatch) = lambda' * dt;
            else
                X(iPatch) = calcStrainArea(patchCompartiment{iPatch},updown);
            end
        end
    else
        lambda = (normalizeStrain(patchCompartiment, 1)-1)*100;
        if updown~=0
            zeroLocs = sign(updown)*lambda<0;
            lambda(zeroLocs) = 0;
        end
        X = lambda' * dt;
    end
end
