# Supplementary material for: Parameter subset reduction for patient-specific modelling of arrhythmogenic cardiomyopathy-related mutation carriers in the CircAdapt model
Source: Philos Trans A Math Phys Eng Sci. 2020 May 25;378(2173):20190347. doi: 10.1098/rsta.2019.0347 (PMC7287326; doi:10.1098/rsta.2019.0347)
Supplement: Source Code [file rsta20190347supp3.zip › MC_PSO/calc/calcStrainModelMeasurementError.asv]

function strainError = calcStrainModelMeasurementError(patient, modelLoc, MeasurementTime, strainMeasurement, varargin)
    global P;
    if length(varargin)==1 && iscell(varargin{1})
        allArgin = varargin{1};
        totalArg = length(allArgin);
    else
        allArgin = varargin;
        totalArg = nargin-3;
    end
    
    ic = 0;
    ej = 0;
    ds = 0;
    
    iArgin = 0; 
    while iArgin < totalArg
        iArgin = iArgin + 1;
        switch char(allArgin{iArgin})
            case 'ejection'
                ej = 1;
            case 'isocontraction'
                ic = 1;
            case 'diastole' 
        end
    end
    
    if ic == 0 && ej == 0 && ds == 0
        ic = 1;
        ej = 1;
        ds = 1;
    end

    zeroLoc = find(strainMeasurement==0);
    if isempty(zeroLoc)
        [~, zeroLoc] = min(abs(strainMeasurement));
    end
    if length(zeroLoc)>1
        zeroLoc = zeroLoc(1);
    end

    strainMeasurement=strainMeasurement(zeroLoc:end);
    MeasurementTime = MeasurementTime(zeroLoc:end);
    MeasurementTime = MeasurementTime - MeasurementTime(1);


    itemsBelowTcycle = find(MeasurementTime < P.General.tCycle);
    strainMeasurement=strainMeasurement(itemsBelowTcycle);
    MeasurementTime = MeasurementTime(itemsBelowTcycle);

    %% Model strain
    strainModel = PEPatchManagerP2('strain');
    strainModel = strainModel(:,modelLoc);
%     strainModel = (strainModel - 1)*100;
    
    modelTime = P.t-P.t(1);
    
    dotDataSet = [];
    if ic % iso contraciton
        dotDataSet = [dotDataSet; find(MeasurementTime<patient.scalarData.pvo_timing/1000)];
    end
    if ej % ejection
        dotDataSet = [dotDataSet; find(MeasurementTime>=patient.scalarData.pvo_timing/1000 & MeasurementTime<=patient.scalarData.pvc_timing/1000)];
    end
    if ds % diastole
        dotDataSet = [dotDataSet; find(MeasurementTime>patient.scalarData.pvc_timing/1000)];
    end
    
    dotDataSet = unique(dotDataSet);

    strainError = zeros(length(dotDataSet),1);
    for i=1:length(dotDataSet) % find error from measurement to model
        iDot = dotDataSet(i);

        % find model node before and after
        if iDot == 1
            modelDot1 = 1;
            modelDot2 = 2;
        elseif iDot == length(MeasurementTime)
            modelDot1 = length(modelTime)-1;
            modelDot2 = length(modelTime);
        else
            modelDot1 = find(modelTime<MeasurementTime(iDot),1,'last');
            modelDot2 = find(modelTime>MeasurementTime(iDot),1,'first');
        end

%         distance = 9999999999;
%         
%         closestModelDot = 1;
%         for iModel = 1:length(modelTime)
%             dist = ((MeasurementTime(iDot) - modelTime(iModel))*1000)^2 + ( strainMeasurement(iDot) - strainModel(iModel))^2 ;
%             if dist<distance
%                 distance = dist;
%                 closestModelDot = iModel;
%             end
%         end


    

%         close all;
%         plotData;
%         scatter(modelTime([modelDot1 modelDot2]), strainModel([modelDot1 modelDot2]));
%         scatter(MeasurementTime([iDot]), strainMeasurement([iDot]));


        A = [modelTime(modelDot1) strainModel(modelDot1)];
        B = [modelTime(modelDot2) strainModel(modelDot2)];
        C = [MeasurementTime(iDot) strainMeasurement(iDot)];


        dist = abs((C(1) - A(1)) / ( B(1) - A(1) ) * (B(2) - C(2)) + (B(1) - C(1) ) / ( B(1) - A(1) ) * (A(2) - C(2)));
        strainError(i) = dist;
    end
end
