# Supplementary material for: Parameter subset reduction for patient-specific modelling of arrhythmogenic cardiomyopathy-related mutation carriers in the CircAdapt model
Source: Philos Trans A Math Phys Eng Sci. 2020 May 25;378(2173):20190347. doi: 10.1098/rsta.2019.0347 (PMC7287326; doi:10.1098/rsta.2019.0347)
Supplement: Source Code [file rsta20190347supp3.zip › MC_PSO/calc/calcStrainPatch.m]

function [lambda,iter] = calcStrainPatch(locs)
    if iscell(locs)
        if length(locs)==1
            [lambda,iter] = normalizeStrain(locs{1}, 1);
        else
            VWall = GetFt('Patch','VWall',locs);

            [lambda1,iter] = normalizeStrain(locs, 1);
            lambda = VWall(1) / sum(VWall) * lambda1(:,1) + VWall(2) / sum(VWall) * lambda1(:,2);            
        end
    else
        [lambda,iter]=calcStrainPatch({locs});
    end
end
