# Supplementary material for: Parameter subset reduction for patient-specific modelling of arrhythmogenic cardiomyopathy-related mutation carriers in the CircAdapt model
Source: Philos Trans A Math Phys Eng Sci. 2020 May 25;378(2173):20190347. doi: 10.1098/rsta.2019.0347 (PMC7287326; doi:10.1098/rsta.2019.0347)
Supplement: Source Code [file rsta20190347supp3.zip › MC_PSO/calc/calcSystolicStrain.m]

function X = calcSystolicStrain(iWall,iComp)
    if ischar(iWall)
        loc = iWall
        global P
    
        t = P.t - P.t(1);

        %get strain
        [lam,iter]=normalizeStrain(loc, 1);
        lambda = (lam-1)*100;

        [~,idx] = ValveTimings(iter(2));


        X = lambda(idx(2));
    else

        [lambda, ~, iter] = PEPatchManagerP2('lambda');
        lambda = lambda(:,iComp);

        [~,idx] = ValveTimings(iter(2));
        X = lambda(idx(2),:);
    end
end


% function X = calcSystolicStrain(patchCompartiment)
%     global P
%     
%     t = P.t - P.t(1);
%     
%     qRvPuArt = GetFt('Valve', 'q', 'RvPuArt');
% 
%     %% Better closing of valve
%     curT = 0;
%     % Opening Valve
%     [l,m]=find(qRvPuArt>10^(-5) & t>curT);
%     curT = t(l(1))+P.General.Dt;
% 
%     % Closing Valve
%     [l,m]=find(qRvPuArt<10^(-5) & t>curT);
%     curT = t(l(1))+P.General.Dt;
% 
%     closeTV = l(1);
%     
%     %% Calc
%     %first compartments
%     if iscell(patchCompartiment)
%         X = zeros(length(patchCompartiment), 1);
%         for iPatch = 1:length(patchCompartiment)
%             if iscell(patchCompartiment{iPatch})
%                 VWall = GetFt('Patch','VWall',patchCompartiment{iPatch});
%                 for iCompartment=1:length(patchCompartiment{iPatch})
%                     %get strain
%                     lambda1 = (normalizeStrain(patchCompartiment{iPatch}, 1)-1)*100;
%                     lambda = VWall(1) / sum(VWall) * lambda1(:,1) + VWall(2) / sum(VWall) * lambda1(:,2);
%                     X(iPatch) = lambda(closeTV);
%                 end
%             else
%                 X(iPatch) = calcSystolicStrain(patchCompartiment{iPatch})
%             end
%         end
%     else
%         %get strain
%         lambda = (normalizeStrain(patchCompartiment, 1)-1)*100;
%         X = lambda(closeTV);
%     end
%     
%     
%     
%     
%     
% 
% 
%     
% end
