# Supplementary material for: Parameter subset reduction for patient-specific modelling of arrhythmogenic cardiomyopathy-related mutation carriers in the CircAdapt model
Source: Philos Trans A Math Phys Eng Sci. 2020 May 25;378(2173):20190347. doi: 10.1098/rsta.2019.0347 (PMC7287326; doi:10.1098/rsta.2019.0347)
Supplement: Source Code [file rsta20190347supp3.zip › MC_PSO/calc/calcTotalEjectionTime.m]

function X = calcTotalEjectionTime(locs)   
    if ~iscell(locs)
        locs = {locs};
    end
    
    X = [];
    for i=1:length(locs)
        if strcmp(locs{i},'Rv')
            timings = ValveTimings(1);
            X(i) = timings(2) - timings(1); 
        elseif strcmp(locs{i},'Lv')
            timings = ValveTimings(1);
            X(i) = timings(4) - timings(3); 
        end
    end
end
