# Supplementary material for: Parameter subset reduction for patient-specific modelling of arrhythmogenic cardiomyopathy-related mutation carriers in the CircAdapt model
Source: Philos Trans A Math Phys Eng Sci. 2020 May 25;378(2173):20190347. doi: 10.1098/rsta.2019.0347 (PMC7287326; doi:10.1098/rsta.2019.0347)
Supplement: Source Code [file rsta20190347supp3.zip › MC_PSO/calc/GetFt.m]

function S= GetFt(P,Type,Variable,Location)
% function S= Ft(Type,Variable,Location)
% Type=string, Variable=string, Location=string
% e.g. Ft('Node','p','SystArt')

VarNames=P.(Type).Name;
iLoc=[];
if ischar(Location)
    if strmatch(Location,'All')
        iLoc=1:P.(Type).n;
    else
        iLoc=find(strcmp(Location,VarNames));
    end
else
    for i=1:length(Location)
        iLoc = [iLoc,find(strcmp(Location{i},VarNames))];
    end
end
S= P.(Type).(Variable)(:,iLoc);
end
