# Supplementary material for: Parameter subset reduction for patient-specific modelling of arrhythmogenic cardiomyopathy-related mutation carriers in the CircAdapt model
Source: Philos Trans A Math Phys Eng Sci. 2020 May 25;378(2173):20190347. doi: 10.1098/rsta.2019.0347 (PMC7287326; doi:10.1098/rsta.2019.0347)
Supplement: Source Code [file rsta20190347supp3.zip › MC_PSO/calc/runMainPFromP.m]

function P = runMainPFromP(settings,setIdx,P)
    folder = settings.folder;
    folderSets = fullfile(folder,'sets');
    
    filename = fullfile(folderSets,['S' num2str(setIdx) '.mat']);
    load(filename,'set');
    
    % Get startingpoint 
    xStart=P2Est(P, settings.par);
    xEnd = xStart;
    xEnd(settings.IncludePars) = set.X(1,:);
    
    
    
    
    stepsize = [0.5 0.1 0.01];
    iStepSize = 0;
    Pstart = P;
    frac = 0;
    CA = CircAdapt(); % str2fun allows us to use the full path, so the mex need not be on our path
    CA.buildTriSeg();
    while frac<1
        P = Pstart;
        iStepSize=iStepSize+1;
        if iStepSize<length(stepsize)
            for frac = 0:stepsize(iStepSize):1
                curEst = frac*xEnd + (1-frac)*xStart;
                
                P = Est2P(P,curEst,settings.par);
                CA=setP(CA,P);
                CA.runStable();
                P=getP(CA);
                
                if any(isnan(P.Valve.q)), break; end
            end
        else
            error('Startingpoint is nan, not able to stat');
        end
    end
    clear CA;
end
