# Supplementary material for: Parameter subset reduction for patient-specific modelling of arrhythmogenic cardiomyopathy-related mutation carriers in the CircAdapt model
Source: Philos Trans A Math Phys Eng Sci. 2020 May 25;378(2173):20190347. doi: 10.1098/rsta.2019.0347 (PMC7287326; doi:10.1098/rsta.2019.0347)
Supplement: Source Code [file rsta20190347supp3.zip › MC_PSO/calc/runNBeats.m]

function runNBeats(nBeats, enforceConvergence,thresh1,thresh)
    global P
    
    if ~exist('enforceConvergence', 'var')
        enforceConvergence = 0;
    end
    
    if ~exist('thresh')
        if ~exist('thresh1')
            thresh = 0.01;
        else
            thresh = thresh1;
        end
    end
    
    
    if nBeats<0
        error('nBeats must be >=0');
    elseif nBeats==0
        
    else
        P.General.DtSimulation=P.General.tCycle*nBeats; 
        P.General.tEnd=P.t(end)+P.General.DtSimulation;

        CircAdaptP;
    end
    
    if isnan(P.Node.p)
        error('Simulation returned NaN')
    end
    
    if enforceConvergence
        disp([' Norm is ' num2str(norm(mean(P.ArtVen.q) / P.General.q0 - 1) )]);
        
        isEqui = 1;
        if P.General.PressFlowContr % Adapt0pulP
            pMean= mean(GetFt('Cavity','p','SyArt'));
            if abs(P.General.p0/pMean - 1) >  thresh
                isEqui = 0;
            end
        end
        
        isEqui = isEqui && norm(mean(P.ArtVen.q) / P.General.q0 - 1) < thresh;
        
        
        if ~isEqui
            disp(['no convergence yet, do more cycles']);
            tic;
            runNBeats(nBeats, enforceConvergence - 1);
        end
    end
end
