# Supplementary material for: Parameter subset reduction for patient-specific modelling of arrhythmogenic cardiomyopathy-related mutation carriers in the CircAdapt model
Source: Philos Trans A Math Phys Eng Sci. 2020 May 25;378(2173):20190347. doi: 10.1098/rsta.2019.0347 (PMC7287326; doi:10.1098/rsta.2019.0347)
Supplement: Source Code [file rsta20190347supp3.zip › MC_PSO/calc/strainPlot.m]

function hFig = strainPlot(varargin)
%%      
    global P;
    
    %% Settings
    settings.combine.use = 0;
    settings.combine.val = {};
    settings.noHFig    = 0;
    settings.showLegend = 1;
    settings.ylim.use = 0;
    settings.showCombineThin = 0;
    settings.locs = P.Patch.Name;%{'Rv1', 'Rv2', 'Rv3'};
    
    settings.XLabel.show = 0;
    settings.XLabel.val = 'Time [s]';
    settings.YLabel.show = 0;
    settings.YLabel.val = '';
    
    settings.plotCurves.val = 'strain';
    settings.plotCurves.isSet = 0;
    
    settings.style = 0;
    
    settings.position.set = 1;
    settings.position.val = [50 50 250 400];
    
    %% Varargin
    iArgin = 0;
    while iArgin < nargin
        iArgin = iArgin + 1;
        switch lower(varargin{iArgin})
            case 'combine'
                iArgin = iArgin + 1;
                settings.combine.val = varargin{iArgin};
                settings.combine.use = 1;
            case 'ylim'
                iArgin = iArgin + 1;
                settings.ylim.val = varargin{iArgin};
                settings.ylim.use = 1;
            case 'locs'
                iArgin = iArgin + 1;
                settings.locs = varargin{iArgin}; 
            case 'nohfig'
                settings.noHFig = 1;
            case 'nolegend'
                settings.showLegend = 0;
            case 'showcombinethin'
                settings.showCombineThin = 1;
            case 'sarclength'
                settings.plotCurves.val = 'sarclength';
                settings.plotCurves.isSet = 1;
            case 'style1'
                if settings.style==0
                    settings.style=2;
                else
                    error('Only one style option is allowed. ')
                end
            otherwise
                error(['"' varargin{iArgin} '" not recognized' ]);
        end
    end
      
    
    
    
    %% Generate
    if strcmp(settings.locs, 'all')
        settings.locs = P.Patch.Name;
    end
    
    if strcmp(settings.YLabel.val,'')
        if strcmp(settings.plotCurves.val,'strain')
            settings.YLabel.val = 'Strain [%]';
        end
    end
    
    locs  = settings.locs;
    show  = ones(length(locs),1);
    linewidth  = 2*ones(length(locs),1);
%     style = {'r-.','b--','k','','','','','',''};
    style = {'','','','','','','','','','','','','','','','','','','',''};
    
    %% style
    if settings.style<0 || settings.style>2
        error('style not recognized. ');
    elseif settings.style==0
        settings.style=1;
    end
    
    if settings.style == 1
        
    elseif settings.style == 2
        settings.XLabel.show = 1;
        settings.YLabel.show = 1;
        settings.position.val(3:4) = [300 300];
        
        if length(settings.locs)==3 
            style = {'r-.','b--','k'};
        elseif (settings.combine.use && length(settings.locs)==5 && length(settings.combine.val) == 2)
            style = {'r-.','','','','','b','k'};
        elseif (settings.combine.use && length(settings.locs)==6 && length(settings.combine.val) == 3)
            style = {'','','','','','','r-.','b--','k'};
        elseif (settings.combine.use && length(settings.locs)==9 && length(settings.combine.val) == 3)
            style = {'','','','','','','','','','r-.','b--','k'};
        end
    end
    
    
    %% Do plot
    t = P.t-P.t(1);

    [lam, iter] = normalizeStrain(locs, 1);
    Lsi = GetFt('Patch','Ls',locs);
    
    X=[iter(2):length(lam) 1:iter(1)];
    
    lam = lam(X,:);
    Lsi = Lsi(X,:);

    %% Combine
    if settings.combine.use && ~isempty(settings.combine.val)
        if iscell(settings.combine.val{1})
            for iCombi = 1:length(settings.combine.val)
                VW = GetFt('Patch','VWall', settings.combine.val{iCombi});
                fVW= VW/sum(VW);

                sLam = size(lam);
                newIndex = sLam(2)+1;

                lam(1,newIndex) = 0;
                Lsi(1,newIndex) = 0;
                for iLam = 1:length(locs)
                    for jLam = 1:length(settings.combine.val{iCombi})
                        if strcmp(locs{iLam}, settings.combine.val{iCombi}{jLam})
                            lam(:,newIndex) = lam(:,newIndex) + lam(:,iLam)*fVW(jLam);
                            Lsi(:,newIndex) = Lsi(:,newIndex) + Lsi(:,iLam)*fVW(jLam);
                            if ~settings.showCombineThin
                                show(iLam) = 0;
                            else
                                linewidth(iLam) = 0.5;
                            end
                        end
                    end
                    locs{newIndex} = 'Patch';
                    show(newIndex) = 1;
                    linewidth(newIndex) = 2;
                end
            end
        else
            VW = GetFt('Patch','VWall', settings.combine.val);
            fVW= VW/sum(VW);

            sLam = size(lam);
            newIndex = sLam(2)+1;

            lam(1,newIndex) = 0;
            Lsi(1,newIndex) = 0;
            for iLam = 1:length(locs)
                for jLam = 1:length(settings.combine.val)
                    if strcmp(locs{iLam}, settings.combine.val{jLam})
                        lam(:,newIndex) = lam(:,newIndex) + lam(:,iLam)*fVW(jLam);
                        Lsi(:,newIndex) = Lsi(:,newIndex) + Lsi(:,iLam)*fVW(jLam);
                        if ~settings.showCombineThin
                            show(iLam) = 0;
                        else
                            linewidth(iLam) = 0.5;
                        end
                    end
                end
                locs{newIndex} = 'Patch';
                show(newIndex) = 1;
                linewidth(newIndex) = 2;
            end
        end
    end
    
    %% Plot   
    legText = {};
    iPlot = 0;
    
    if ~settings.noHFig
        if settings.style == 2
            hFig = figure( 'Units', 'Normalized', 'OuterPosition', [ 0.1 0.1 0.8 0.8 ] );
            set( hFig, 'color', 'white' )
        else
            hFig=figure;
        end
    end
    
    hold on;
    
    %% Create yvalue
    if strcmp(settings.plotCurves.val, 'strain')
        yVal = (lam-1).*100;
    elseif strcmp(settings.plotCurves.val, 'sarclength')
        yVal = Lsi;
    else
        error('settings.plotCurves.val not known');
    end
    
    %% Actual plot
    for i=1:length(show)
        if show(i)
            iPlot=iPlot+1;
            hFigs(iPlot) = plot(t, yVal(:,i), style{i}, 'LineWidth', linewidth(i)); 
            legText{iPlot} = locs{i};
        end
    end

    

    
    
    %% Set xLim and yLim
    xlim([t(1) t(end)]);
    
    if settings.ylim.use
        ylim(settings.ylim.val);
    end
    
    %% Add zero line
    xLim = get(gca, 'xlim');
    if strcmp(settings.plotCurves.val, 'strain')
        plot(xLim, [0 0], 'r--');
    end
    
    %% Add valves
    qRaRv = GetFt('Valve', 'q', 'RaRv');
    qRvPuArt = GetFt('Valve', 'q', 'RvPuArt');
    
    qRaRv=qRaRv(X);
    qRvPuArt=qRvPuArt(X);

    curT = 0;
    while(curT<max(t)) %% For x cycles
        startCurT = curT;
        % Closing Vlae
        [l,m]=find(qRaRv<10^(-5) & t>curT);
        if isempty(l)
            break
        end
        plot([t(l(1)) t(l(1))], ylim, 'k--');
        curT = t(l(1))+P.General.Dt;
        
        % Opening Valve
        [l,m]=find(qRvPuArt>10^(-5) & t>curT);
        if isempty(l)
            break
        end
        plot([t(l(1)) t(l(1))], ylim, 'k--');
        curT = t(l(1))+P.General.Dt;
        
        % Closing Valve
        [l,m]=find(qRvPuArt<10^(-5) & t>curT);
        if isempty(l)
            break
        end
        plot([t(l(1)) t(l(1))], ylim, 'k--');
        curT = t(l(1))+P.General.Dt;
        
        % Opening VAlve
        [l,m]=find(qRaRv>10^(-5) & t>curT);
        if isempty(l)
            break
        end
        plot([t(l(1)) t(l(1))], ylim, 'k--');
        curT = t(l(1))+P.General.Dt;
        
        curT = startCurT + P.General.tCycle;
    end
    
    %% Show Legend
    if settings.showLegend
        legend(hFigs, legText);
    end
    
    
    %% xLabel andyLabel
    if settings.XLabel.show
        hXL = xlabel(settings.XLabel.val);
    end
    if settings.YLabel.show
        hYL = ylabel(settings.YLabel.val);
        set(hYL, 'FontSize', 15, 'FontWeight', 'bold', 'FontName', 'Tahoma')
    end
    
    
    
    %% print size
    if settings.position.set
        set(gcf,'units','points','position',settings.position.val);
    end
    
    %% Do this
    if settings.style == 2
       set(gca,'xcolor',[1 1 1]);
    end
end
