# Supplementary material for: Parameter subset reduction for patient-specific modelling of arrhythmogenic cardiomyopathy-related mutation carriers in the CircAdapt model
Source: Philos Trans A Math Phys Eng Sci. 2020 May 25;378(2173):20190347. doi: 10.1098/rsta.2019.0347 (PMC7287326; doi:10.1098/rsta.2019.0347)
Supplement: Source Code [file rsta20190347supp3.zip › MC_PSO/calc/TimeToEpeak.m]

function X = TimeToEpeak(loc)   
    global P;
    % find peak ventricular pressure
    [~,idx] = max(GetFt('Node','p',[loc 'v']));
    
    % everything before is active, everything after is passive
    q = GetFt('Valve','q',[loc 'a' loc 'v']);
    v = q ./ GetFt('Valve','AOpen',valveNames);
    
    dT = P.General.Dt;
    
    

    Vactive = sum(q(1:(idx-1))*dT);
    Vpassive = sum(q(idx:end)*dT);
    
    X = Vpassive/Vactive;
end
