# Supplementary material for: Parameter subset reduction for patient-specific modelling of arrhythmogenic cardiomyopathy-related mutation carriers in the CircAdapt model
Source: Philos Trans A Math Phys Eng Sci. 2020 May 25;378(2173):20190347. doi: 10.1098/rsta.2019.0347 (PMC7287326; doi:10.1098/rsta.2019.0347)
Supplement: Source Code [file rsta20190347supp3.zip › MC_PSO/calc/ValveTimingsAV.m]

function [timings idx] = ValveTimingsAV(P, onsetIdx )

[timingsArt idxArt] = ValveTimings(P, 1 );


tricuspidValveFlow = GetFt(P, 'Valve', 'q', 'RaRv' );

tricuspidValveOpeningIdx = find( (abs( tricuspidValveFlow ) > 1e-6) & (P.t - P.t( 1 ) < timingsArt(1) ), 1, 'last' );
if isempty(tricuspidValveOpeningIdx)
    tricuspidValveOpeningIdx = find( (abs( tricuspidValveFlow ) > 1e-6), 1, 'last' );
end
pulmonaryOpeningTime = P.t( tricuspidValveOpeningIdx ) - P.t( onsetIdx );


tricuspidValveClosingIdx = find(( abs( tricuspidValveFlow ) > 1e-6) & (P.t - P.t( 1 ) > timingsArt(2) ), 1, 'first' );
if isempty(tricuspidValveClosingIdx)
    tricuspidValveClosingIdx = find( (abs( tricuspidValveFlow ) > 1e-6), 1, 'first' );
end
tricuspidClosingTime = P.t( tricuspidValveClosingIdx ) - P.t( onsetIdx );

mitralValveFlow = GetFt(P, 'Valve', 'q', 'LaLv' );
mitralValveOpeningIdx = find( (abs( mitralValveFlow ) > 1e-6) & (P.t - P.t( 1 ) < timingsArt(3)), 1, 'last' );
if isempty(mitralValveOpeningIdx)
    mitralValveOpeningIdx = find( (abs( mitralValveFlow ) > 1e-6), 1, 'last' );
end
mitralOpeningTime = P.t( mitralValveOpeningIdx ) - P.t( onsetIdx );


mitralValveClosingIdx = find( (abs( mitralValveFlow ) > 1e-6) & (P.t - P.t( 1 ) > timingsArt(4)), 1, 'first' );
if isempty(mitralValveClosingIdx)
    mitralValveClosingIdx = find( (abs( mitralValveFlow ) > 1e-6), 1, 'first' );
end
aorticClosingTime = P.t( mitralValveClosingIdx ) - P.t( onsetIdx );

timings = [ pulmonaryOpeningTime tricuspidClosingTime mitralOpeningTime aorticClosingTime ];
idx = [tricuspidValveOpeningIdx tricuspidValveClosingIdx mitralValveOpeningIdx mitralValveClosingIdx] - onsetIdx + 1;


% figure; 
% subplot( 1, 2, 1 );
% plot(P.t - P.t( onsetIdx ), GetFt(P, 'Valve', 'q', 'RaRv' ), 'k', 'LineWidth', 3.0 ); hold on;
% plot(P.t - P.t( onsetIdx ), GetFt(P, 'Valve', 'q', 'RvPuArt' ), 'k', 'LineWidth', 1.0 )
% ylim(get( gca, 'ylim' ))
% lPuOpening = line( [ P.t( tricuspidValveOpeningIdx ) - P.t( onsetIdx ) P.t( tricuspidValveOpeningIdx ) - P.t( onsetIdx ) ] , get( gca, 'ylim' ) );
% set( lPuOpening, 'LineWidth', 2.0, 'LineStyle', '--', 'Color', 'r' );
% lPuClosing = line( [ P.t( tricuspidValveClosingIdx ) - P.t( onsetIdx ) P.t( tricuspidValveClosingIdx ) - P.t( onsetIdx ) ] , get( gca, 'ylim' ) );
% set( lPuClosing, 'LineWidth', 2.0, 'LineStyle', '--', 'Color', 'r' );
% title( 'Pulmonary valve' )
% 
% subplot( 1, 2, 2 );
% plot(P.t - P.t( onsetIdx ), GetFt(P, 'Valve', 'q', 'LaLv' ), 'k', 'LineWidth', 3.0 ); hold on;
% plot(P.t - P.t( onsetIdx ), GetFt(P, 'Valve', 'q', 'LvSyArt' ), 'k', 'LineWidth', 1.0 )
% ylim(get( gca, 'ylim' ))
% lAoOpening = line( [ P.t( mitralValveOpeningIdx ) - P.t( onsetIdx ) P.t( mitralValveOpeningIdx ) - P.t( onsetIdx ) ] , get( gca, 'ylim' ) );
% set( lAoOpening, 'LineWidth', 2.0, 'LineStyle', '--', 'Color', 'b' );
% lAoClosing = line( [ P.t( mitralValveClosingIdx ) - P.t( onsetIdx ) P.t( mitralValveClosingIdx ) - P.t( onsetIdx ) ] , get( gca, 'ylim' ) );
% set( lAoClosing, 'LineWidth', 2.0, 'LineStyle', '--', 'Color', 'b' );
% title( 'Aortic valve' )


end
