# Supplementary material for: Parameter subset reduction for patient-specific modelling of arrhythmogenic cardiomyopathy-related mutation carriers in the CircAdapt model
Source: Philos Trans A Math Phys Eng Sci. 2020 May 25;378(2173):20190347. doi: 10.1098/rsta.2019.0347 (PMC7287326; doi:10.1098/rsta.2019.0347)
Supplement: Source Code [file rsta20190347supp3.zip › MC_PSO/main15a.m]

clear all;
close all;
%% Simulation settings
SSsettings.init.parameters = '15para';
SSsettings.init.Measurements = {'Strain2tCycle'};
SSsettings.init.T0 = {'min'};

% SSsettings.folders.base = 'D:\Nick\sobol_shooting_LDS\data\';
SSsettings.folders.base = 'data/';
SSsettings.Pref = 'PRv3.mat';
SSsettings.firstCore = 1; % for multiple instances

SSsettings.nSims = 1e3;
SSsettings.AllPatients = [1,2,3,4];

SSsettings.postprocessing.Measurements = 'Strain2tCycle';


%% Generate Settings
SSsettings=getSSsettings(SSsettings);

%% Preprocessing
SSsettings = preprocessing(SSsettings);
initProcessing

%% Monte Carlo
processing;

%% Collect Data
exportPostProcessing

%% Postprocessing Monte Carlo
postprocessing

%% PSO
SSsettings.PSO.nIters = 3;
SSsettings.PSO.velocityThreshold = 0.01;
SSsettings.PSO.Measurements = 'Strain2tCycle';

PSOsetting=9;
getPSOsettings;

%% Run PSO
processingPSO


%% Collect Data
exportPostProcessingPSO

%% PostprocessingPSO
postprocessingPSO
