# Supplementary material for: Parameter subset reduction for patient-specific modelling of arrhythmogenic cardiomyopathy-related mutation carriers in the CircAdapt model
Source: Philos Trans A Math Phys Eng Sci. 2020 May 25;378(2173):20190347. doi: 10.1098/rsta.2019.0347 (PMC7287326; doi:10.1098/rsta.2019.0347)
Supplement: Source Code [file rsta20190347supp3.zip › MC_PSO/mkVirtualPatients.m]

%% Create virtual patients for publishing code
clear all;
close all;

%% Init Core
initCore;

%% Settings for paramters
SSsettings.init.parameters = '13para';
SSsettings.init.Measurements = {'Strain2tCycle'};
SSsettings.init.T0 = {'min'};

SSsettings.folders.base = 'data/';
SSsettings.Pref = 'PRv3.mat';

SSsettings.nSims = 0;
SSsettings.AllPatients = [];

SSsettings.postprocessing.Measurements = 'Strain2tCycle';


%% Generate Settings
SSsettings=getSSsettings(SSsettings);

%% Preprocessing
SSsettings = preprocessing(SSsettings);

load(SSsettings.Pref)

% 
% runTrue = 1
% while runTrue
%     X = rand(53,1);
%     P=x2P(P,SSsettings,X);
% 
%     P.Patch.SfAct(5:7) = [1.1 .6 .2]*120e3;
%     P.Patch.k1(5:7) = [1 1.2 4]*10;
%     P.Patch.dT(5:7) = [0.00 0.00 0.01];
% 
%     X = P2x(P,SSsettings);
% 
%     
%     CA = CircAdapt(); % str2fun allows us to use the full path, so the mex need not be on our path
%     CA.buildTriSeg();
% 
%     setP(CA,P);
%     CA.runStable();
%     P = getP(CA);
%     
%    runTrue = any(isnan(P.Valve.q(:)))
% end


X=[]
X(1,:) = [0.0328     0.8436     0.7703     0.5096     0.2500     0.5000     0.7000     0.8500     0.1111     0.3500     0.8500     0.2222     0.4500 ]; 
X(2,:) = [0.3280     0.6911     0.0174     0.5123     0.2500     0.5000     0.7000     0.7500     0.3333     0.4500     0.6500     0.5556     0.5500 ];
X(3,:) = [0.0556     0.3840     0.2406     0.2278     0.2500     0.5000     0.5000     0.8000     0.1111     0.2500     0.7000     0.5556     0.3500 ];
X(4,:) = [0.8208     0.2998     0.7877     0.4370     0.7500     0.5000     0.5000     0.6000     0.1556     0.2500     0.2000     0.7778     0.3500 ];

for iPat = 1:4
    patData = struct();
    
    load(SSsettings.Pref)
    P=x2P(P,SSsettings,X(iPat,:));
    CA = CircAdapt(); 
    CA.buildTriSeg();

    setP(CA,P);
    CA.runStable();
    P = getP(CA);
    
    strain = P.Patch.Ls(:,3:7);

    onsqrs = OnsetQRS(P);

    idx = find(P.t>=onsqrs);
    idx = [idx' 2:idx(1)];

    strain = (strain(idx,:) ./ strain(idx(1),:) - 1) * 100;    
    patData.strain = strain;
    patData.time = P.t;
    
    save(['input/pat'  num2str(iPat)])
end
