# Supplementary material for: Parameter subset reduction for patient-specific modelling of arrhythmogenic cardiomyopathy-related mutation carriers in the CircAdapt model
Source: Philos Trans A Math Phys Eng Sci. 2020 May 25;378(2173):20190347. doi: 10.1098/rsta.2019.0347 (PMC7287326; doi:10.1098/rsta.2019.0347)
Supplement: Source Code [file rsta20190347supp3.zip › MC_PSO/postprocessing/postprocessing.m]

UseBestNSims = 1e3;

iMeas = find(strcmp(SSsettings.init.Measurements,SSsettings.postprocessing.Measurements));

%% Make diaphony
figure(2); clf; hold on;
hFigPosition = get(gcf,'Position');
lp=0.01;
rp = 0.01;

frame = [0.05 0.1 0.95 0.9]; 
nPat = length(SSsettings.AllPatients);

parNames = {};
for iP = 1:size(SSsettings.parameters,2)
    parNames{iP} = [SSsettings.parameters{iP}{1} ' ' SSsettings.parameters{iP}{2} ' ' num2str(SSsettings.parameters{iP}{3})];
end

meanParticleX = zeros(nPat,size(ss,2));
meanParticleY = zeros(nPat,size(ss,2));
meanParticleV = zeros(nPat,size(ss,2));
meanParticleN = zeros(nPat,size(ss,2));


for iPat = 1:nPat
    % Select Data
    

    Yerror2 = sum(((allSets.Y{iMeas,iPat}-SSsettings.measY{iMeas}(iPat,:))./SSsettings.measScaling{iMeas}).^2,2);
    [Yerror2Sort,bestSims] = sort(Yerror2);

    
    plotY = allSets.X(bestSims(1:min([UseBestNSims,length(bestSims)])),:)';
    
    nPar = size(plotY,1);
    for iP = 1:nPar
        CPos = exp(2*pi*plotY(iP,:)*1i);
        meanParticleV(iPat,iP) = mean(CPos);
        meanParticleN(iPat,iP) = norm(mean(CPos));
        meanParticleX(iPat,iP) = mean(imag(CPos));
        meanParticleY(iPat,iP) = mean(real(CPos));
    end
end

% set order
[~,parOrder] = sort(max(meanParticleN));% 1:nPar;

% group RV parameters
isDone = zeros(1,nPar);
for iP = nPar:-1:1
    if ~isDone(iP) && SSsettings.parameters{parOrder(iP)}{3}>4
        otherLocs = setdiff(5:7,SSsettings.parameters{parOrder(iP)}{3});
        tmp1 = 0;
        tmp2 = 0;
        for iP1=1:nPar
            if strcmp(SSsettings.parameters{parOrder(iP)}{1},SSsettings.parameters{iP1}{1}) && ...
                    strcmp(SSsettings.parameters{parOrder(iP)}{2},SSsettings.parameters{iP1}{2})
                if otherLocs(1)==SSsettings.parameters{iP1}{3}
                    tmp1 = find(parOrder==iP1);
                elseif otherLocs(2)==SSsettings.parameters{iP1}{3}
                    tmp2 = find(parOrder==iP1);
                end
            end
        end
        followUp1 = max([tmp1 tmp2]);
        followUp2 = min([tmp1 tmp2]);
        
        parOrder(followUp1:(iP-1)) = parOrder([(followUp1+1):(iP-1) followUp1]);
        parOrder(followUp2:(iP-2)) = parOrder([(followUp2+1):(iP-2) followUp2]);
        isDone((-2:0)+iP)=1;
    end
end

% parOrder = 1:nPar;

meanParticleV(:,:)=meanParticleV(:,parOrder);
meanParticleN(:,:)=meanParticleN(:,parOrder);
meanParticleX(:,:)=meanParticleX(:,parOrder);
meanParticleY(:,:)=meanParticleY(:,parOrder);

% Make plot
clf; subplot('Position',[0.02 0.2 0.98 0.8]); cla; hold on;
for iPat = 1:nPat
    for iP=1:nPar
        plot(sin(0:0.1:(2.1*pi))/2+iP,cos(0:0.1:(2.1*pi))/2+iPat,'k');
        plot([iP iP],[iPat iPat+0.5],'k');
    end
end

%plot error
for iP=1:nPar
    plot(sin(0:0.1:(2.1*pi))/2+iP,cos(0:0.1:(2.1*pi))/2+iPat+2,'k');
    plot([iP iP],[iPat+2 iPat+2.5],'k');
end

Xlocx = zeros(nPat,1)+[1:nPar];
Ylocx = (zeros(nPar,1)+[1:nPat])';
scatter(Xlocx(:),Ylocx(:),'k');
scatter(Xlocx(:)+meanParticleX(:)*0.5,Ylocx(:)+meanParticleY(:)*0.5,'MarkerEdgeColor','k','MarkerFaceColor',[1 1 1]);
% scatter(Xlocx(end,:)+meanParticleXer(:)'*0.5,Ylocx(end,:)+2+meanParticleYer(:)' *0.5,'MarkerEdgeColor','k','MarkerFaceColor',[1 1 1]);

for iPat = 1:nPat
    for iP=1:nPar
        plot([iP iP+meanParticleX(iPat,iP)/2],[iPat iPat+meanParticleY(iPat,iP)/2],'k');
        x1=meanParticleX(iPat,iP)/2;
        x2=meanParticleY(iPat,iP)/2;
        plot([iP iP+x1],[iPat iPat+x2],'k','linewidth',2);
    end
end

% figure SSsettings
axis equal;
xlim([0.5 nPar+0.5])
ylim([0.5 nPat+2.5])
set(gca,'xtick',1:nPar);
set(gca,'TickLength',[0 0]);
set(gca,'xticklabel',parNames(parOrder));
set(gca,'XTickLabelRotation',45);
set(gca,'ytick',[]);


title('Visualisation of Diaphony for all datasets (bottom) and total (top)')
