# Supplementary material for: Parameter subset reduction for patient-specific modelling of arrhythmogenic cardiomyopathy-related mutation carriers in the CircAdapt model
Source: Philos Trans A Math Phys Eng Sci. 2020 May 25;378(2173):20190347. doi: 10.1098/rsta.2019.0347 (PMC7287326; doi:10.1098/rsta.2019.0347)
Supplement: Source Code [file rsta20190347supp3.zip › MC_PSO/postprocessing/postprocessingCobweb.m]

UseBestNSims = 1e2;
iMeas = find(strcmp(SSsettings.postprocessing.Measurements,SSsettings.init.Measurements));patients = [1:15];

%%

plotY={};
for iPat1 = 1:length(patients)
    iPat = patients(iPat1);
    % Select Data
    Yerror2 = sum(((allSets.Y{iMeas,iPat}-SSsettings.measY{iMeas}(iPat,:))./SSsettings.measScaling{iMeas}).^2,2);
    [Yerror2Sort,bestSims] = sort(Yerror2);

    
    plotY{iPat1} = allSets.X(bestSims(1:UseBestNSims),:)';
    
%     nPar = size(plotY,1);
%     for iP = 1:nPar
%         CPos = exp(2*pi*plotY(iP,:)*1i);
%         meanParticleV(iPat,iP) = mean(CPos);
%         meanParticleN(iPat,iP) = norm(mean(CPos));
%         meanParticleX(iPat,iP) = mean(imag(CPos));
%         meanParticleY(iPat,iP) = mean(real(CPos));
%     end
end


parNames = {};
nPar = size(SSsettings.parameters,2);
for iP = 1:nPar
    parNames{iP} = [SSsettings.parameters{iP}{1} ' ' SSsettings.parameters{iP}{2} ' ' num2str(SSsettings.parameters{iP}{3})];
end

% Make plot
figure(1);clf;
hFigPosition = get(gcf,'position');

frame = [0.0 0 1 1];
frame([1 3]) = frame([1 3]) + [1 -1] * 50 / hFigPosition(3);
frame([  3]) = frame([  3]) + [  -1] * 10 / hFigPosition(3);
frame([2 4]) = frame([2 4]) + [1 -1] * 100 / hFigPosition(4);
frame([  4]) = frame([  4]) + [  -1] *  0 / hFigPosition(4);

for iPat1 = 1:length(patients)
    subPlotPosition = frame;
    subPlotPosition(4) = subPlotPosition(4) / length(patients);
    subPlotPosition(2) = subPlotPosition(2) + subPlotPosition(4)  * (iPat1-1);
    
    subPlotPosition(1) = subPlotPosition(1) + 0 / hFigPosition(3);
    subPlotPosition(3) = subPlotPosition(3) - 0 / hFigPosition(3);

    subPlotPosition(2) = subPlotPosition(2) +  0 / hFigPosition(4);
    subPlotPosition(4) = subPlotPosition(4) -  0 / hFigPosition(4);
    
    subplot('position',subPlotPosition); hold on;
    plot(plotY{iPat1},'k');
    plot(plotY{iPat1}(:,1),'k','linewidth',3);
    plot(plotY{iPat1}(:,1),'w','linewidth',1);
    if iPat1==1
        set(gca,'xtick',1:nPar);
        set(gca,'TickLength',[0 0]);
        set(gca,'xticklabel',parNames);
        set(gca,'XTickLabelRotation',45);
    else
        set(gca,'xtick' ,[]);
    end
    xlim([1 length(parNames)]);
    set(gca,'ytick',[]);
end
