# Supplementary material for: Parameter subset reduction for patient-specific modelling of arrhythmogenic cardiomyopathy-related mutation carriers in the CircAdapt model
Source: Philos Trans A Math Phys Eng Sci. 2020 May 25;378(2173):20190347. doi: 10.1098/rsta.2019.0347 (PMC7287326; doi:10.1098/rsta.2019.0347)
Supplement: Source Code [file rsta20190347supp3.zip › MC_PSO/postprocessing/postprocessingErrorCalculation.m]

% Shows error of Monte Carlo Subset

setsTest = 1:ceil(SSsettings.nSims/1e3);
fprintf('                             \n');
sumSims = 0;
sumError = 0;
for iSet1 = 1:length( setsTest)    
    iSet = setsTest(iSet1);
    
    
    if exist(fullfile(SSsettings.folders.sims,['Pset' num2str(iSet) '.mat']),'file')
        load(fullfile(SSsettings.folders.sims,['Pset' num2str(iSet) '.mat']));
        sumSims = sumSims + length(dataP.error);
        sumError = sumError + sum(dataP.error);
    end
    fprintf('\b\b\b\b\b\b\b\b\b\b\b\b\b\b\b\b\b\b\b\b\b\b\b\b\b\b\b\b\b\b iSet %3.0f: Errorrate is %2.2f%%\n',iSet1,100*sumError/sumSims);
end
