# Supplementary material for: Parameter subset reduction for patient-specific modelling of arrhythmogenic cardiomyopathy-related mutation carriers in the CircAdapt model
Source: Philos Trans A Math Phys Eng Sci. 2020 May 25;378(2173):20190347. doi: 10.1098/rsta.2019.0347 (PMC7287326; doi:10.1098/rsta.2019.0347)
Supplement: Source Code [file rsta20190347supp3.zip › MC_PSO/postprocessing/postprocessingPSO.m]

finalSaveFile = fullfile(SSsettings.folders.postprocessing,['PSO_' SSsettings.PSO.setName '_' SSsettings.PSO.Measurements  '.mat']);
% if ~exist('PSOpost','var')
    load(finalSaveFile);
% end


parNames = {};
nPar = size(SSsettings.parameters,2);
for iP = 1:nPar
    parNames{iP} = [SSsettings.parameters{iP}{1} ' ' SSsettings.parameters{iP}{2} ' ' num2str(SSsettings.parameters{iP}{3})];
end


%% Plot best
figure(11);clf;
hFigPosition = get(gcf,'position');

frame = [0.0 0 1 1];
frame([1 3]) = frame([1 3]) + [1 -1] * 30 / hFigPosition(3); % left
frame([  3]) = frame([  3]) + [  -1] * 10 / hFigPosition(3); % right
frame([2 4]) = frame([2 4]) + [1 -1] *80 / hFigPosition(4); % bottom
frame([  4]) = frame([  4]) + [  -1] * 30 / hFigPosition(4);% top

for iPat1 = 1:length(PSOpost)
    subPlotPosition = frame;
    subPlotPosition(4) = subPlotPosition(4) / length(PSOpost);
    subPlotPosition(2) = subPlotPosition(2) + subPlotPosition(4)  * (iPat1-1);
    
    subPlotPosition(1) = subPlotPosition(1) + 0 / hFigPosition(3);
    subPlotPosition(3) = subPlotPosition(3) - 0 / hFigPosition(3);

    subPlotPosition(2) = subPlotPosition(2) +  0 / hFigPosition(4);
    subPlotPosition(4) = subPlotPosition(4) -  0 / hFigPosition(4);
    
    subplot('position',subPlotPosition); hold on;
    plot(1:size(PSOpost(iPat1).XL,2),(PSOpost(iPat1).XL),'color',[.5 .5 .5]); hold on;
    plot(1:size(PSOpost(iPat1).XL,2),(PSOpost(iPat1).XG),'k','LineWidth',5);
    plot(1:size(PSOpost(iPat1).XL,2),(PSOpost(iPat1).XG),'w','LineWidth',2);
    
    if 1 == iPat1
        set(gca,'xtick',1:nPar);
        set(gca,'TickLength',[0 0]);
        set(gca,'xticklabel',parNames);
        set(gca,'XTickLabelRotation',45);
    else
        set(gca,'xtick',[]);
    end
    xlim([1 nPar]);
    ylim([0 1]);
    
    if iPat1 == length(PSOpost)
        title('Particle Location of Local Minimum')
    end
    
end

%% Plot Energy
figure(12);clf;
hFigPosition = get(gcf,'position');

frame = [0.0 0 1 1];
frame([1 3]) = frame([1 3]) + [1 -1] * 30 / hFigPosition(3); % left
frame([  3]) = frame([  3]) + [  -1] * 10 / hFigPosition(3); % right
frame([2 4]) = frame([2 4]) + [1 -1] *80 / hFigPosition(4); % bottom
frame([  4]) = frame([  4]) + [  -1] * 30 / hFigPosition(4);% top

for iPat1 = 1:length(PSOpost)
    subPlotPosition = frame;
    subPlotPosition(4) = subPlotPosition(4) / length(PSOpost);
    subPlotPosition(2) = subPlotPosition(2) + subPlotPosition(4)  * (iPat1-1);
    
    subPlotPosition(1) = subPlotPosition(1) + 0 / hFigPosition(3);
    subPlotPosition(3) = subPlotPosition(3) - 0 / hFigPosition(3);

    subPlotPosition(2) = subPlotPosition(2) +  0 / hFigPosition(4);
    subPlotPosition(4) = subPlotPosition(4) -  0 / hFigPosition(4);
    
    subplot('position',subPlotPosition); hold on;
    plot(1:size(PSOpost(iPat1).XL,2),(PSOpost(iPat1).vlast),'color',[.5 .5 .5]); hold on;
    
    if 1 == iPat1
        set(gca,'xtick',1:nPar);
        set(gca,'TickLength',[0 0]);
        set(gca,'xticklabel',parNames);
        set(gca,'XTickLabelRotation',45);
    else
        set(gca,'xtick',[]);
    end
    xlim([1 nPar]);
%     ylim([0 1]);

    if iPat1 == length(PSOpost)
        title('Particle Energy per parameter')
    end
end

%% Global error
figure(13);clf;
hFigPosition = get(gcf,'position');

frame = [0.0 0 1 1];
frame([1 3]) = frame([1 3]) + [1 -1] * 30 / hFigPosition(3); % left
frame([  3]) = frame([  3]) + [  -1] * 10 / hFigPosition(3); % right
frame([2 4]) = frame([2 4]) + [1 -1] *100 / hFigPosition(4); % bottom
frame([  4]) = frame([  4]) + [  -1] * 10 / hFigPosition(4);% top
% subplot('position',frame); hold on;
hold on;
for iPat1 = 1:length(PSOpost)
    plot(PSOpost(iPat1).YLmin);
end
set(gca,'yscale','log');
title('Local Minimum Error of each particle')

%% BestFits
figure(14);clf;
hFigPosition = get(gcf,'position');

frame = [0.0 0 1 1];
frame([1 3]) = frame([1 3]) + [1 -1] * 30 / hFigPosition(3);
frame([  3]) = frame([  3]) + [  -1] * 10 / hFigPosition(3);
frame([2 4]) = frame([2 4]) + [1 -1] *  0 / hFigPosition(4);
frame([  4]) = frame([  4]) + [  -1] * 0 / hFigPosition(4);

patients=1:15;

if length(patients)>16
    patients =1:16;
end
if length(patients)==1
    n=1;
    m=1;
elseif length(patients)<=4
    n=2;
    m=2;
elseif length(patients)<=6
    n=2;
    m=3;
elseif length(patients)<=9
    n=3;
    m=3;
elseif length(patients)<=16
    n=4;
    m=4;
end

CA = CircAdapt(); % str2fun allows us to use the full path, so the mex need not be on our path
CA.buildTriSeg();

for iPat1 = 1:length(patients)
    iPat = patients(iPat1);
    
    Row = floor((iPat1-1)/n);
    Col = mod((iPat1-1),n);
    
    subPlotPosition = frame;
    subPlotPosition(3) = subPlotPosition(3) / m;
    subPlotPosition(4) = subPlotPosition(4) / n;
    subPlotPosition(1) = subPlotPosition(1) + subPlotPosition(3)  * Row;
    subPlotPosition(2) = subPlotPosition(2) + subPlotPosition(4)  * Col;
    
    subPlotPosition(1) = subPlotPosition(1) + 0 / hFigPosition(3);
    subPlotPosition(3) = subPlotPosition(3) - 0 / hFigPosition(3);

    subPlotPosition(2) = subPlotPosition(2) +  20 / hFigPosition(4);
    subPlotPosition(4) = subPlotPosition(4) -  50 / hFigPosition(4);
 
    if length(PSOpost)>=iPat1 && isfield(PSOpost(iPat1).PG,'General')
        isSucces = false;
        
       
        
%         try
        P = PSOpost(iPat1).PG;
        iPtry = 1;
        while ~isSucces
            P=x2P(P,SSsettings,PSOpost(iPat1).XG);
            CA = setP(CA,P);
            CA.runStable();
            P = getP(CA);
            if any(isnan(P.Valve.q(:)))
                CA = CircAdapt(); % str2fun allows us to use the full path, so the mex need not be on our path
                CA.buildTriSeg();
%                 error('Error in P struct');
                P = PSOpost(iPat1).PL{iPtry};
                iPtry = iPtry+1;
            else
                isSucces = true;
            end
        end

            T0 = PSOpost(iPat1).T0G;
            X = [find(P.t>T0); find(P.t<T0)];
            RvStrainMod{iPat1} = (P.Patch.Ls(X,5:7)./P.Patch.Ls(X(1),5:7)-1)*100;    
            LvStrainMod{iPat1} = (P.Patch.Ls(X,3:4)./P.Patch.Ls(X(1),3:4)-1)*100;    
            RvTimeMod{iPat1} = P.t;

            subPlotPosition1 = subPlotPosition;
            subPlotPosition1(3)=subPlotPosition1(3)/2;
            subPlotPosition2=subPlotPosition1;
            subPlotPosition2(1) = subPlotPosition2(1) + subPlotPosition2(3);

            subplot('position',subPlotPosition1); cla; hold on;
            plot(RvTimeMod{iPat1},RvStrainMod{iPat1}); hold on;
            plot(SSsettings.vectorData(patients(iPat1)).time,SSsettings.vectorData(patients(iPat1)).strain,'--'); hold on;
            title(['Pat ' num2str(SSsettings.AllPatients(iPat)) ' after ' num2str(PSOpost(iPat1).nIter) ' iters']);

            subplot('position',subPlotPosition2); cla; hold on;
            plot(RvTimeMod{iPat1},LvStrainMod{iPat1}); hold on;
            plot(SSsettings.vectorData(patients(iPat1)).time,[SSsettings.vectorData(patients(iPat1)).MeanStrainLV SSsettings.vectorData(patients(iPat1)).MeanStrainSV],'--'); hold on;
    %         title(['Pat ' num2str(iPat1) ' after ' num2str(PSOpost(iPat1).nIter) ' iters']);
%         end
    end
    xlim([0 1.2]);
    ylim([-30 5]);
end
