# Supplementary material for: Parameter subset reduction for patient-specific modelling of arrhythmogenic cardiomyopathy-related mutation carriers in the CircAdapt model
Source: Philos Trans A Math Phys Eng Sci. 2020 May 25;378(2173):20190347. doi: 10.1098/rsta.2019.0347 (PMC7287326; doi:10.1098/rsta.2019.0347)
Supplement: Source Code [file rsta20190347supp3.zip › MC_PSO/postprocessingCompareMCaPSO.m]

%% SEttings
postprocessingFilesPSO = {...
     'data\53par\postprocessing\PSO_1e6ConstantEberhartShiBorder9_Strain2tCycle.mat'
    'data\40par\postprocessing\PSO_1e6ConstantEberhartShiBorder9_Strain2tCycle.mat'
    };

iMeas = [1 1 1 1 1 1];
ModelNamesPSO = {'par53','par40','par31','par28','par22','1par'};


%% Settings Monte Carlo
postprocessingFiles = {...
     'data\53par\postprocessing\allFinishedSimulations.mat'
     'data\40par\postprocessing\allFinishedSimulations.mat'
    };
iMeas = [1 1 1 1 1 1 1];
reloadFile = [false false true false false false false];
ModelNames = {'53par','40par','31par','28par','22par','15par','1par'};


%%
plotData = struct();

%% compare to measurement
parameters = {...
        {'Patch','Ls0Pas' ,1,1.7,1.9},...
        {'Patch','SfAct'  ,3,96000,144000},...
        {'Patch','k1'     ,3,8,12},...
        {'Patch','dT'     ,3,-0.025,0.025},...
        {'Patch','vMax'   ,3,0.8*7,1.2*7},...
        {'Patch','TR'     ,3,0.2,0.3},...
     {'Patch','TD'     ,3,0.2,0.3},...
        {'Patch','VWall'  ,3,0.8*0.9601e-4,1.2*0.9601e-4},...
        {'Patch','AmRef'  ,3,0.0098*0.8,0.0098*1.2},...
        ...
        {'Patch','SfAct'  ,4,96000,144000},...
        {'Patch','k1'     ,4,8,12},...
        {'Patch','Ls0Pas' ,4,1.7,1.9},...
        {'Patch','TD'     ,4,0.2,0.3},...
        {'Patch','VWall'  ,4,0.8*0.3236e-4,1.2*0.3236e-4},...
        {'Patch','AmRef'  ,4,0.0049*0.8,0.0049*1.2},...
        ...
        {'Patch','SfAct'  ,5,96000,144000},...
        {'Patch','SfPas'  ,5,0.8*2.2763e4,1.2*2.2763e4},...
        {'Patch','k1'     ,5,8,12},...
        {'Patch','dT'     ,5,-0.025,0.025},...
        {'Patch','Ls0Pas' ,5,1.7,1.9},...
        {'Patch','vMax'   ,5,0.8*7,1.2*7},...
        {'Patch','TR'     ,5,0.2,0.3},...
        {'Patch','TD'     ,5,0.2,0.3},...
        {'Patch','VWall'  ,5,0.8*0.2099e-4,1.2*0.2099e-4},...
        {'Patch','AmRef'  ,5,0.0043*0.8,0.0043*1.2},...
        {'Patch','dLsPas' ,5,0.8*0.6,1.2*0.6},...
        ...
        {'Patch','SfAct'  ,6,0,120000},...
        {'Patch','SfPas'  ,6,0.5*2.2763e4,2.2763e5},...
        {'Patch','k1'     ,6,5,50},...
        {'Patch','dT'     ,6,-0.025,0.075},...
        {'Patch','Ls0Pas' ,6,1.7,1.9},...
        {'Patch','vMax'   ,6,0.01,7},...
        {'Patch','TR'     ,6,0.2,0.3},...
        {'Patch','TD'     ,6,0.2,0.3},...
        {'Patch','VWall'  ,6,0.8*0.2099e-4,2*0.2099e-4},...
        {'Patch','AmRef'  ,6,0.0043*0.8,0.0043*1.2},...
        {'Patch','dLsPas' ,6,0.01,1.2},...
        ...
        {'Patch','SfAct'  ,7,0,120000},...
        {'Patch','SfPas'  ,7,0.5*2.2763e4,2.2763e5},...
        {'Patch','k1'     ,7,5,50},...
        {'Patch','dT'     ,7,-0.025,0.075},...
        {'Patch','Ls0Pas' ,7,1.7,1.9},...
        {'Patch','vMax'   ,7,0.01,7},...
        {'Patch','TR'     ,7,0.2,0.3},...
        {'Patch','TD'     ,7,0.2,0.3},...
        {'Patch','VWall'  ,7,0.8*0.2099e-4,1.2*0.2099e-4},...
        {'Patch','AmRef'  ,7,0.0043*0.8,0.0043*1.2},...
        {'Patch','dLsPas' ,7,0.01,1.2},...
        ...
        {'General','p0',1,12200*0.8,1.2*12200},...
        {'General','q0',1,8.5000e-05*0.8,1.2*8.5000e-05},...
        {'General','tCycle',1,0.6,1.25},...
        {'General','dTauAv',1,-0.025,0.025},...
        {'General','TimeFac',1,0.5,1.5},...
        };
%% Load Data
for iF = 1:length(postprocessingFilesPSO)
    load(postprocessingFilesPSO{iF});
    
    for iPat = 1:length(PSOpost)
        if isempty(isnan(PSOpost(iPat).YG))
            plotData.bestYperPatPSO(iF,iPat)=nan;
        else
            plotData.bestYperPatPSO(iF,iPat) = PSOpost(iPat).YG(end);
            plotData.bestXperPatPSO{iPat}(iF,:) = P2x(PSOpost(iPat).PG,[],parameters);
        end
    end
end


%% Load Data
plotData.bestXperPat={};
for iF = 1:length(postprocessingFiles)
    iF
    compareDataFile = [postprocessingFiles{iF}(1:(end-4)) '_compareData.mat'];
    if exist(compareDataFile,'file') && ~reloadFile(iF)
        load(compareDataFile);
    else
        load(postprocessingFiles{iF});
    
        plotDataSP = struct();
        for iPat = 1:size(allSets.Y,2)
            [a,b] = min(sum(((allSets.Y{iMeas(iF),iPat}-allSets.SSsettings.measY{iMeas(iF)}(iPat,:))./allSets.SSsettings.measScaling{iMeas(iF)}).^2,2));
            plotDataSP.bestYperPat(iPat)    = a;
            plotDataSP.bestXperPat{iPat}(:) = P2x(allSets.P{b},[],parameters);
        end
        
        save(compareDataFile,'plotDataSP');
    end
    
    for iPat = 1:length(plotDataSP.bestYperPat)
%         [a,b] = min(sum(((allSets.Y{iMeas(iF),iPat}-allSets.SSsettings.measY{iMeas(iF)}(iPat,:))./allSets.SSsettings.measScaling{iMeas(iF)}).^2,2));
        plotData.bestYperPat(iF,iPat)    = plotDataSP.bestYperPat(iPat);
        plotData.bestXperPat{iPat}(iF,:) = plotDataSP.bestXperPat{iPat};
    end
    
    
end

%% Plot best Y
figure(99); clf;
useLog = true;


subplot(2,1,1); hold on;
RVBtype = [SSsettings.scalarData.RVB_type];
COLOR_TYPE_I   = [ .5 .9 .5];
COLOR_TYPE_II  = [ .5 .7 0.5];
COLOR_TYPE_III = [ .7 .2 0.2];
for iP = 1:length(RVBtype)
    c = COLOR_TYPE_I;
    if RVBtype(iP)==2
        c = COLOR_TYPE_II;
    elseif RVBtype(iP)==3
        c = COLOR_TYPE_III;
    end
    plot(1:length(postprocessingFiles), plotData.bestYperPat(:,iP),'LineWidth',2,'Color',c);
end

set(gca,'xtick',1:length(postprocessingFiles));
set(gca,'xticklabel',ModelNames);
xlim([0.5 length(postprocessingFiles)+0.5])

ylabel('Summed Squared Error [-]');
hTitle(1) = title('Monte Carlo');
if useLog
    set(gca,'yscale','log')
end
yl1=ylim;

% Plot best Y

subplot(2,1,2); hold on;
% plot(1:length(postprocessingFilesPSO), plotData.bestYperPatPSO,'LineWidth',2);

for iP = 1:length(RVBtype)
    c = COLOR_TYPE_I;
    if RVBtype(iP)==2
        c = COLOR_TYPE_II;
    elseif RVBtype(iP)==3
        c = COLOR_TYPE_III;
    end
    plot(1:length(postprocessingFilesPSO), plotData.bestYperPatPSO(:,iP),'LineWidth',2,'Color',c);
end


yl2=ylim;

set(gca,'xtick',1:length(postprocessingFilesPSO));
set(gca,'xticklabel',ModelNamesPSO);
xlim([0.5 length(postprocessingFilesPSO)+0.5])
if useLog
    set(gca,'yscale','log')
end
ylabel('Summed Squared Error [-]');
hTitle(2) = title('Particle Swarm Optimization');

yl = [min([plotData.bestYperPat(:);  plotData.bestYperPatPSO(:)]) max([plotData.bestYperPat(:);  plotData.bestYperPatPSO(:)])];
for iI=1:2
    if iI==1
        roundFunc = @floor;
    else
        roundFunc = @ceil;
    end
    if yl(iI)>100
         yl(iI)=roundFunc(yl(iI)/100)*100;
    elseif yl(iI)>10
         yl(iI)=roundFunc(yl(iI)/10)*10;
    elseif yl(iI)>1
        yl(iI)=roundFunc(yl(iI));
    elseif yl(iI)>.1
        yl(iI)=roundFunc(yl(iI)*0.1)*0.1;
    elseif yl(iI)>.01
        yl(iI)=roundFunc(yl(iI)*0.01)*0.01;
    end
end

if useLog
    yticks = [2 5 10 15 20 30 40 50 100 150 200];
    yTicksMinor = [1:20 22:2:40 45 50:10:150 175];
else
    yticks = [0  25   50 100 150 200 250 300 350 400];
    yTicksMinor = [0:5:500];

end

for iI=1:2
    subplot(2,1,iI);
    
    ylim(yl);
    set( gca                       , ...
        'FontName'   , 'Helvetica' );
    set( hTitle(iI)                    , ...
        'FontSize'   , 12          , ...
        'FontWeight' , 'bold' ,...
        'FontName'   , 'Helvetica');
    set(gca,'ytick',yticks,...
          'YMinorTick'  , 'on' ,...
          'YGrid','on',...
          'YMinorGrid','off',...
          'Box'         , 'off'     , ...
          'TickDir'     , 'out'     , ...
          'TickLength'  , [.02 .02] ,...
          'XColor'      , [.3 .3 .3], ...
          'YColor'      , [.3 .3 .3],...
          'LineWidth'   , 1);
      ax=gca;
      ax.YAxis.MinorTickValues = yTicksMinor;
end


%% Compare Result PSO
1
parNames = {};
for iP = 1:size(parameters,2)
    parNames{iP} = [parameters{iP}{1} ' ' parameters{iP}{2} ' ' num2str(parameters{iP}{3})];
end


figure(98);clf; hold on;
load(SSsettings.Pref);
Xref = P2x(P,[],parameters);

xl=xlim;
hPlot=[];
plotColor = lines(size(plotData.bestXperPatPSO{1},1));

for iP=1:length(plotData.bestXperPatPSO)
    scatter(1:length(parameters),Xref+2*iP-0.5,'MarkerEdgeColor',[0.5 0.5 0.5]);
    for iMod = 1:size(plotData.bestXperPatPSO{iP},1)
        hPlot(iMod) = plot(1:length(parameters),2*iP-0.5+plotData.bestXperPatPSO{iP}(iMod,:),'Color',plotColor(iMod,:),'LineWidth',2);
    end
    
    text(xl(1)-0.5*diff(xl),2*iP,num2str(iP),'Horizontalalignment','right');
end
title('PSO');
set(gca,...
    'ygrid','on',...
    'ytick',[0.5:1:30.5],...
    'yticklabel',[],...
    'xtick',1:length(parameters),...
    'xticklabel',parNames,...
    'XTickLabelRotation',45)
xlim([1 length(parameters)]);
legend(hPlot,ModelNamesPSO)


%% Compare Result MONTE CARLO


figure(97);clf; hold on;
load(SSsettings.Pref);
Xref = P2x(P,[],parameters);

xl = xlim;

for iP=1:length(plotData.bestXperPat)
    scatter(1:length(parameters),Xref+iP-0.5,'MarkerEdgeColor',[0.5 0.5 0.5]);
    plot(1:length(parameters),iP-0.5+plotData.bestXperPat{iP});
    
    text(xl(1)-0.5*diff(xl),iP,num2str(iP),'Horizontalalignment','right');
end
title('Monte Carlo');
set(gca,...
    'ygrid','on',...
    'ytick',[0.5:15.5],...
    'yticklabel',[],...
    'xtick',1:length(parameters),...
    'xticklabel',parNames,...
    'XTickLabelRotation',45)
xlim([1 length(parameters)])
ylim([0 length(plotData.bestXperPatPSO)+1])
