# Supplementary material for: Parameter subset reduction for patient-specific modelling of arrhythmogenic cardiomyopathy-related mutation carriers in the CircAdapt model
Source: Philos Trans A Math Phys Eng Sci. 2020 May 25;378(2173):20190347. doi: 10.1098/rsta.2019.0347 (PMC7287326; doi:10.1098/rsta.2019.0347)
Supplement: Source Code [file rsta20190347supp3.zip › MC_PSO/readme.txt]

For privacy reasons, only virtual data is included. 

To run Monte Carlo and Particle Swarm:
- Open Matlab
- Run initCore.m     to initialize folders
- run main*.m        to run Monte Carlo and Particle Swarm Optimization for parameter subset par*

The main*.m files run 1000 points in Monte Carlo and 3 iterations in Particle Swarm Optimization. 
For more accurate results, run more simulations by changing the numbers on line 13 and line 36.


Parameter subsets are defined in SSA/getSSsettings.m

Compare different sets using postprocessingCompareMCaPSO.m
You may have to change this file to select the sets of simulations that are performed
