# Supplementary material for: Parameter subset reduction for patient-specific modelling of arrhythmogenic cardiomyopathy-related mutation carriers in the CircAdapt model
Source: Philos Trans A Math Phys Eng Sci. 2020 May 25;378(2173):20190347. doi: 10.1098/rsta.2019.0347 (PMC7287326; doi:10.1098/rsta.2019.0347)
Supplement: Source Code [file rsta20190347supp3.zip › MC_PSO/SSA/calculatePatY.m]

GeneralYforT0 = GeneralY;

% all data from this simulation is loaded
isLoaded = true;

TimeMeas = SSsettings.vectorData(iPat).time;
TimeMod = P.t - P.t(1);

% Calculate 50% relaxation of mean RV
strainRv = SSsettings.vectorData(iPat).strain;
[minRVmean,idx] = min(mean(strainRv,2));
idx50 = find(TimeMeas>TimeMeas(idx) & mean(strainRv,2)>minRVmean/2,1,'first');

%isAnyStrainAreaNorm
isAnyStrainAreaNorm=false(length(measurements),1);
for iM = 1:length(measurements)
    if strcmp(measurements{iM}{1},'StrainArea1') || strcmp(measurements{iM}{1},'StrainAreaNormRv') || strcmp(measurements{iM}{1},'StrainAreaNormLv')
        isAnyStrainAreaNorm(iM) = true;
    end
end

if any(isAnyStrainAreaNorm)
    strainMeas = zeros(size(SSsettings.vectorData(iPat).strain,1),sum(isAnyStrainAreaNorm));
    
    % get T0
    LSrv = SSsettings.vectorData(iPat).strain;
    LSlv = [SSsettings.vectorData(iPat).MeanStrainLV SSsettings.vectorData(iPat).MeanStrainSV];
    
    measTimeForT0 = [ TimeMeas(TimeMeas>TimeMeas(end)-0.050)-TimeMeas(end); TimeMeas(2:(find(mean(LSrv,2)<0.50*min(mean(LSrv,2)),1,'first')))];
    measGLSrvForT0 = [LSrv(TimeMeas>TimeMeas(end)-0.050,:); LSrv(2:(find(mean(LSrv,2)<0.50*min(mean(LSrv,2)),1,'first')),:)];
    
    error2GLSrv = zeros(size(GeneralY,1),1);
    for tryT0idx = 1:size(GeneralY,1)
        X = [generalT0idx(tryT0idx):length(P.t) 1:(generalT0idx(tryT0idx)-1)];
        modLSrv = (P.Patch.Ls(X,5:7)./P.Patch.Ls(X(1),5:7)-1)*100;
        
        X1 = (find(P.t>P.t(end)-0.050,1)-1):length(P.t);
        X2 = 1:find(P.t>measTimeForT0(end),1);
        
        if P.t(end)==P.General.tCycle
            X2=X2(2:end);
        end
        
        modTime = [P.t(X1)-P.General.tCycle; P.t(X2)]; 
        modStrain = modLSrv([X1 X2],:);
        modStrainInterp = interp1(modTime,modStrain, measTimeForT0);
        
        % normalize
        n2 = min(mean(modStrain,2));
        modStrainNorm = [n2 n2 n2];
        n2 = min(mean(LSrv,2));
        modStrainRef = [n2 n2 n2];
        modStrainInterp=modStrainInterp./modStrainNorm.*modStrainRef;
        
%         figure(1);clf; hold on;
%         plot(measTimeForT0,modStrainInterp,'-');
%         plot(measTimeForT0,measGLSrvForT0,'--');
%         
        error2GLSrv(tryT0idx) = sum(sum((modStrainInterp - measGLSrvForT0).^2));
    end
    [~,T0idx] = min(error2GLSrv);
    PatientY = GeneralY(T0idx,:);
    PatientT0 = generalT0(T0idx);
    T0idx = generalT0idx(T0idx);
    
    % calculate actual error
    [~,minIDX] = min(mean(LSrv,2));
%     measTimeRv = [ TimeMeas(TimeMeas>TimeMeas(end)-0.025)-TimeMeas(end); TimeMeas(2:(find(mean(LSrv,2)>0.25*min(mean(LSrv,2)) & TimeMeas>TimeMeas(minIDX),1,'first')))];
%     measGLSrv = [LSrv(TimeMeas>TimeMeas(end)-0.025,:); LSrv(2:(find(mean(LSrv,2)>0.25*min(mean(LSrv,2)) & TimeMeas>TimeMeas(minIDX),1,'first')),:)];
%     
%     measTimeLv = [ TimeMeas(1:(find(mean(LSrv,2)>0.25*min(mean(LSrv,2)) & TimeMeas>TimeMeas(minIDX),1,'first')))];
%     measGLSlv = [LSlv(1:(find(mean(LSlv,2)>0.25*min(mean(LSlv,2)) & TimeMeas>TimeMeas(minIDX),1,'first')),:)];

    measTime = [ TimeMeas(1:(find(mean(LSrv,2)>0.25*min(mean(LSrv,2)) & TimeMeas>TimeMeas(minIDX),1,'first')))];
    LS = [LSlv LSrv];
    measLS = [LS(1:(find(mean(LSrv,2)>0.25*min(mean(LSrv,2)) & TimeMeas>TimeMeas(minIDX),1,'first')),:)];
    
    X = [T0idx:length(P.t) 1:(T0idx-1)];
    modLS = (P.Patch.Ls(X,3:7)./P.Patch.Ls(X(1),3:7)-1)*100;
    if P.t(end)==P.General.tCycle
        modLS = [modLS; modLS(2:end,:)];
        modTime = [P.t-P.General.tCycle; P.t(2:end)];
    else
        modLS = [modLS; modLS(1:end,:)];
        modTime = [P.t-P.General.tCycle; P.t];
    end
    modStrainInterp = interp1(modTime,modLS, measTime);
    
    % normalize
    n1 = min(modStrainInterp(:,1));
    n2 = min(mean(modStrainInterp(:,3:5),2));
    modStrainNorm = [n1 n1 n2 n2 n2];
    n1 = min(measLS(:,1));
    n2 = min(mean(measLS(:,3:5),2));
    modStrainRef = [n1 n1 n2 n2 n2];
    modStrainInterpnorm=modStrainInterp./modStrainNorm.*modStrainRef;
    
    e = sqrt((sum( (modStrainInterp-measLS).^2))/size(measLS,1));
    enorm = sqrt((sum( (modStrainInterpnorm-measLS).^2))/size(measLS,1));
    
    for iM = 1:length(measurements)
        if strcmp(measurements{iM}{1},'StrainAreaNormRv') || strcmp(measurements{iM}{1},'StrainAreaNormLv')
            if strcmp(measurements{iM}{2},'RvBase')
                PatientY(iM)=enorm(5);
            elseif strcmp(measurements{iM}{2},'RvMid')
                PatientY(iM)=enorm(4);
            elseif strcmp(measurements{iM}{2},'RvApex')
                PatientY(iM)=enorm(3);
            elseif strcmp(measurements{iM}{2},'Sv')
                PatientY(iM)=enorm(2);
            elseif strcmp(measurements{iM}{2},'Lv')
                PatientY(iM)=enorm(1);
            else
                error('456');
            end
        elseif strcmp(measurements{iM}{1},'StrainArea1')
            if strcmp(measurements{iM}{2},'RvBase')
                PatientY(iM)=e(5);
            elseif strcmp(measurements{iM}{2},'RvMid')
                PatientY(iM)=e(4);
            elseif strcmp(measurements{iM}{2},'RvApex')
                PatientY(iM)=e(3);
            elseif strcmp(measurements{iM}{2},'Sv')
                PatientY(iM)=e(2);
            elseif strcmp(measurements{iM}{2},'Lv')
                PatientY(iM)=e(1);
            else
                error('456');
            end
        end
    end
    
else
    for iM = 1:length(measurements)
        if strcmp(measurements{iM}{1},'StrainAreaNormRv') || strcmp(measurements{iM}{1},'StrainAreaNormLv')
            % get ls for global strain
            if strcmp(measurements{iM}{1},'StrainAreaNormRv')
                globalLS = P.Patch.Ls(:,5:7);
                globalFac = [1 1 1];
            else
                globalLS = P.Patch.Ls(:,3:4);
                globalFac = P.Patch.VWall(3:4);
            end
            % get 
            if strcmp(measurements{iM}{2},'RvBase')
                strainMeas = SSsettings.vectorData(iPat).strain(:,3);
                strainMod = P.Patch.Ls(:,7);
            elseif strcmp(measurements{iM}{2},'RvMid')
                strainMeas = SSsettings.vectorData(iPat).strain(:,2);
                strainMod = P.Patch.Ls(:,6);
            elseif strcmp(measurements{iM}{2},'RvApex')
                strainMeas = SSsettings.vectorData(iPat).strain(:,1);
                strainMod = P.Patch.Ls(:,5);
            elseif strcmp(measurements{iM}{2},'Sv')
                strainMeas = SSsettings.vectorData(iPat).MeanStrainSV;
                strainMod = P.Patch.Ls(:,4);
            elseif strcmp(measurements{iM}{2},'Lv')
                strainMeas = SSsettings.vectorData(iPat).MeanStrainLV;
                strainMod = P.Patch.Ls(:,3);
            else
                error('456');
            end


            % Resample Model    
            idxMin = find(TimeMeas>TimeMod(end),1)-1;
            for tryT0idx = 1:size(GeneralY,1)
                if generalT0idx(tryT0idx)<=length(P.t)
                    X = [generalT0idx(tryT0idx):length(P.t) 1:(generalT0idx(tryT0idx)-1)];
                    StrainModTry = interp1(TimeMod,strainMod(X), TimeMeas(1:min([idx50 idxMin])));
                    StrainModTry = (StrainModTry./StrainModTry(1)-1)*100;

                    TimeMeasforT0 = [TimeMeas(TimeMeas>TimeMeas(end)-0.025) - TimeMeas(end);  TimeMeas(TimeMeas>0&TimeMeas<0.1)];
                    StrainMeasforT0 = [strainMeas(TimeMeas>TimeMeas(end)-0.025,:); strainMeas(TimeMeas>0&TimeMeas<0.1,:)];
                    StrainMod5T0 = interp1([TimeMod-TimeMod(end); TimeMod(2:end)],strainMod([X X(2:end)]), TimeMeasforT0);
                    StrainMod5T0 = (StrainMod5T0./StrainMod5T0(sum(TimeMeas>TimeMeas(end)-0.025))-1)*100;

                    if strcmp(measurements{iM}{1},'StrainAreaNormRv')
                        GLSmod = min(mean((P.Patch.Ls(X,5:7)./P.Patch.Ls(X(1),5:7)-1)*100,2));
                        GLSmeas = min(mean(SSsettings.vectorData(iPat).strain,2));
                    else
                        GLSmod = min((P.Patch.Ls(X,3)./P.Patch.Ls(X(1),3)-1)*100);
                        GLSmeas = min(SSsettings.vectorData(1).MeanStrainLV);
                    end
                    StrainModTry = StrainModTry / GLSmod * GLSmeas;
                    StrainMod5T0 = StrainMod5T0 / GLSmod * GLSmeas;

                    Area2 = (strainMeas(1:min([idx50 idxMin]),:) - StrainModTry).^2;
                    GeneralY(tryT0idx,iM) = sqrt(sum(Area2(:)));

                    if any(strcmp(measurements{iM}{2},{'RvBase','RvApex','RvMid'}))
                        Area2 = (StrainMeasforT0 - StrainMod5T0).^2;
                        GeneralYforT0(tryT0idx,iM) = sqrt(sum(Area2(:)));
                    else
                        GeneralYforT0(tryT0idx,iM) = 0;
                    end
                else
                    GeneralY(tryT0idx,iM) = inf;
                    GeneralYforT0(tryT0idx,iM) = inf;
                end
            end

        elseif strcmp(measurements{iM}{1},'StrainArea') || strcmp(measurements{iM}{1},'StrainAreaNorm')
            if strcmp(measurements{iM}{2},'RvBase')
                strainMeas = SSsettings.vectorData(iPat).strain(:,3);
                strainMod = P.Patch.Ls(:,7);
            elseif strcmp(measurements{iM}{2},'RvMid')
                strainMeas = SSsettings.vectorData(iPat).strain(:,2);
                strainMod = P.Patch.Ls(:,6);
            elseif strcmp(measurements{iM}{2},'RvApex')
                strainMeas = SSsettings.vectorData(iPat).strain(:,1);
                strainMod = P.Patch.Ls(:,5);
            elseif strcmp(measurements{iM}{2},'Sv')
                strainMeas = SSsettings.vectorData(iPat).MeanStrainSV;
                strainMod = P.Patch.Ls(:,4);
            elseif strcmp(measurements{iM}{2},'Lv')
                strainMeas = SSsettings.vectorData(iPat).MeanStrainLV;
                strainMod = P.Patch.Ls(:,3);
            else
                error('456');
            end

            % Resample Model    
            idxMin = find(TimeMeas>TimeMod(end),1)-1;
            for tryT0idx = 1:size(GeneralY,1)
                if generalT0idx(tryT0idx)<=length(P.t)
                    X = [generalT0idx(tryT0idx):length(P.t) 1:(generalT0idx(tryT0idx)-1)];
                    StrainModTry = interp1(TimeMod,strainMod(X), TimeMeas(1:min([idx50 idxMin])));
                    StrainModTry = (StrainModTry./StrainModTry(1)-1)*100;

                    TimeMeasforT0 = [TimeMeas(TimeMeas>TimeMeas(end)-0.025) - TimeMeas(end);  TimeMeas(TimeMeas>0&TimeMeas<0.1)];
                    StrainMeasforT0 = [strainMeas(TimeMeas>TimeMeas(end)-0.025,:); strainMeas(TimeMeas>0&TimeMeas<0.1,:)];
                    StrainMod5T0 = interp1([TimeMod-TimeMod(end); TimeMod(2:end)],strainMod([X X(2:end)]), TimeMeasforT0);
                    StrainMod5T0 = (StrainMod5T0./StrainMod5T0(sum(TimeMeas>TimeMeas(end)-0.025))-1)*100;

                    if strcmp(measurements{iM}{1},'StrainAreaNorm')
                        StrainModTry = StrainModTry / min(StrainModTry) * min(strainMeas);
                        StrainMod5T0 = StrainMod5T0 / min(StrainMod5T0) * min(strainMeas);
                    end

                    Area2 = (strainMeas(1:min([idx50 idxMin]),:) - StrainModTry).^2;
                    GeneralY(tryT0idx,iM) = sqrt(sum(Area2(:)));

                    if any(strcmp(measurements{iM}{2},{'RvBase','RvApex','RvMid'}))
                        Area2 = (StrainMeasforT0 - StrainMod5T0).^2;
                        GeneralYforT0(tryT0idx,iM) = sqrt(sum(Area2(:)));
                    else
                        GeneralYforT0(tryT0idx,iM) = 0;
                    end
                else
                    GeneralY(tryT0idx,iM) = inf;
                    GeneralYforT0(tryT0idx,iM) = inf;
                end
            end
        end
    end
    %                     error('123');
    % Make Patient Specific Y
    PatientY2 = sum(((GeneralYforT0 - MeasY)./measScaling).^2,2);
    [e,idx] = min(PatientY2);
    %                     fprintf('Estimation for patient %3.0f is %5.0f, and actual error is %5.0f\n',settings.AllPatients(iPat),EstimatedY'*EstimatedY,e);
    PatientY = GeneralY(idx,:);
    PatientT0 = generalT0(idx);

end
