# Supplementary material for: Parameter subset reduction for patient-specific modelling of arrhythmogenic cardiomyopathy-related mutation carriers in the CircAdapt model
Source: Philos Trans A Math Phys Eng Sci. 2020 May 25;378(2173):20190347. doi: 10.1098/rsta.2019.0347 (PMC7287326; doi:10.1098/rsta.2019.0347)
Supplement: Source Code [file rsta20190347supp3.zip › MC_PSO/SSA/compressFolder.m]

allPfiles = dir(fullfile(settings.folderCircAdapt,'P','P*.mat'));

if exist(fullfile(settings.folderCircAdapt,'P','compressSettings.mat'),'file')
    load(fullfile(settings.folderCircAdapt,'P','compressSettings.mat'));
else
    compressSettings = struct();
    compressSettings.maxDone = -1;
end

iters = zeros(length(allPfiles),1);
for iF = 1:length(allPfiles)
    iters(iF) = str2num(allPfiles(iF).name(2:end-4));
end

iters=iters(iters>compressSettings.maxDone);
iters=iters(iters<40000);

lengthString = length(allPfiles(1).name(2:end-4));

nCompress = min([length(iters) 2000]);

disp('  0%');
for iF = 1:nCompress
    fprintf('\b\b\b\b\b%3.0f%%\n',iF/nCompress*100);
    load(fullfile(allPfiles(iF).folder,['P' num2str(iters(iF),['%0' num2str(lengthString) '.f']) '.mat']));
    P1=P;
    if ~isfield(P,'error') 
        if length(P.t)>1
            nIters = length(P.t);

            % Iterate over structs
            FN = fieldnames(P);
            for iS = 1:length(FN)
                if isstruct(P.(FN{iS}))
                    FN1 = fieldnames(P.(FN{iS}));
                    for iS1 = 1:length(FN1)
                        if size(P.(FN{iS}).(FN1{iS1}),1)==nIters
                            P.(FN{iS}).(FN1{iS1}) = P.(FN{iS}).(FN1{iS1})(1,:);
                        end
                    end
                end
            end
            P.t = P.t(1);
            save(fullfile(allPfiles(iF).folder,['P' num2str(iters(iF),['%0' num2str(lengthString) '.f']) '.mat']),'P');
        end

    %     CA = CircAdapt(); % str2fun allows us to use the full path, so the mex need not be on our path
    %     CA.buildTriSeg();
    %     
    %     CA = setP(CA,P);
    %     CA.runSingleBeat(true);
    %     P=getP(CA);
    end
end

compressSettings.maxDone = iters(nCompress);

save(fullfile(settings.folderCircAdapt,'P','compressSettings.mat'),'compressSettings');
