# Supplementary material for: Parameter subset reduction for patient-specific modelling of arrhythmogenic cardiomyopathy-related mutation carriers in the CircAdapt model
Source: Philos Trans A Math Phys Eng Sci. 2020 May 25;378(2173):20190347. doi: 10.1098/rsta.2019.0347 (PMC7287326; doi:10.1098/rsta.2019.0347)
Supplement: Source Code [file rsta20190347supp3.zip › MC_PSO/SSA/compressP.m]

function P = compressP(P)
    if length(P.t)>1
        nIters = length(P.t);

        % Iterate over structs
        FN = fieldnames(P);
        for iS = 1:length(FN)
            if isstruct(P.(FN{iS}))
                FN1 = fieldnames(P.(FN{iS}));
                for iS1 = 1:length(FN1)
                    if size(P.(FN{iS}).(FN1{iS1}),1)==nIters
                        P.(FN{iS}).(FN1{iS1}) = P.(FN{iS}).(FN1{iS1})(1,:);
                    end
                end
            end
        end
        P.t = P.t(1);
    end
end
