# Supplementary material for: Parameter subset reduction for patient-specific modelling of arrhythmogenic cardiomyopathy-related mutation carriers in the CircAdapt model
Source: Philos Trans A Math Phys Eng Sci. 2020 May 25;378(2173):20190347. doi: 10.1098/rsta.2019.0347 (PMC7287326; doi:10.1098/rsta.2019.0347)
Supplement: Source Code [file rsta20190347supp3.zip › MC_PSO/SSA/exportPostProcessing.m]

finalSaveFile = fullfile(SSsettings.folders.postprocessing,'allFinishedSimulations.mat');
nBestSims = 1e3;

if exist(finalSaveFile,'file')
    load(finalSaveFile)
else
    allSets = struct();
    allSets.iSob = [];
    allSets.X = [];
    allSets.P = {};
    allSets.Y = cell(length(SSsettings.folders.meas),length(SSsettings.AllPatients));
    allSets.T0= cell(length(SSsettings.folders.meas),length(SSsettings.AllPatients));
    allSets.includedSets = [];
    allSets.nSims = 0;
    allSets.nSucces = 0;
end

setsTest = 1:ceil(SSsettings.nSims/1e3);
setsTest = setdiff(setsTest,allSets.includedSets);
for iSet1 = 1:length( setsTest)
    allSets1 = allSets;
    
    iSet = setsTest(iSet1);
    sumSims = 0;
    if exist(fullfile(SSsettings.folders.sims,['Pset' num2str(iSet) '.mat']),'file')
        try
            load(fullfile(SSsettings.folders.sims,['Pset' num2str(iSet) '.mat']));
        catch
            pause(10);
            load(fullfile(SSsettings.folders.sims,['Pset' num2str(iSet) '.mat']));
        end
        sumSims = sum(dataP.succes)+sum(dataP.error);
    end
    
    doRedo = false;
    initFileName = fullfile(SSsettings.folders.simsInits,['set' num2str(iSet) '.mat']);
    
    if sumSims==length(dataP.succes)
        localIDX = find(dataP.succes);
        
        for iY = 1:length(SSsettings.folders.meas)
            for iPat = 1:length(SSsettings.AllPatients)
                
                Y = zeros(1e3,length(SSsettings.measurements{iY}))+inf;
                T0 = zeros(1e3,length(SSsettings.measurements{iY}))+inf;
                
                setYfile = fullfile(SSsettings.folders.meas{iY},['Pset' num2str(iSet) 'iPat' num2str(SSsettings.AllPatients(iPat)) '.mat']);
                if exist(setYfile,'file')
                    load(setYfile);
                    Yidx = dataP.succes & dataY.succes;
                    
                    Y(Yidx,:) = dataY.Y(Yidx,:);
                    T0(Yidx) = dataY.T0(Yidx);
                else 
                    save(finalSaveFile,'allSets');
                    error('Simulations not finished!!');
                end
                allSets.Y{iY,iPat} = [allSets.Y{iY,iPat}; Y(localIDX,:)];
                allSets.T0{iY,iPat} = [allSets.T0{iY,iPat}; T0(localIDX)];
            end
        end
        
        
        allSets.P = {allSets.P{:} dataP.P{localIDX}};
        allSets.X = [allSets.X; dataP.X(localIDX,:)];
        
        allSets.iSob = [allSets.iSob; localIDX+dataP.firstSobolPoint-1];
        
        
        allSets.nSims   = allSets.nSims + length(dataP.succes);
        allSets.nSucces = allSets.nSucces + sum(dataP.succes);


        if allSets.nSims>nBestSims

            includeSimulations = [];
            for iMeas = 1:length(SSsettings.folders.meas)
                for iPat = 1:length(SSsettings.AllPatients)
                    Yerror2 = sum(((allSets.Y{iMeas,iPat}-SSsettings.measY{iMeas}(iPat,:))./SSsettings.measScaling{iMeas}).^2,2);
                    [Yerror2Sort,bestSims] = sort(Yerror2);
                    includeSimulations = [includeSimulations; bestSims(1:nBestSims)];
                end
            end
            includeSimulations = unique(includeSimulations);

            fprintf('Total of %5.0f simulations tried, %5.0f succes, %4.0f included in output \n',allSets.nSims,allSets.nSucces,length(includeSimulations));

            allSets.iSob = allSets.iSob(includeSimulations);
            allSets.X = allSets.X(includeSimulations,:);
            allSets.P = allSets.P(includeSimulations);
            for iMeas = 1:length(SSsettings.folders.meas)
                for iPat = 1:length(SSsettings.AllPatients)
                    allSets.Y{iY,iPat} = allSets.Y{iY,iPat}(includeSimulations,:);
                    allSets.T0{iY,iPat} = allSets.T0{iY,iPat}(includeSimulations);
                end
            end
            allSets.nBestSims = nBestSims;
        end
        allSets.includedSets = [allSets.includedSets iSet];
        
    else
        doRedo = true;
        if exist(fullfile(SSsettings.folders.sims,['Pset' num2str(iSet) '.mat']),'file')
            delete(fullfile(SSsettings.folders.sims,['Pset' num2str(iSet) '.mat']));
        end
    end
    
    if doRedo
        allSets = allSets1;
        save(initFileName,'doRedo');
    end
end

allSets.SSsettings = SSsettings;
    
%%


save(finalSaveFile,'allSets');
