# Supplementary material for: Parameter subset reduction for patient-specific modelling of arrhythmogenic cardiomyopathy-related mutation carriers in the CircAdapt model
Source: Philos Trans A Math Phys Eng Sci. 2020 May 25;378(2173):20190347. doi: 10.1098/rsta.2019.0347 (PMC7287326; doi:10.1098/rsta.2019.0347)
Supplement: Source Code [file rsta20190347supp3.zip › MC_PSO/SSA/exportPostProcessingPSO.m]

finalSaveFile = fullfile(SSsettings.folders.postprocessing,['PSO_' SSsettings.PSO.setName '_' SSsettings.PSO.Measurements '.mat']);

if exist(finalSaveFile,'file')
    load(finalSaveFile);
else
    PSOpost = struct();
end

% PSOpost(4).nIter = 0;
% PSOpost(4).YG = [];
% PSOpost(4).YLmin = [];
% PSOpost(4).Xall = [];

for iPat = 1:length(SSsettings.AllPatients)
    fprintf('iPat %2.0f / %2.0f\n',iPat,length(SSsettings.AllPatients));
    patDir = fullfile(SSsettings.folders.PSOpat,['iPat' num2str(SSsettings.AllPatients(iPat))]);
    startIter = 0;
    if length(PSOpost)>=iPat && isfield(PSOpost(iPat),'nIter') && ~isempty(PSOpost(iPat).nIter )
        startIter = PSOpost(iPat).nIter;
    end
    for iIter = startIter:1e4 %SSsettings.PSO.nIters
        iterFileName = fullfile(patDir,[SSsettings.PSO.Measurements SSsettings.PSO.setName 'p' num2str(SSsettings.PSO.nParticles) 'i' num2str(iIter,'%04.0f') '.mat']);
        if exist(iterFileName,'file' )
            load(iterFileName);
            
            if iIter>0
                PSOpost(iPat).Xall(iIter,:,:) = PSO.X; 
                PSOpost(iPat).Xlast = PSO.X; 
                PSOpost(iPat).vlast = PSO.v; 
                PSOpost(iPat).XL = PSO.XL; 
                PSOpost(iPat).XG = PSO.XG; 
                
                if iIter>1
                    updateIDX = PSO.YL < PSOpost(iPat).YL;
                    PSOpost(iPat).YL_full(updateIDX,:) = PSO.Y(updateIDX,:); 
                else
                    PSOpost(iPat).YL_full = PSO.Y; 
                end
                
                PSOpost(iPat).YL = PSO.YL; 
                
                PSOpost(iPat).PL = PSO.PL; 
                PSOpost(iPat).PG = PSO.PG; 
                PSOpost(iPat).T0L = PSO.T0L; 
                PSOpost(iPat).T0G = PSO.T0G; 
                
                PSOpost(iPat).nIter = iIter;
                

                PSOpost(iPat).Xall(iIter,~PSO.isActive,:)=nan;
                PSOpost(iPat).Xlast(~PSO.isActive,:)=nan;
                PSOpost(iPat).vlast(~PSO.isActive,:)=nan;
                PSOpost(iPat).XL(~PSO.isActive,:)=nan;
            end
            PSOpost(iPat).YG(iIter+1) = sum(PSO.YG,2); 
            PSOpost(iPat).YLmin(iIter+1) = min(sum(PSO.YL,2)); 
        else
            break;
        end
    end
end


save(finalSaveFile,'PSOpost');
