# Supplementary material for: Parameter subset reduction for patient-specific modelling of arrhythmogenic cardiomyopathy-related mutation carriers in the CircAdapt model
Source: Philos Trans A Math Phys Eng Sci. 2020 May 25;378(2173):20190347. doi: 10.1098/rsta.2019.0347 (PMC7287326; doi:10.1098/rsta.2019.0347)
Supplement: Source Code [file rsta20190347supp3.zip › MC_PSO/SSA/getGeneralY.m]

function [Ytest, T0test,T0testIDX] = getGeneralY(P,settings,measurements)
    % try all time steps 50 ms before first ventricular activation and 50
    % ms after last ventricular activation
    
    
    
    
    T0test = -0.025:diff(P.t(1:2)):0.075;
    
%     T0test = T0test + round(OnsetQRS(P)*500)/500;
    
    
    
    T0test = T0test + round(P.Patch.ActivationDelay(4)*500)/500;
    T0testIDX = (0:(length(T0test)-1)) + find(P.t>round(T0test(1)*500)/500-1e-3,1);
    
    
    T0test(T0test>max(P.t)) = T0test(T0test>max(P.t)) - max(P.t);
    T0test(T0test<0) = T0test(T0test<0) + max(P.t);
    
    Ytest = zeros(length(T0test),length(measurements));
    
    for iT = 1:length(T0test)
        Ytest(iT,:) = getY(P,measurements,T0test(iT))';
    end

    
end
