# Supplementary material for: Parameter subset reduction for patient-specific modelling of arrhythmogenic cardiomyopathy-related mutation carriers in the CircAdapt model
Source: Philos Trans A Math Phys Eng Sci. 2020 May 25;378(2173):20190347. doi: 10.1098/rsta.2019.0347 (PMC7287326; doi:10.1098/rsta.2019.0347)
Supplement: Source Code [file rsta20190347supp3.zip › MC_PSO/SSA/getPSOsettings.m]

SSsettings.PSO.velocityThresholdChangeParticle = 0;
switch PSOsetting
    case 1
        SSsettings.PSO.aInertia = 0.99;
        SSsettings.PSO.aLocal = 0.2;
        SSsettings.PSO.aGlobal = 0.05;
        SSsettings.PSO.initialVelocityRandomMax = 0.1; % absolute maximum
        SSsettings.PSO.setName = '1e6';
        SSsettings.PSO.randType = 1;
        SSsettings.PSO.nParticles = 1e2;
        SSsettings.PSO.borderType = 1;
        
    case 2
        SSsettings.PSO.aInertia = 0.729 ;
        SSsettings.PSO.aLocal = 1.49445;
        SSsettings.PSO.aGlobal = 1.49445;
        SSsettings.PSO.initialVelocityRandomMax = 0.; % absolute maximum
        SSsettings.PSO.setName = '1e6ConstantEberhartShi';
        SSsettings.PSO.randType = 1;
        SSsettings.PSO.nParticles = 30;
        SSsettings.PSO.borderType = 1;
    case 3
        SSsettings.PSO.aInertia = 0.729 ;
        SSsettings.PSO.aLocal = 1.49445;
        SSsettings.PSO.aGlobal = 1.49445;
        SSsettings.PSO.initialVelocityRandomMax = 0.; % absolute maximum
        SSsettings.PSO.setName = '1e6ConstantEberhartShiBorder3';
        SSsettings.PSO.randType = 2;
        SSsettings.PSO.nParticles = 30;
        SSsettings.PSO.borderType = 2;
        SSsettings.PSO.reinitializePointsEvery = 30;
    case 4
        SSsettings.PSO.aInertia = 0.729 ;
        SSsettings.PSO.aLocal = 1.49445;
        SSsettings.PSO.aGlobal = 1.49445;
        SSsettings.PSO.initialVelocityRandomMax = 0.; % absolute maximum
        SSsettings.PSO.setName = '1e6ConstantEberhartShiBorder4';
        SSsettings.PSO.randType = 1;
        SSsettings.PSO.nParticles = 30;
        SSsettings.PSO.borderType = 1;
        SSsettings.PSO.reinitializePointsEvery = [5 20 50 90] ;
    case 5
        SSsettings.PSO.aInertia = 0.729 ;
        SSsettings.PSO.aLocal = 1.49445;
        SSsettings.PSO.aGlobal = 1.49445;
        SSsettings.PSO.initialVelocityRandomMax = 0.; % absolute maximum
        SSsettings.PSO.setName = '1e6ConstantEberhartShiBorder5';
        SSsettings.PSO.randType = 1;
        SSsettings.PSO.nParticles = 30;
        SSsettings.PSO.borderType = 3; % inf when outside
    case 6
        SSsettings.PSO.aInertia = 0.729 ;
        SSsettings.PSO.aLocal = 1.49445;
        SSsettings.PSO.aGlobal = 1.49445;
        SSsettings.PSO.initialVelocityRandomMax = 0.; % absolute maximum
        SSsettings.PSO.setName = '1e6ConstantEberhartShiBorder6';
        SSsettings.PSO.randType = 1;
        SSsettings.PSO.nParticles = 30;
        SSsettings.PSO.nParticlesStart = 100;
        SSsettings.PSO.borderType = 3; % inf when outside
        SSsettings.PSO.reinitializePointsEvery = [100 200] ;
    case 6.1
        SSsettings.PSO.aInertia = 0.729 ;
        SSsettings.PSO.aLocal = 1.49445;
        SSsettings.PSO.aGlobal = 1.49445;
        SSsettings.PSO.initialVelocityRandomMax = 0.; % absolute maximum
        SSsettings.PSO.setName = '1e6ConstantEberhartShiBorder6_1';
        SSsettings.PSO.randType = 1;
        SSsettings.PSO.nParticles = 30;
        SSsettings.PSO.nParticlesStart = 100;
        SSsettings.PSO.borderType = 3; % inf when outside
        SSsettings.PSO.reinitializePointsEvery = [100 200] ;
    case 7
        SSsettings.PSO.aInertia = 0.729 ;
        SSsettings.PSO.aLocal = 1.49445;
        SSsettings.PSO.aGlobal = 1.49445;
        SSsettings.PSO.initialVelocityRandomMax = 0.; % absolute maximum
        SSsettings.PSO.setName = '1e6ConstantEberhartShiBorder7';
        SSsettings.PSO.randType = 1;
        SSsettings.PSO.nParticles = 30;
        SSsettings.PSO.nParticlesStart = 100;
        SSsettings.PSO.borderType = 3; % inf when outside
        SSsettings.PSO.velocityThresholdChangeParticle = 0.1;
        
    case 8
        SSsettings.PSO.aInertia = 0.729 ;
        SSsettings.PSO.aLocal = 1.49445;
        SSsettings.PSO.aGlobal = 1.49445;
        SSsettings.PSO.initialVelocityRandomMax = 0.; % absolute maximum
        SSsettings.PSO.setName = '1e6ConstantEberhartShiBorder8';
        SSsettings.PSO.randType = 1;
        SSsettings.PSO.nParticles = 30;
        SSsettings.PSO.nParticlesStart = 100;
        SSsettings.PSO.borderType = 0; % no border
        SSsettings.PSO.reinitializePointsEvery = [] ;
    case 9
        SSsettings.PSO.aInertia = 0.729 ;
        SSsettings.PSO.aLocal = 1.49445;
        SSsettings.PSO.aGlobal = 1.49445;
        SSsettings.PSO.initialVelocityRandomMax = 0.; % absolute maximum
        SSsettings.PSO.setName = '1e6ConstantEberhartShiBorder9';
        SSsettings.PSO.randType = 1;
        SSsettings.PSO.nParticles = 30;
        SSsettings.PSO.nParticlesStart = 100;
        SSsettings.PSO.borderType = 3; % inf when outside
        SSsettings.PSO.reinitializePointsEvery = [] ;
        
end
