# Supplementary material for: Parameter subset reduction for patient-specific modelling of arrhythmogenic cardiomyopathy-related mutation carriers in the CircAdapt model
Source: Philos Trans A Math Phys Eng Sci. 2020 May 25;378(2173):20190347. doi: 10.1098/rsta.2019.0347 (PMC7287326; doi:10.1098/rsta.2019.0347)
Supplement: Source Code [file rsta20190347supp3.zip › MC_PSO/SSA/getRefSet.m]

function refSets = getRefSet(SSsettings)
    nRefSet = 1e3;
    refSets = struct();
    refSets.P = {};
    refSets.X = [];
    
    allSets = 1:ceil(SSsettings.nSims/1e3);
    for iSet = allSets
        if exist(fullfile(SSsettings.folders.sims,['Pset' num2str(iSet) '.mat']),'file')
            try
                load(fullfile(SSsettings.folders.sims,['Pset' num2str(iSet) '.mat']));
            catch
                pause(5);
                load(fullfile(SSsettings.folders.sims,['Pset' num2str(iSet) '.mat']));
            end
            
            iters = find(dataP.succes);
            refSets.X = [refSets.X; dataP.X(iters,:)];
            refSets.P = {refSets.P{:}, dataP.P{iters}};
           
            if length(refSets.X )>1e3
                break;
            end
        end
    end
end
