# Supplementary material for: Parameter subset reduction for patient-specific modelling of arrhythmogenic cardiomyopathy-related mutation carriers in the CircAdapt model
Source: Philos Trans A Math Phys Eng Sci. 2020 May 25;378(2173):20190347. doi: 10.1098/rsta.2019.0347 (PMC7287326; doi:10.1098/rsta.2019.0347)
Supplement: Source Code [file rsta20190347supp3.zip › MC_PSO/SSA/getRunSets.m]

function allSets = getRunSets(SSsettings)

    allSets1 = dir(fullfile(SSsettings.folders.simsInits,'set*.mat' ));
    allSets = zeros(length(allSets1),1);
    for iSet = 1:length(allSets)
        allSets(iSet) = str2num(allSets1(iSet).name(4:(end-3)));
    end
    allSets=sort(allSets);
end
