# Supplementary material for: Parameter subset reduction for patient-specific modelling of arrhythmogenic cardiomyopathy-related mutation carriers in the CircAdapt model
Source: Philos Trans A Math Phys Eng Sci. 2020 May 25;378(2173):20190347. doi: 10.1098/rsta.2019.0347 (PMC7287326; doi:10.1098/rsta.2019.0347)
Supplement: Source Code [file rsta20190347supp3.zip › MC_PSO/SSA/getSSsettings.m]

function SSsettings = getSSsettings(SSsettings)
    
    % directories
    SSsettings.folders.set = fullfile(SSsettings.folders.base,SSsettings.init.parameters);
    SSsettings.folders.sims = fullfile(SSsettings.folders.set,'sims');
    SSsettings.folders.simsInits = fullfile(SSsettings.folders.sims,'inits');
    SSsettings.folders.meas = fullfile(SSsettings.folders.set,'meas',SSsettings.init.Measurements);
    SSsettings.folders.measGeneral = fullfile(SSsettings.folders.meas,'general');
    SSsettings.folders.postprocessing = fullfile(SSsettings.folders.set,'postprocessing');
    SSsettings.folders.PSO = fullfile(SSsettings.folders.set,'PSO');
    SSsettings.folders.PSOpat = fullfile(SSsettings.folders.PSO,'pat');
    
    SSsettings.parameterRules.equal = {};


    switch SSsettings.init.parameters
        case '53par'
            SSsettings.parameters = {...
        ...%
    ...%    {'Patch','SfAct'  ,1,0.8*84004,1.2*84000},...
    ...%    {'Patch','SfPas'  ,1,0.8*5.1016e4,1.2*5.1016e4},...
        ...{'Patch','k1'     ,1,8,12},...
    ...    {'Patch','dT'     ,1,-0.025,0.025},...
        {'Patch','Ls0Pas' ,1,1.7,1.9},...
    ...    {'Patch','Lsi0Act',1,1.5,1.52},...
    ...    {'Patch','vMax'   ,1,0.8*14,1.2*14},...
    ...    {'Patch','TR'     ,1,0.2,0.3},...
    ...    {'Patch','TD'     ,1,0.2,0.3},...
    ...    {'Patch','VWall'  ,1,0.5*0.1558e-4,2*0.1558e-4},...
        ...{'Patch','AmRef'  ,1,0.0069*0.8,0.0069*1.2},...
    ...    {'Patch','dLsPas' ,1,0.8*0.6,1.2*0.6},...
        ...
    ...    {'Patch','SfAct'  ,2,0.8*84000,1.2*84000},...
    ...    {'Patch','SfPas'  ,2,0.8*5.2473e4,1.2*5.2473e4},...
        ...{'Patch','k1'     ,2,8,12},...
    ... {'Patch','dT'     ,2,-0.025,0.025},...
        ...{'Patch','Ls0Pas' ,2,1.7,1.9},...
     ...   {'Patch','Lsi0Act',2,1.5,1.52},...
     ...   {'Patch','vMax'   ,2,0.8*7,1.2*7},...
     ...   {'Patch','TR'     ,2,0.2,0.3},...
     ...   {'Patch','TD'     ,2,0.2,0.3},...
     ...   {'Patch','VWall'  ,2,0.5*0.0639e-4,2*0.0639e-4},...
        ...{'Patch','AmRef'  ,2,0.0060*0.8,0.0060*1.2},...
     ...   {'Patch','dLsPas' ,2,0.8*0.6,1.2*0.6},...
        ...
        {'Patch','SfAct'  ,3,96000,144000},...
    ...    {'Patch','SfPas'  ,3,0.8*2.2311e4,1.2*2.2311e4},...
        {'Patch','k1'     ,3,8,12},...
        {'Patch','dT'     ,3,-0.025,0.025},...
    ...    {'Patch','Ls0Pas' ,3,1.7,1.9},...
    ...    {'Patch','Lsi0Act',3,1.5,1.52},...
        {'Patch','vMax'   ,3,0.8*7,1.2*7},...
        {'Patch','TR'     ,3,0.2,0.3},...
     {'Patch','TD'     ,3,0.2,0.3},...
        {'Patch','VWall'  ,3,0.8*0.9601e-4,1.2*0.9601e-4},...
        {'Patch','AmRef'  ,3,0.0098*0.8,0.0098*1.2},...
    ...    {'Patch','dLsPas' ,3,0.8*0.6,1.2*0.6},...
        ...
        {'Patch','SfAct'  ,4,96000,144000},...
    ...    {'Patch','SfPas'  ,4,0.8*2.2086e4,1.2*2.2086e4},...
        {'Patch','k1'     ,4,8,12},...
    ...    {'Patch','dT'     ,4,-0.025,0.025},...
        {'Patch','Ls0Pas' ,4,1.7,1.9},...
    ...    {'Patch','Lsi0Act',4,1.5,1.52},...
    ...    {'Patch','vMax'   ,4,0.8*7,1.2*7},...
    ...    {'Patch','TR'     ,4,0.2,0.3},...
        {'Patch','TD'     ,4,0.2,0.3},...
        {'Patch','VWall'  ,4,0.8*0.3236e-4,1.2*0.3236e-4},...
        {'Patch','AmRef'  ,4,0.0049*0.8,0.0049*1.2},...
    ...    {'Patch','dLsPas' ,4,0.8*0.6,1.2*0.6},...
        ...
        {'Patch','SfAct'  ,5,96000,144000},...
        {'Patch','SfPas'  ,5,0.8*2.2763e4,1.2*2.2763e4},...
        {'Patch','k1'     ,5,8,12},...
        {'Patch','dT'     ,5,-0.025,0.025},...
        {'Patch','Ls0Pas' ,5,1.7,1.9},...
    ...    {'Patch','Lsi0Act',5,1.5,1.52},...
        {'Patch','vMax'   ,5,0.8*7,1.2*7},...
        {'Patch','TR'     ,5,0.2,0.3},...
        {'Patch','TD'     ,5,0.2,0.3},...
        {'Patch','VWall'  ,5,0.8*0.2099e-4,1.2*0.2099e-4},...
        {'Patch','AmRef'  ,5,0.0043*0.8,0.0043*1.2},...
        {'Patch','dLsPas' ,5,0.8*0.6,1.2*0.6},...
        ...
        {'Patch','SfAct'  ,6,0,120000},...
        {'Patch','SfPas'  ,6,0.5*2.2763e4,2.2763e5},...
        {'Patch','k1'     ,6,5,50},...
        {'Patch','dT'     ,6,-0.025,0.075},...
        {'Patch','Ls0Pas' ,6,1.7,1.9},...
    ...    {'Patch','Lsi0Act',6,1.5,1.52},...
        {'Patch','vMax'   ,6,0.01,7},...
        {'Patch','TR'     ,6,0.2,0.3},...
        {'Patch','TD'     ,6,0.2,0.3},...
        {'Patch','VWall'  ,6,0.8*0.2099e-4,2*0.2099e-4},...
        {'Patch','AmRef'  ,6,0.0043*0.8,0.0043*1.2},...
        {'Patch','dLsPas' ,6,0.01,1.2},...
        ...
        {'Patch','SfAct'  ,7,0,120000},...
        {'Patch','SfPas'  ,7,0.5*2.2763e4,2.2763e5},...
        {'Patch','k1'     ,7,5,50},...
        {'Patch','dT'     ,7,-0.025,0.075},...
        {'Patch','Ls0Pas' ,7,1.7,1.9},...
    ...    {'Patch','Lsi0Act',7,1.5,1.52},...
        {'Patch','vMax'   ,7,0.01,7},...
        {'Patch','TR'     ,7,0.2,0.3},...
        {'Patch','TD'     ,7,0.2,0.3},...
        {'Patch','VWall'  ,7,0.8*0.2099e-4,1.2*0.2099e-4},...
        {'Patch','AmRef'  ,7,0.0043*0.8,0.0043*1.2},...
        {'Patch','dLsPas' ,7,0.01,1.2},...
        ...
    ...    {'ArtVen','kAV',2,1.6,2.4},...
     .... .  {'ArtVen','q0AV',2,0.8*0.4500e-4,1.2*0.4500e-4},...
        {'General','p0',1,12200*0.8,1.2*12200},...
        {'General','q0',1,8.5000e-05*0.8,1.2*8.5000e-05},...
        {'General','tCycle',1,0.6,1.25},...
        {'General','dTauAv',1,-0.025,0.025},...
        {'General','TimeFac',1,0.5,1.5},...
    ...    {'Bag','VRef',1,0.8*6.6463e-04,1.2*6.6463e-04}...
        };
    case '40par'
            SSsettings.parameters = {...
        ...{'Patch','Ls0Pas' ,1,1.7,1.9},...    % laag in morris, laag in monte carlo
        ...
        {'Patch','SfAct'  ,3,96000,144000},...
        {'Patch','k1'     ,3,8,12},...
        {'Patch','dT'     ,3,-0.025,0.025},...
        ...{'Patch','vMax'   ,3,0.8*7,1.2*7},...
        {'Patch','TR'     ,3,0.2,0.3},...
        ...{'Patch','TD'     ,3,0.2,0.3},...
        {'Patch','VWall'  ,3,0.8*0.9601e-4,1.2*0.9601e-4},...
        {'Patch','AmRef'  ,3,0.0098*0.8,0.0098*1.2},...
        ...
        {'Patch','SfAct'  ,4,96000,144000},...
        {'Patch','k1'     ,4,8,12},...
        {'Patch','Ls0Pas' ,4,1.7,1.9},...
        ...{'Patch','TD'     ,4,0.2,0.3},...
        {'Patch','VWall'  ,4,0.8*0.3236e-4,1.2*0.3236e-4},...
        {'Patch','AmRef'  ,4,0.0049*0.8,0.0049*1.2},...
        ...
        {'Patch','SfAct'  ,5,96000,144000},...
        {'Patch','SfPas'  ,5,0.8*2.2763e4,1.2*2.2763e4},...
        {'Patch','k1'     ,5,8,12},...
        {'Patch','dT'     ,5,-0.025,0.025},...
        {'Patch','Ls0Pas' ,5,1.7,1.9},...
        {'Patch','vMax'   ,5,0.8*7,1.2*7},...
        {'Patch','TR'     ,5,0.2,0.3},...
        ...{'Patch','TD'     ,5,0.2,0.3},... 
        ...{'Patch','VWall'  ,5,0.8*0.2099e-4,1.2*0.2099e-4},...
        {'Patch','AmRef'  ,5,0.0043*0.8,0.0043*1.2},...
        ...{'Patch','dLsPas' ,5,0.8*0.6,1.2*0.6},...
        ...
        {'Patch','SfAct'  ,6,0,120000},...
        {'Patch','SfPas'  ,6,0.5*2.2763e4,2.2763e5},...
        {'Patch','k1'     ,6,5,50},...
        {'Patch','dT'     ,6,-0.025,0.075},...
        {'Patch','Ls0Pas' ,6,1.7,1.9},...
        {'Patch','vMax'   ,6,0.01,7},...
        {'Patch','TR'     ,6,0.2,0.3},...
        ...{'Patch','TD'     ,6,0.2,0.3},...
        ...{'Patch','VWall'  ,6,0.8*0.2099e-4,2*0.2099e-4},...
        {'Patch','AmRef'  ,6,0.0043*0.8,0.0043*1.2},...
        ...{'Patch','dLsPas' ,6,0.01,1.2},...
        ...
        {'Patch','SfAct'  ,7,0,120000},...
        {'Patch','SfPas'  ,7,0.5*2.2763e4,2.2763e5},...
        {'Patch','k1'     ,7,5,50},...
        {'Patch','dT'     ,7,-0.025,0.075},...
        {'Patch','Ls0Pas' ,7,1.7,1.9},...
        {'Patch','vMax'   ,7,0.01,7},...
        {'Patch','TR'     ,7,0.2,0.3},...
        ...{'Patch','TD'     ,7,0.2,0.3},...
        ...{'Patch','VWall'  ,7,0.8*0.2099e-4,1.2*0.2099e-4},...
        {'Patch','AmRef'  ,7,0.0043*0.8,0.0043*1.2},...
        ...{'Patch','dLsPas' ,7,0.01,1.2},...
        ...
        {'General','p0',1,12200*0.8,1.2*12200},...
        {'General','q0',1,8.5000e-05*0.8,1.2*8.5000e-05},...
        {'General','tCycle',1,0.6,1.25},...
        {'General','dTauAv',1,-0.025,0.025},...
        {'General','TimeFac',1,0.5,1.5},...
        };
    
    case '31par'
            SSsettings.parameters = {...
        {'Patch','SfAct'  ,3,96000,144000},...
        {'Patch','k1'     ,3,8,12},...
        {'Patch','dT'     ,3,-0.025,0.025},...
        {'Patch','TR'     ,3,0.2,0.3},...
        ...{'Patch','VWall'  ,3,0.8*0.9601e-4,1.2*0.9601e-4},...
        {'Patch','AmRef'  ,3,0.0098*0.8,0.0098*1.2},...
        ...
        {'Patch','SfAct'  ,4,96000,144000},...
        {'Patch','k1'     ,4,8,12},...
        {'Patch','Ls0Pas' ,4,1.7,1.9},...
        ...{'Patch','VWall'  ,4,0.8*0.3236e-4,1.2*0.3236e-4},...
        {'Patch','AmRef'  ,4,0.0049*0.8,0.0049*1.2},...
        ...
        {'Patch','SfAct'  ,5,96000,144000},...
        {'Patch','SfPas'  ,5,0.8*2.2763e4,1.2*2.2763e4},...
        {'Patch','k1'     ,5,8,12},...
        {'Patch','dT'     ,5,-0.025,0.025},...
        {'Patch','Ls0Pas' ,5,1.7,1.9},...
        ...{'Patch','vMax'   ,5,0.8*7,1.2*7},...
        ...{'Patch','TR'     ,5,0.2,0.3},...
        {'Patch','AmRef'  ,5,0.0043*0.8,0.0043*1.2},...
        ...
        {'Patch','SfAct'  ,6,0,120000},...
        {'Patch','SfPas'  ,6,0.5*2.2763e4,2.2763e5},...
        {'Patch','k1'     ,6,5,50},...
        {'Patch','dT'     ,6,-0.025,0.075},...
        {'Patch','Ls0Pas' ,6,1.7,1.9},...
        ...{'Patch','vMax'   ,6,0.01,7},...
        ...{'Patch','TR'     ,6,0.2,0.3},...
        {'Patch','AmRef'  ,6,0.0043*0.8,0.0043*1.2},...
        ...
        {'Patch','SfAct'  ,7,0,120000},...
        {'Patch','SfPas'  ,7,0.5*2.2763e4,2.2763e5},...
        {'Patch','k1'     ,7,5,50},...
        {'Patch','dT'     ,7,-0.025,0.075},...
        {'Patch','Ls0Pas' ,7,1.7,1.9},...
        ...{'Patch','vMax'   ,7,0.01,7},...
        ...{'Patch','TR'     ,7,0.2,0.3},...
        {'Patch','AmRef'  ,7,0.0043*0.8,0.0043*1.2},...
        ...
        ...{'General','p0',1,12200*0.8,1.2*12200},...
        {'General','q0',1,8.5000e-05*0.8,1.2*8.5000e-05},...
        {'General','tCycle',1,0.6,1.25},...
        {'General','dTauAv',1,-0.025,0.025},...
        {'General','TimeFac',1,0.5,1.5},...
        };
    
    
    case '26par'
            SSsettings.parameters = {...
        {'General','q0',1,8.5000e-05*0.8,1.2*8.5000e-05},...
        {'General','tCycle',1,0.6,1.25},...
        {'General','dTauAv',1,-0.025,0.025},...
        {'General','TimeFac',1,0.5,1.5},...
        ...
        {'Patch','SfAct'  ,3,96000,144000},...
        {'Patch','k1'     ,3,8,12},...
        {'Patch','dT'     ,3,-0.025,0.025},...
        ...{'Patch','TR'     ,3,0.2,0.3},...
        {'Patch','AmRef'  ,3,0.0098*0.8,0.0098*1.2},...
        ...
        {'Patch','SfAct'  ,4,96000,144000},...
        {'Patch','k1'     ,4,8,12},...
        ...{'Patch','Ls0Pas' ,4,1.7,1.9},...
        {'Patch','AmRef'  ,4,0.0049*0.8,0.0049*1.2},...
        ...
        {'Patch','SfAct'  ,5,96000,144000},...
        {'Patch','SfPas'  ,5,0.8*2.2763e4,1.2*2.2763e4},...
        {'Patch','k1'     ,5,8,12},...
        {'Patch','dT'     ,5,-0.025,0.025},...
        ...{'Patch','Ls0Pas' ,5,1.7,1.9},...
        {'Patch','AmRef'  ,5,0.0043*0.8,0.0043*1.2},...
        ...
        {'Patch','SfAct'  ,6,0,120000},...
        {'Patch','SfPas'  ,6,0.5*2.2763e4,2.2763e5},...
        {'Patch','k1'     ,6,5,50},...
        {'Patch','dT'     ,6,-0.025,0.075},...
        ...{'Patch','Ls0Pas' ,6,1.7,1.9},...
        {'Patch','AmRef'  ,6,0.0043*0.8,0.0043*1.2},...
        ...
        {'Patch','SfAct'  ,7,0,120000},...
        {'Patch','SfPas'  ,7,0.5*2.2763e4,2.2763e5},...
        {'Patch','k1'     ,7,5,50},...
        {'Patch','dT'     ,7,-0.025,0.075},...
        ...{'Patch','Ls0Pas' ,7,1.7,1.9},...
        {'Patch','AmRef'  ,7,0.0043*0.8,0.0043*1.2},...
        
        };
    
    case '23para'
            SSsettings.parameters = {...
        {'General','q0',1,8.5000e-05*0.8,1.2*8.5000e-05},...
        {'General','tCycle',1,0.6,1.25},...
        {'General','dTauAv',1,-0.025,0.025},...
        {'General','TimeFac',1,0.5,1.5},...
        ...
        {'Patch','SfAct'  ,3,96000,144000},...
        {'Patch','k1'     ,3,8,12},...
        {'Patch','dT'     ,3,-0.025,0.025},...
        {'Patch','AmRef'  ,3,0.0098*0.8,0.0098*1.2},...
        ...
        {'Patch','SfAct'  ,4,96000,144000},...
        {'Patch','k1'     ,4,8,12},...
        {'Patch','AmRef'  ,4,0.0049*0.8,0.0049*1.2},...
        ...
        {'Patch','SfAct'  ,5,96000,144000},...
        ...{'Patch','SfPas'  ,5,0.8*2.2763e4,1.2*2.2763e4},...
        {'Patch','k1'     ,5,8,12},...
        {'Patch','dT'     ,5,-0.025,0.025},...
        {'Patch','AmRef'  ,5,0.0043*0.8,0.0043*1.2},...
        ...
        {'Patch','SfAct'  ,6,0,120000},...
        ...{'Patch','SfPas'  ,6,0.5*2.2763e4,2.2763e5},...
        {'Patch','k1'     ,6,5,50},...
        {'Patch','dT'     ,6,-0.025,0.075},...
        {'Patch','AmRef'  ,6,0.0043*0.8,0.0043*1.2},...
        ...
        {'Patch','SfAct'  ,7,0,120000},...
        ...{'Patch','SfPas'  ,7,0.5*2.2763e4,2.2763e5},...
        {'Patch','k1'     ,7,5,50},...
        {'Patch','dT'     ,7,-0.025,0.075},...
        {'Patch','AmRef'  ,7,0.0043*0.8,0.0043*1.2},...
        
        };
    
    case '23parb'
            SSsettings.parameters = {...
        {'General','q0',1,8.5000e-05*0.8,1.2*8.5000e-05},...
        {'General','tCycle',1,0.6,1.25},...
        {'General','dTauAv',1,-0.025,0.025},...
        {'General','TimeFac',1,0.5,1.5},...
        ...
        {'Patch','SfAct'  ,3,96000,144000},...
        {'Patch','k1'     ,3,8,12},...
        {'Patch','dT'     ,3,-0.025,0.025},...
        {'Patch','AmRef'  ,3,0.0098*0.8,0.0098*1.2},...
        ...
        {'Patch','SfAct'  ,4,96000,144000},...
        {'Patch','k1'     ,4,8,12},...
        {'Patch','AmRef'  ,4,0.0049*0.8,0.0049*1.2},...
        ...
        {'Patch','SfAct'  ,5,96000,144000},...
        {'Patch','SfPas'  ,5,0.8*2.2763e4,1.2*2.2763e4},...
        ...{'Patch','k1'     ,5,8,12},...
        {'Patch','dT'     ,5,-0.025,0.025},...
        {'Patch','AmRef'  ,5,0.0043*0.8,0.0043*1.2},...
        ...
        {'Patch','SfAct'  ,6,0,120000},...
        {'Patch','SfPas'  ,6,0.5*2.2763e4,2.2763e5},...
        ...{'Patch','k1'     ,6,5,50},...
        {'Patch','dT'     ,6,-0.025,0.075},...
        {'Patch','AmRef'  ,6,0.0043*0.8,0.0043*1.2},...
        ...
        {'Patch','SfAct'  ,7,0,120000},...
        {'Patch','SfPas'  ,7,0.5*2.2763e4,2.2763e5},...
        ...{'Patch','k1'     ,7,5,50},...
        {'Patch','dT'     ,7,-0.025,0.075},...
        {'Patch','AmRef'  ,7,0.0043*0.8,0.0043*1.2},...
        };

    case '15para'
            SSsettings.parameters = {...
        {'General','q0',1,8.5000e-05*0.8,1.2*8.5000e-05},...
        {'General','tCycle',1,0.6,1.25},...
        {'General','dTauAv',1,-0.025,0.025},...
        {'General','TimeFac',1,0.5,1.5},...
        ...
        {'Patch','SfAct'  ,5,96000,144000},...
        ...{'Patch','SfPas'  ,5,0.8*2.2763e4,1.2*2.2763e4},...
        {'Patch','k1'     ,5,8,12},...
        {'Patch','dT'     ,5,-0.025,0.025},...
        {'Patch','AmRef'  ,5,0.0043*0.8,0.0043*1.2},...
        ...
        {'Patch','SfAct'  ,6,0,120000},...
        ...{'Patch','SfPas'  ,6,0.5*2.2763e4,2.2763e5},...
        {'Patch','k1'     ,6,5,50},...
        {'Patch','dT'     ,6,-0.025,0.075},...
        {'Patch','AmRef'  ,6,0.0043*0.8,0.0043*1.2},...
        ...
        {'Patch','SfAct'  ,7,0,120000},...
        ...{'Patch','SfPas'  ,7,0.5*2.2763e4,2.2763e5},...
        {'Patch','k1'     ,7,5,50},...
        {'Patch','dT'     ,7,-0.025,0.075},...
        {'Patch','AmRef'  ,7,0.0043*0.8,0.0043*1.2},...
        
        };
    
    case '15parb'
            SSsettings.parameters = {...
        {'General','q0',1,8.5000e-05*0.8,1.2*8.5000e-05},...
        {'General','tCycle',1,0.6,1.25},...
        {'General','dTauAv',1,-0.025,0.025},...
        {'General','TimeFac',1,0.5,1.5},...
        ...
        {'Patch','SfAct'  ,5,96000,144000},...
        {'Patch','SfPas'  ,5,0.8*2.2763e4,1.2*2.2763e4},...
        ...{'Patch','k1'     ,5,8,12},...
        {'Patch','dT'     ,5,-0.025,0.025},...
        {'Patch','AmRef'  ,5,0.0043*0.8,0.0043*1.2},...
        ...
        {'Patch','SfAct'  ,6,0,120000},...
        {'Patch','SfPas'  ,6,0.5*2.2763e4,2.2763e5},...
        ...{'Patch','k1'     ,6,5,50},...
        {'Patch','dT'     ,6,-0.025,0.075},...
        {'Patch','AmRef'  ,6,0.0043*0.8,0.0043*1.2},...
        ...
        {'Patch','SfAct'  ,7,0,120000},...
        {'Patch','SfPas'  ,7,0.5*2.2763e4,2.2763e5},...
        ...{'Patch','k1'     ,7,5,50},...
        {'Patch','dT'     ,7,-0.025,0.075},...
        {'Patch','AmRef'  ,7,0.0043*0.8,0.0043*1.2},...
        }; 

        otherwise
            error('Parameter Setname not known. Set settings.init.parameters');
    end
    
    for iM = 1:length(SSsettings.init.Measurements)
        switch SSsettings.init.Measurements{iM}
            case 'Strain'
                SSsettings.measurements{iM} = {...
                    {'StrainArea','RvBase',1,'-'}, {'StrainArea','RvMid',1,'-'}, {'StrainArea','RvApex',1,'-'},...
                    {'StrainAreaNorm','Sv',1,'-'}, {'StrainArea','Lv',1,'-'}...
                };
            case 'Strain1'
                SSsettings.measurements{iM} = {...
                    {'StrainAreaNormRv','RvBase',1,'-'}, {'StrainAreaNormRv','RvMid',1,'-'}, {'StrainAreaNormRv','RvApex',1,'-'},...
                    {'StrainAreaNormLv','Sv',1,'-'}, {'StrainAreaNormLv','Lv',1,'-'}...
                };
            case 'Strain2'
                SSsettings.measurements{iM} = {...
                    {'StrainArea1','RvBase',1,'-'}, {'StrainArea1','RvMid',1,'-'}, {'StrainArea1','RvApex',1,'-'},...
                    {'StrainAreaNormLv','Sv',1,'-'}, {'StrainAreaNormLv','Lv',1,'-'}...
                };
            case 'Strain2tCycle'
                SSsettings.measurements{iM} = {...
                    {'StrainArea1','RvBase',1,'-'}, {'StrainArea1','RvMid',1,'-'}, {'StrainArea1','RvApex',1,'-'},...
                    {'StrainAreaNormLv','Sv',1,'-'}, {'StrainAreaNormLv','Lv',1,'-'},{'CycleTime','',0.05,'-'}...
                };
            case 'OnsetQRS'
                SSsettings.measurements{iM} = {...
                    {'StrainPerStretch','RvBase',1,'-'}, {'StrainPerStretch','RvMid',1,'-'}, {'StrainPerStretch','RvApex',1,'-'},...
                    {'StrainPerSystolic','RvBase',1,'-'},{'StrainPerSystolic','RvMid',1,'-'},{'StrainPerSystolic','RvApex',1,'-'},...
                    {'StrainPerPeak','RvBase',1,'-'},    {'StrainPerPeak','RvMid',1,'-'},    {'StrainPerPeak','RvApex',1,'-'},...
                    ...
                    {'TimetoCon10','RvBase',10,'-'}, {'TimetoCon10','RvMid',10,'-'}, {'TimetoCon10','RvApex',10,'-'},{'TimetoCon10','Lv',10,'-'},{'TimetoCon10','Sv',10,'-'},...
                    {'TimetoCon50','RvBase',10,'-'}, {'TimetoCon50','RvMid',10,'-'}, {'TimetoCon50','RvApex',10,'-'},{'TimetoCon50','Lv',10,'-'},{'TimetoCon50','Sv',10,'-'},...
                    {'TimetoCon90','RvBase',10,'-'}, {'TimetoCon90','RvMid',10,'-'}, {'TimetoCon90','RvApex',10,'-'},{'TimetoCon90','Lv',10,'-'},{'TimetoCon90','Sv',10,'-'},...
                    {'TimetoRel10','RvBase',10,'-'}, {'TimetoRel10','RvMid',10,'-'}, {'TimetoRel10','RvApex',10,'-'},{'TimetoRel10','Lv',10,'-'},{'TimetoRel10','Sv',10,'-'},...
                    {'TimetoRel50','RvBase',10,'-'}, {'TimetoRel50','RvMid',10,'-'}, {'TimetoRel50','RvApex',10,'-'},{'TimetoRel50','Lv',10,'-'},{'TimetoRel50','Sv',10,'-'},...
                    {'CycleTime','General',10,'-'}...
                    };
            otherwise 
                error('Measurement not implemented');
        end
    end
end
