# Supplementary material for: Parameter subset reduction for patient-specific modelling of arrhythmogenic cardiomyopathy-related mutation carriers in the CircAdapt model
Source: Philos Trans A Math Phys Eng Sci. 2020 May 25;378(2173):20190347. doi: 10.1098/rsta.2019.0347 (PMC7287326; doi:10.1098/rsta.2019.0347)
Supplement: Source Code [file rsta20190347supp3.zip › MC_PSO/SSA/getY.m]

function Y = getY(P,measurements,t0)
    % 1 mL = 1 ms
    
    
    nMeas = length(measurements);
    
    Y = zeros(nMeas,1);
    
    Rvlocs = {'Lv','Sv','RvApex','RvMid','RvBase'};
    RvlocsMulti = {'RvBaseRvApex','RvBaseRvMid','RvMidRvApex'};
    
    for iY = 1:nMeas
        % Collect strain data
        iLoc = find(strcmp(Rvlocs,measurements{iY}{2}))+2;
        if any(iLoc) % is RV
            s = normalizeStrain(P.Patch.Ls(:,iLoc)./P.Patch.Ls(1,iLoc));
            t = P.t;
        end
        
        % Actual calculation
        switch measurements{iY}{1}
            case 'EDV'
                Y(iY) = calcEndDiastolicVolume(P,measurements{iY}{2});
            case 'TET'
                VT = ValveTimings(P,1);
                if strcmp(measurements{iY}{2},'Rv')
                    Y(iY) = (VT(2)-VT(1))*1e3;
                end
            case 'StrainNatDiff'
                Y(iY) = max(s) - min(s);
            case 'StrainNatEjec' % difference between strain at closeing and opening of valve
                [~,VT] = ValveTimings(P,1);
                
                sPVO = s(VT(1));
                sPVC = s(VT(2));                
                
                Y(iY) = sPVC-sPVO;
            case 'StrainNatPost' % shortening after ejection
                [~,VT] = ValveTimings(P,1);
                
                [minS,minIDX] = min(s);
                sPVC = s(VT(2));                
                
                if minIDX>VT(2)
                    Y(iY) = minS-sPVC;
                end
            case 'StrainNatPeakDiff'
                iLoc = find(strcmp(RvlocsMulti,measurements{iY}{2}));
                
                if iLoc==1, iLoc1 = 3; iLoc2 = 1; end
                if iLoc==2, iLoc1 = 3; iLoc2 = 2; end
                if iLoc==3, iLoc1 = 2; iLoc2 = 1; end
                
                s = normalizeStrain(P.Patch.Ls(:,[iLoc1 iLoc2]+4)./P.Patch.Ls(1,[iLoc1 iLoc2]+4));
                
                Y(iY) = diff(min(s));
                
            case 'StrainNatPVODiff'
                iLoc = find(strcmp(RvlocsMulti,measurements{iY}{2}));
                
                if iLoc==1, iLoc1 = 3; iLoc2 = 1; end
                if iLoc==2, iLoc1 = 3; iLoc2 = 2; end
                if iLoc==3, iLoc1 = 2; iLoc2 = 1; end
                
                s = normalizeStrain(P.Patch.Ls(:,[iLoc1 iLoc2]+4)./P.Patch.Ls(1,[iLoc1 iLoc2]+4));
                
                [~,VT] = ValveTimings(P,1);
                sPVO = s(VT(1),:);
                
                Y(iY) = diff(sPVO);
            case 'StrainNatPVOStretch'
                
                [~,VT] = ValveTimings(P,1);
                
                [maxS,minIDX] = max(s);
                sPVO = s(VT(1));                
                
                if minIDX>VT(2)
                    Y(iY) = maxS-sPVO;
                else
                    Y(iY) = sPVO-maxS;
                end
                
            case {'TimetoCon05','TimetoCon10','TimetoCon20','TimetoCon30','TimetoCon40','TimetoCon50','TimetoCon60','TimetoCon70','TimetoCon80','TimetoCon95','TimetoCon90'}
                
                s1 = [s;s];
                t1 = [t; t+t(2)+t(end)];
                
                num = str2num(measurements{iY}{1}((end-1):end));
                
                [maxS, maxIDX] = max(s);
                [minS, minIDX] = min(s);
                diffS = maxS-minS;
                sCon05 = maxS-num/100*diffS;
                idxCon05 = find(t1>t1(maxIDX)&s1<sCon05,1,'first');
                if idxCon05>length(s), idxCon05=idxCon05-length(s);end
                
                if idxCon05==1,idxCon05=2;end
                
                tCon05 = (sCon05 - s(idxCon05-1)) / ( s(idxCon05) - s(idxCon05-1) ) * (t(idxCon05) - t(idxCon05-1)) + t(idxCon05-1);
              
                
                Y(iY) = (tCon05 - t0)*1e3;
            case {'TimetoRel05','TimetoRel10','TimetoRel20','TimetoRel30','TimetoRel40','TimetoRel50','TimetoRel60','TimetoRel70','TimetoRel80','TimetoRel95','TimetoRel90'}
                s1 = [s;s];
                t1 = [t; t+t(2)+t(end)];

                
                num = 100-str2num(measurements{iY}{1}((end-1):end));
                
                [maxS, maxIDX] = max(s);
                [minS, minIDX] = min(s);
                diffS = maxS-minS;
                sCon05 = maxS-num/100*diffS;
                idxCon05 = find(t1>t1(minIDX)&s1>sCon05,1,'first');

                tCon05 = (sCon05 - s1(idxCon05-1)) / ( s1(idxCon05) - s1(idxCon05-1) ) * (t1(idxCon05) - t1(idxCon05-1)) + t1(idxCon05-1);
                
                Y(iY) = (tCon05 - t0)*1e3;
                
                
            case {'TimeDiffCon10','TimeDiffCon50','TimeDiffCon90'}
                if length(measurements{iY}{2})==4
                    if strcmp(measurements{iY}{2},'LvSv')
                        T0IDX = find(P.t>t0,1);
                        strain1 = (P.Patch.Ls(:,3)./P.Patch.Ls(T0IDX,3)-1)*100;
                        strain2 = (P.Patch.Ls(:,4)./P.Patch.Ls(T0IDX,4)-1)*100;
                    elseif strcmp(measurements{iY}{2},'RvSv')
                        T0IDX = find(P.t>t0,1);
                        strain1 = (mean(P.Patch.Ls(:,5:7),2)./mean(P.Patch.Ls(T0IDX,3),2)-1)*100;
                        strain2 = (P.Patch.Ls(:,4)./P.Patch.Ls(T0IDX,4)-1)*100;
                    elseif strcmp(measurements{iY}{2},'LvRv')
                        T0IDX = find(P.t>t0,1);
                        strain1 = (P.Patch.Ls(:,3)./P.Patch.Ls(T0IDX,3)-1)*100;
                        strain2 = (mean(P.Patch.Ls(:,5:7),2)./mean(P.Patch.Ls(T0IDX,3),2)-1)*100;
                    else
                        
                        error('Locs not implemented yet');
                       
                    end 
                else
                    error('Locs not implemented yet');
                end
                
                num = 100-str2num(measurements{iY}{1}((end-1):end));
                
                t1 = P.t-P.t(1);
                t2 = P.t-P.t(1);
                
                [maxS1, maxIDX1] = max(strain1);
                [maxS2, maxIDX2] = max(strain2);
                [minS1, minIDX1] = min(strain1);
                [minS2, minIDX2] = min(strain2);
                
                diffS1 = maxS1-minS1;
                diffS2 = maxS2-minS2;
                
                sCon1 = maxS1-num/100*diffS1;
                sCon2 = maxS2-num/100*diffS2;
                
                idxCon1 = find(t1>t1(maxIDX1)&strain1<sCon1,1,'first');
                idxCon2 = find(t2>t2(maxIDX2)&strain2<sCon2,1,'first');
                
                if isempty(idxCon1)
                    t1=[t1(1:end-1)-t1(end);t1];
                    strain1=[strain1(1:end-1);strain1];
                    idxCon1 = find(t1>t1(maxIDX1)&strain1<sCon1,1,'first');
                end
                
                if isempty(idxCon2)
                    t2=[t2(1:end-1)-t2(end);t2];
                    strain2=[strain2(1:end-1);strain2];
                    idxCon2 = find(t2>t2(maxIDX2)&strain2<sCon2,1,'first');
                end
                

                tCon1 = (sCon1 - strain1(idxCon1-1)) / ( strain1(idxCon1) - strain1(idxCon1-1) ) * (t1(idxCon1) - t1(idxCon1-1)) + t1(idxCon1-1);
                tCon2 = (sCon2 - strain2(idxCon2-1)) / ( strain2(idxCon2) - strain2(idxCon2-1) ) * (t2(idxCon2) - t2(idxCon2-1)) + t2(idxCon2-1);
                
                if length(tCon2)~=1 || length(tCon1)~=1
                   1
                end
                
                
                Y(iY) = (tCon2 - tCon1)*1e3;
             
                
            case {'StrainPerStretch'}
                
                T0IDX = find(P.t>t0,1);
                strain = P.Patch.Ls(:,iLoc)./P.Patch.Ls(T0IDX,iLoc);
                
                Y(iY) = max( strain-1) * 100;
                
            case {'StrainPerSystolic'}
                
                T0IDX = find(P.t>t0,1);
                strain = P.Patch.Ls(:,iLoc)./P.Patch.Ls(T0IDX,iLoc);
                
                [~,VT] = ValveTimings(P,1);
                Y(iY) = ( strain(VT(2),:)-1) * 100;
                
            case 'StrainPerPeak'
               
                
                T0IDX = find(P.t>t0,1);
                strain = P.Patch.Ls(:,iLoc)./P.Patch.Ls(T0IDX,iLoc);
                
                Y(iY) = min( strain-1) * 100;

            case 'TimeQRSPVO'
                VT = ValveTimings(P,1);
                Y(iY) = VT(2) - t0;
                
            case 'CycleTime'
                Y(iY) = P.General.tCycle;
                
            case {'StrainArea','StrainArea1','StrainAreaNorm','StrainAreaNormRv','StrainAreaNormLv'}
                
            otherwise
                error([measurements{iY}{1} ' not Implemented']);
        end
    end
end
