# Supplementary material for: Parameter subset reduction for patient-specific modelling of arrhythmogenic cardiomyopathy-related mutation carriers in the CircAdapt model
Source: Philos Trans A Math Phys Eng Sci. 2020 May 25;378(2173):20190347. doi: 10.1098/rsta.2019.0347 (PMC7287326; doi:10.1098/rsta.2019.0347)
Supplement: Source Code [file rsta20190347supp3.zip › MC_PSO/SSA/getYmeas.m]

function Y = getYmeas(scalarData,vectorData,measurements)
    nMeas = length(measurements);
    
    Y = zeros(1,nMeas);
    
    Rvlocs = {'RvApex','RvMid','RvBase'};
    RvlocsMulti = {'RvBaseRvApex','RvBaseRvMid','RvMidRvApex'};

    t = vectorData.time;
    
    for iY = 1:nMeas
        % Get strain etc
        iLoc = strcmp(Rvlocs,measurements{iY}{2});
        isLVSV=false;
        if any(iLoc) % it is an RV strain, so get strain
            s = normalizeStrain( vectorData.strain(:,iLoc)/100+1  );
            t = vectorData.time;
        elseif strcmp('Lv',measurements{iY}{2})
            s = normalizeStrain( vectorData.MeanStrainLV/100+1  );
            t = vectorData.MeanTime;
            isLVSV=true;
        elseif strcmp('Sv',measurements{iY}{2})
            s = normalizeStrain( vectorData.MeanStrainSV/100+1  );
            t = vectorData.MeanTime;
            isLVSV=true;
        end
        
        % actual calculation
        switch measurements{iY}{1}
            case 'EDV'
                if strcmp(measurements{iY}{2},'Lv')
                    Y(iY) = scalarData.lv_edv*1e6;
                elseif strcmp(measurements{iY}{2},'Rv')
                    Y(iY) = scalarData.rv_edv*1e6;
                end
            case 'VO'
                if strcmp(measurements{iY}{2},'P')
                    Y(iY) = scalarData.pvo;
                end
            case 'VC'
                if strcmp(measurements{iY}{2},'P')
                    Y(iY) = scalarData.pvc;
                end
            case 'StrainNatDiff'
                Y(iY) = max(s) - min(s);
            case 'StrainNatEjec' % difference between strain at closeing and opening of valve
                idxpvo = find(t>scalarData.pvo,1);
                idxpvc = find(t>scalarData.pvc,1);
                
                sPVO = s(idxpvo-1) + (s(idxpvo) - s(idxpvo-1)) / (t(idxpvo)-t(idxpvo-1)) * (scalarData.pvo - t(idxpvo-1));
                sPVC = s(idxpvc-1) + (s(idxpvc) - s(idxpvc-1)) / (t(idxpvc)-t(idxpvc-1)) * (scalarData.pvc - t(idxpvc-1));
                
                Y(iY) = sPVC-sPVO;
            case 'StrainNatPost' % difference between strain at closeing and opening of valve
                idxpvc = find(t>scalarData.pvc,1);
                sPVC = s(idxpvc-1) + (s(idxpvc) - s(idxpvc-1)) / (t(idxpvc)-t(idxpvc-1)) * (scalarData.pvc - t(idxpvc-1));
                
                [minS,idx] = min(s);
                if idx>idxpvc
                    Y(iY) = minS-sPVC;
                end
            case 'StrainNatPVOStretch' % difference between strain at closeing and opening of valve
                idxpvo = find(t>scalarData.pvo,1);
                sPVO = s(idxpvo-1) + (s(idxpvo) - s(idxpvo-1)) / (t(idxpvo)-t(idxpvo-1)) * (scalarData.pvo - t(idxpvo-1));
                
                [maxS,maxIDX] = max(s);
                if maxIDX>idxpvo
                    Y(iY) = maxS-sPVO;
                else
                    Y(iY) = sPVO-maxS;
                end
                
            case 'StrainNatPeakDiff'                
                if iLoc==1, iLoc1 = 3; iLoc2 = 1; end
                if iLoc==2, iLoc1 = 3; iLoc2 = 2; end
                if iLoc==3, iLoc1 = 2; iLoc2 = 1; end
                
                s = normalizeStrain( vectorData.strain(:,[iLoc1 iLoc2])/100+1  );

                Y(iY) = diff(min(s));
                
                
            case 'StrainNatPVODiff'
                iLoc = find(strcmp(RvlocsMulti,measurements{iY}{2}));
                
                if iLoc==1, iLoc1 = 3; iLoc2 = 1; end
                if iLoc==2, iLoc1 = 3; iLoc2 = 2; end
                if iLoc==3, iLoc1 = 2; iLoc2 = 1; end
                
                s = normalizeStrain( vectorData.strain(:,[iLoc1 iLoc2])/100+1  );

                idxpvo = find(t>scalarData.pvo,1);
                
                sPVO = s(idxpvo-1,:) + (s(idxpvo,:) - s(idxpvo-1,:)) / (t(idxpvo)-t(idxpvo-1)) * (scalarData.pvo - t(idxpvo-1));
                               
                Y(iY) = diff(sPVO);
            case {'TimetoCon05','TimetoCon10','TimetoCon20','TimetoCon30','TimetoCon40','TimetoCon50','TimetoCon60','TimetoCon70','TimetoCon80','TimetoCon90','TimePVOCon95'}
                s1 = [s;s];
                t1 = [t; t+t(2)+t(end)];
                
                num = str2num(measurements{iY}{1}((end-1):end));
                
                [minS, minIDX] = min(s);
                if isLVSV % Correctie voor positieve strain einde LV/SV strain
                    [maxS, maxIDX] = max(s(1:minIDX)); % maximum strain alleen maar tidjens ejectie
                else
                    [maxS, maxIDX] = max(s);
                end
                diffS = maxS-minS;
                sCon05 = maxS-num/100*diffS;
                idxCon05 = find(t1>t1(maxIDX)&s1<sCon05,1,'first');
                if idxCon05>length(s), idxCon05=idxCon05-length(s);end
                tCon05 = (sCon05 - s(idxCon05-1)) / ( s(idxCon05) - s(idxCon05-1) ) * (t(idxCon05) - t(idxCon05-1)) + t(idxCon05-1);
                
                Y(iY) = tCon05*1e3;
            case {'TimetoRel05','TimetoRel10','TimetoRel50','TimetoRel95'}
                s1 = [s;s];
                t1 = [t; t+t(2)+t(end)];

                num = 100-str2num(measurements{iY}{1}((end-1):end));
                
                [maxS, maxIDX] = max(s);
                [minS, minIDX] = min(s);
                diffS = maxS-minS;
                sCon05 = maxS-num/100*diffS;
                idxCon05 = find(t1>t1(minIDX)&s1>sCon05,1,'first');

                tCon05 = (sCon05 - s1(idxCon05-1)) / ( s1(idxCon05) - s1(idxCon05-1) ) * (t1(idxCon05) - t1(idxCon05-1)) + t1(idxCon05-1);
                
                Y(iY) = tCon05*1e3;
                
            case {'TimeDiffCon10','TimeDiffCon50','TimeDiffCon90'}
                if length(measurements{iY}{2})==4
                    if strcmp(measurements{iY}{2},'LvSv')
                        strain1 = vectorData.MeanStrainLV;
                        strain2 = vectorData.MeanStrainSV;
                    elseif strcmp(measurements{iY}{2},'RvSv')
                        strain1 = mean(vectorData.strain,2);
                        strain2 = vectorData.MeanStrainSV;
                    elseif strcmp(measurements{iY}{2},'LvRv')
                        strain1 = vectorData.MeanStrainLV;
                        strain2 = mean(vectorData.strain,2);
                    else
                        
                        error('Locs not implemented yet');
                       
                    end 
                else
                    error('Locs not implemented yet');
                end
                
                num = 100-str2num(measurements{iY}{1}((end-1):end));
                
                t1 = vectorData.MeanTime;
                t2 = vectorData.MeanTime;
                
                [maxS1, maxIDX1] = max(strain1);
                [maxS2, maxIDX2] = max(strain2);
                [minS1, minIDX1] = min(strain1);
                [minS2, minIDX2] = min(strain2);
                
                diffS1 = maxS1-minS1;
                diffS2 = maxS2-minS2;
                
                sCon1 = maxS1-num/100*diffS1;
                sCon2 = maxS2-num/100*diffS2;
                
                if maxIDX1>minIDX1, maxIDX1 = 1; end
                if maxIDX2>minIDX2, maxIDX2 = 1; end
                
                idxCon1 = find(t1>t1(maxIDX1)&t1<t1(minIDX1)&strain1<sCon1,1,'first');
                idxCon2 = find(t2>t2(maxIDX2)&t2<t2(minIDX2)&strain2<sCon2,1,'first');
                
                if idxCon1==1 || idxCon2==1 || isempty(idxCon1) || isempty(idxCon2)
                    1
                end

                tCon1 = (sCon1 - strain1(idxCon1-1)) / ( strain1(idxCon1) - strain1(idxCon1-1) ) * (t1(idxCon1) - t1(idxCon1-1)) + t1(idxCon1-1);
                tCon2 = (sCon2 - strain2(idxCon2-1)) / ( strain2(idxCon2) - strain2(idxCon2-1) ) * (t2(idxCon2) - t2(idxCon2-1)) + t2(idxCon2-1);
                
                Y(iY) = (tCon2 - tCon1)*1e3;
                
            case 'StrainPerStretch'
                iLoc = strcmp(Rvlocs,measurements{iY}{2});
                Y(iY) = max(vectorData.strain(:,iLoc));
            case 'StrainPerSystolic'
                iLoc = strcmp(Rvlocs,measurements{iY}{2});
                idxpvo = find(t>scalarData.pvc,1);
                Y(iY) = vectorData.strain(idxpvo,iLoc);
            case 'StrainPerPeak'
                iLoc = strcmp(Rvlocs,measurements{iY}{2});
                Y(iY) = min(vectorData.strain(:,iLoc));
                
            case 'TimeQRSPVO'
                Y(iY) = scalarData.pvo;
            case 'TET'
                if strcmp(measurements{iY}{2},'Rv')
                    Y(iY) = (scalarData.pvc-scalarData.pvo)*1e3;
                end
            case 'CycleTime'
                Y(iY) = scalarData.tCycle;
            case {'StrainArea','StrainArea1','StrainAreaNorm','StrainAreaNormRv','StrainAreaNormLv'}
            otherwise 
                error([measurements{iY}{1} ' not implemented']);
        end
    end
end
