# Supplementary material for: Parameter subset reduction for patient-specific modelling of arrhythmogenic cardiomyopathy-related mutation carriers in the CircAdapt model
Source: Philos Trans A Math Phys Eng Sci. 2020 May 25;378(2173):20190347. doi: 10.1098/rsta.2019.0347 (PMC7287326; doi:10.1098/rsta.2019.0347)
Supplement: Source Code [file rsta20190347supp3.zip › MC_PSO/SSA/initProcessing.m]

redoEverything = true;

allSetsToInclude = 1:ceil(SSsettings.nSims/1e3);
try
    if ~exist('allSets','var')
        loadPostProcessing;
    end
    allSetsToInclude = setdiff(allSetsToInclude,allSets.includedSets);
catch
    % Jammer dan
end


for iSet = allSetsToInclude
    initFileName = fullfile(SSsettings.folders.simsInits,['set' num2str(iSet) '.mat']);
    
    if redoEverything && ~exist(initFileName,'file') 
        doRun = true;
        save(initFileName,'doRun');
    elseif ~exist(initFileName,'file') 
        % Check if is finished
        doRun=false;
        setPfile = fullfile(SSsettings.folders.sims,['Pset' num2str(iSet) '.mat']);
        if exist(setPfile,'file')
            load(setPfile);
            doRun = doRun ||  sum(dataP.succes)+sum(dataP.error) ~= length(dataP.succes);
        else
            doRun = true;
        end
        [iSet doRun]
        if doRun
            save(initFileName,'doRun');
        end
    end
end
