# Supplementary material for: Parameter subset reduction for patient-specific modelling of arrhythmogenic cardiomyopathy-related mutation carriers in the CircAdapt model
Source: Philos Trans A Math Phys Eng Sci. 2020 May 25;378(2173):20190347. doi: 10.1098/rsta.2019.0347 (PMC7287326; doi:10.1098/rsta.2019.0347)
Supplement: Source Code [file rsta20190347supp3.zip › MC_PSO/SSA/loadData.m]

function [scalarData, vectorData] = loadData(iPat,settings)
    load(['input/pat' num2str(iPat)]);
    
    vectorData.time = patData.time;
    vectorData.strain = patData.strain(:,3:5);
    
    vectorData.MeanTime = patData.time;
    vectorData.MeanStrainLV = patData.strain(:,1);
    vectorData.MeanStrainSV = patData.strain(:,2);
    
    scalarData.RVB_type = 1;
    scalarData.SES_type = 1; 
    
    scalarData.tCycle = vectorData.time(end) + diff(vectorData.time(1:2));
end
