# Supplementary material for: Parameter subset reduction for patient-specific modelling of arrhythmogenic cardiomyopathy-related mutation carriers in the CircAdapt model
Source: Philos Trans A Math Phys Eng Sci. 2020 May 25;378(2173):20190347. doi: 10.1098/rsta.2019.0347 (PMC7287326; doi:10.1098/rsta.2019.0347)
Supplement: Source Code [file rsta20190347supp3.zip › MC_PSO/SSA/loadData_original.m]

function [scalarData, vectorData] = loadData(iPat,settings)
    patientStrainDataFile = fullfile('input','data',[num2str(iPat) 'RVSW_TRACE.txt']);                        
    if exist(patientStrainDataFile,'file')
        fid =fopen(patientStrainDataFile, 'rt');
        dum = fgetl(fid);
        dum = fgetl(fid);
        dum = replace(dum,'Number of Frames','');
        nF = str2num(dum);

        dum = fgetl(fid);

        dum = strsplit(dum,'FR=');
        dum=dum{2};
        dum=strsplit(dum,'Left Marker Time=');
        FR = str2num(dum{1});
        dum=dum{2};

        dum=strsplit(dum,'Right Marker Time=');
        LM = str2num(dum{1});
        dum=dum{2};

        dum=strsplit(dum,'ES Time=');
        RM = str2num(dum{1});
        ES = str2num(dum{2});


        dum = fgetl(fid);

        str = strtrim(strsplit(dum,'	'));

        strainOrder = 2:4;
        if strcmp(lower(char(str(2))),'red')
            strainOrder = [4 3 2];
        end

        vars=[];
        for n=1:nF
            vars = [vars; str2num(fgetl(fid))];
        end

        time = vars(:,1);
        strain = vars(:,strainOrder);
        if size(vars,2) == 5
            globalstrain = [];
            ecg = vars(:,5);
        else
            globalstrain = vars(:,5);
            ecg = vars(:,6);
        end
        fclose(fid);

        %trim data
        X = find(time>=LM,1,'first'):find(time<=RM,1,'last');


        endpart = (find(time<=LM,1,'last'));
        strainEndPart = strain(1:endpart,:);
        vectorData.strain = strain(X,:);

        time = time(X);

        if ~isempty(globalstrain)
            globalstrain = globalstrain(X);
        end
        ecg = ecg(X);

        ES=ES-time(1);
        vectorData.time = time - time(1);

    else
        vectorData=[];
        scalarData=[];
    end

    %% GEt scalar data
    sheetName = 1;
    startRow = 2;
    endRow = 81;
    workbookFile=fullfile('input','data','Data strain computing 80 subjects.xlsx');
    workbookRaw = fullfile('input','data','Data strain computing 80 subjects.mat');

    %% Import the data
    if exist(workbookRaw,'file')
        load(workbookRaw,'raw');
    else
        [~, ~, raw] = xlsread(workbookFile, sheetName, sprintf('A%d:M%d',startRow(1),endRow(1)));
        for block=2:length(startRow)  
            [~, ~, tmpRawBlock] = xlsread(workbookFile, sheetName, sprintf('A%d:M%d',startRow(block),endRow(block)));
            raw = [raw;tmpRawBlock]; %#ok<AGROW>
        end
        save(workbookRaw,'raw');
    end
    fclose all;
    raw(cellfun(@(x) ~isempty(x) && isnumeric(x) && isnan(x),raw)) = {''};
    stringVectors = string(raw(:,[4,6]));
    stringVectors(ismissing(stringVectors)) = '';
    raw = raw(:,[1,2,3,5,7,8,9,10,11,12,13]);

    %% Replace non-numeric cells with NaN
    R = cellfun(@(x) ~isnumeric(x) && ~islogical(x),raw); % Find non-numeric cells
    raw(R) = {NaN}; % Replace non-numeric cells

    %% Create output variable
    I = cellfun(@(x) ischar(x), raw);
    raw(I) = {NaN};
    data = reshape([raw{:}],size(raw));

    %% Create table
    scalarData = struct();

    %% Allocate imported array to column variable names
    iP = find(data(:,1)==iPat);

    %     scalarData.Utrecht_nr = data(iP,1);
    scalarData.pvo = data(iP,2)/1000;
    scalarData.pvc = data(iP,3)/1000;
    %     structout.LVEDV_echo = stringVectors(iP,1);
    %     scalarData.lv_ef = data(iP,4);
    %     structout.VarName6 = stringVectors(iP,2);
    scalarData.sv = data(iP,5)*10^-6;
    scalarData.rv_esv = data(iP,6)*10^-6;
    scalarData.rv_edv = data(iP,7)*10^-6;
    scalarData.rv_ef = data(iP,8)/100;
    scalarData.lv_ef = data(iP,9)/100;

    scalarData.rv_esv = data(iP,6)*10^-6;
    scalarData.lv_edv = scalarData.sv/scalarData.lv_ef;
    scalarData.lv_esv = scalarData.lv_edv - scalarData.sv;
    scalarData.RVB_type = data(iP,10);
    scalarData.SES_type = data(iP,11); % group_stage_Mast
    if iPat==7
        1
    end
    scalarData.tCycle = vectorData.time(end) + diff(vectorData.time(1:2));
    scalarData.q0 = scalarData.sv / scalarData.tCycle;
    
    
    
    %% Load LV data
    
        %% Get LV
    LVtime = {};
    LVstrain = {};
    LVecg = {};
    LVcol = {};

    patNumber = iPat;
    for iF = 1:3 %3
%         iD = find(d.Utrecht_nr==patNumber);

        LVFile = fullfile('input','dataLV',num2str(patNumber),[num2str(patNumber) '.' num2str(iF+1) 'CH_Trace.txt']);
        if exist(LVFile,'file')
            fid =fopen(LVFile, 'rt');
            dum = fgetl(fid);
            dum = fgetl(fid);
            dum = replace(dum,'Number of Frames','');
            nF = str2num(dum);

            dum = fgetl(fid);

            dum = strsplit(dum,'FR=');
            dum=dum{2};
            dum=strsplit(dum,'Left Marker Time=');
            FR = str2num(dum{1});
            dum=dum{2};

            dum=strsplit(dum,'Right Marker Time=');
            LM = str2num(dum{1});
            dum=dum{2};

            dum=strsplit(dum,'ES Time=');
            RM = str2num(dum{1});
            ES(end+1) = str2num(dum{2})-LM;

            strainOrder = 2:4;
            if strcmp(lower(char(str(2))),'red')
                strainOrder = [4 3 2];
            end

            dum = fgetl(fid);
            LVcol{iF} =strip(strsplit(dum,'\t'));


            vars=[];
            for n=1:nF
                vars = [vars; str2num(fgetl(fid))];
            end

            X = find(vars(:,1)>=LM & vars(:,1)<=RM);

            LVtime{iF} = vars(X,1)-LM;
            LVstrain{iF} = vars(X,2:(end-1));
            LVecg{iF} = vars(X,end);


            fclose(fid); 
        end
    end
    vectorData.LVtime = LVtime;
    vectorData.LVstrain=LVstrain;
    vectorData.LVecg=LVecg;
    vectorData.LVcol=LVcol;
    
    
    %% Calculate man LV and SV strain
    if length(vectorData.LVtime)==0
        iPat
    end
    LVtime{1} = vectorData.LVtime{1};
    LVstrain{1} = mean(vectorData.LVstrain{1},2);


    % 3CH
    locs = {'basPost','midPost','apPost'};
    idx=[];
    for iL=1:length(locs)
        l=strcmp(vectorData.LVcol{2}(2:(end-1)),locs{iL});
        if any(l)
            idx(end+1) = find(l);
        end
    end
    LVtime{2} = vectorData.LVtime{2};
    LVstrain{2} = mean(vectorData.LVstrain{2}(:,idx),2);

    locs = {'apAntSept','midAntSept','basLat'};
    idx=[];
    for iL=1:length(locs)
        l=strcmp(vectorData.LVcol{2}(2:(end-1)),locs{iL});
        if any(l)
            idx(end+1) = find(l);
        end
    end
    SVtime{1} = vectorData.LVtime{2};
    SVstrain{1} = mean(vectorData.LVstrain{2}(:,idx),2);

    % 4H
    locs = {'apLat','midLat','midPost'};
    idx=[];
    for iL=1:length(locs)
        l=strcmp(vectorData.LVcol{3}(2:(end-1)),locs{iL});
        if any(l)
            idx(end+1) = find(l);
        end
    end
    LVtime{3} = vectorData.LVtime{3};
    LVstrain{3} = mean(vectorData.LVstrain{3}(:,idx),2);
    locs = {'basSept','midSept','apSept'};
    idx=[];
    for iL=1:length(locs)
        l=strcmp(vectorData.LVcol{3}(2:(end-1)),locs{iL});
        if any(l)
            idx(end+1) = find(l);
        end
    end
    SVtime{2} = vectorData.LVtime{3};
    SVstrain{2} = mean(vectorData.LVstrain{3}(:,idx),2);

    % plot SV strain
    xi = linspace(0, vectorData.time(end), length(vectorData.time));                                % Create Vector Of Common X-Values
    xi = vectorData.time;
    y1i = interp1(SVtime{1}, SVstrain{1}, xi(:), 'linear', 'extrap'); % Interploate Or Extrapolate To New ?x? Values
    y2i = interp1(SVtime{2}, SVstrain{2}, xi(:), 'linear', 'extrap'); % Interploate Or Extrapolate To New ?x? Values
    SVmean = mean([y1i y2i], 2);                            % Mean Of Y Values


    % plot LV strain
    y1i = interp1(LVtime{1}, LVstrain{1}, xi(:), 'linear', 'extrap'); % Interploate Or Extrapolate To New ?x? Values
    y2i = interp1(LVtime{2}, LVstrain{2}, xi(:), 'linear', 'extrap'); % Interploate Or Extrapolate To New ?x? Values
    y3i = interp1(LVtime{3}, LVstrain{3}, xi(:), 'linear', 'extrap'); % Interploate Or Extrapolate To New ?x? Values
    LVmean = mean([y1i y1i y2i y3i], 2);   % First view has double influence
    
    vectorData.MeanTime = xi;
    vectorData.MeanStrainLV = LVmean;
    vectorData.MeanStrainSV = SVmean;
end
