# Supplementary material for: Parameter subset reduction for patient-specific modelling of arrhythmogenic cardiomyopathy-related mutation carriers in the CircAdapt model
Source: Philos Trans A Math Phys Eng Sci. 2020 May 25;378(2173):20190347. doi: 10.1098/rsta.2019.0347 (PMC7287326; doi:10.1098/rsta.2019.0347)
Supplement: Source Code [file rsta20190347supp3.zip › MC_PSO/SSA/OnsetQRS.m]

function [OnsQRS]=OnsetQRS(P);

% Function definition
tCycle = P.General.tCycle;
ModC= @(ti) mod(ti,tCycle);

% Contractilities
CL    = sum([GetFt(P,'Patch','C','Lv1') GetFt(P,'Patch','C','Sv1') GetFt(P,'Patch','C','Rv1')],2);
CDotL = sum([GetFt(P,'Patch','CDot','Lv1') GetFt(P,'Patch','CDot','Sv1') GetFt(P,'Patch','CDot','Rv1')],2);

CL    = sum([GetFt(P,'Patch','C','Lv1') GetFt(P,'Patch','C','Sv1') ],2);
CDotL = sum([GetFt(P,'Patch','CDot','Lv1') GetFt(P,'Patch','CDot','Sv1') ],2);
% CL    = GetFt(P,'Patch','C','Lv1');
% CDotL = GetFt(P,'Patch','CDot','Lv1');
% CL    = max([GetFt(P,'Patch','C','Lv1') GetFt(P,'Patch','C','Sv1') GetFt(P,'Patch','C','Rv1')],[],2);
% CDotL = max([GetFt(P,'Patch','CDot','Lv1') GetFt(P,'Patch','CDot','Sv1') GetFt(P,'Patch','CDot','Rv1')],[],2);
% Maximum contractilities
CMax= max(CL);

t    = (tCycle/length(CL))*[0:length(CL)-1]';

% Onset activation extrapolation slope 1%-30% of max contractility
tCLMax= t(find(CL == max(CL),1,'first'));
%RgL= find(0.10*CMax<CL & CL<0.4*CMax & CDotL>0);
RgL= find(0.01*CMax<CL & CL<0.3*CMax & CDotL>0);
tRgL= ModRound(t(RgL)-tCLMax,tCycle);
ML= [0*tRgL+1,tRgL];
abL= ML\CL(RgL);
OnsActL= ModC(tCLMax-abL(1)/abL(2));

OnsQRS=OnsActL;

return


%==========================================================================
% Auxiliary functions 
%==========================================================================

function tm= ModRound(t,T);
%modulus around zero value continuous (-0.5 -> 0 -> +0.5)
tm= t-round(t/T)*T;
return
