# Supplementary material for: Parameter subset reduction for patient-specific modelling of arrhythmogenic cardiomyopathy-related mutation carriers in the CircAdapt model
Source: Philos Trans A Math Phys Eng Sci. 2020 May 25;378(2173):20190347. doi: 10.1098/rsta.2019.0347 (PMC7287326; doi:10.1098/rsta.2019.0347)
Supplement: Source Code [file rsta20190347supp3.zip › MC_PSO/SSA/P2x.m]

function x = P2x(P,settings,parameters)
    if ~exist('parameters','var')
        parameters = settings.parameters;
    end
    nPar = length(parameters);
    
    x=zeros(nPar,1);
   
    for iPar = 1:nPar
        p = parameters{iPar};
        switch p{2}
            case 'AmRefRVall'
                v = P.(p{1}).AmRef(:,5);
                x(iPar) = (v(1)-p{4})/(p{5}-p{4});
            otherwise
                v = P.(p{1}).(p{2})(:,p{3});
                x(iPar) = (v(1)-p{4})/(p{5}-p{4});
        end
    end
end
