# Supplementary material for: Parameter subset reduction for patient-specific modelling of arrhythmogenic cardiomyopathy-related mutation carriers in the CircAdapt model
Source: Philos Trans A Math Phys Eng Sci. 2020 May 25;378(2173):20190347. doi: 10.1098/rsta.2019.0347 (PMC7287326; doi:10.1098/rsta.2019.0347)
Supplement: Source Code [file rsta20190347supp3.zip › MC_PSO/SSA/preprocessing.m]

function SSsettings = preprocessing(SSsettings)
    mkdir1(SSsettings.folders.base);
    mkdir1(SSsettings.folders.set);
    mkdir1(SSsettings.folders.sims);
    mkdir1(SSsettings.folders.simsInits);
    mkdir1(SSsettings.folders.postprocessing);
    mkdir1(SSsettings.folders.PSO);
    mkdir1(SSsettings.folders.PSOpat);
    
    for iM = 1:length(SSsettings.folders.meas)
        mkdir1(SSsettings.folders.meas{iM});
        mkdir1(SSsettings.folders.measGeneral{iM});
    end
    if ~exist(fullfile(SSsettings.folders.sims,'P0.mat'),'file')
        copyfile(SSsettings.Pref,fullfile(SSsettings.folders.sims,'P0.mat'));
    end
    
    % Load Patient Data
    measScaling = {};
    for iM = 1:length(SSsettings.measurements)
        measScaling{iM} = zeros(1,length(SSsettings.measurements{iM}));
        for iM1=1:length(SSsettings.measurements{iM})
            measScaling{iM}(iM1) = SSsettings.measurements{iM}{iM1}{3};
        end
    end
    SSsettings.measScaling = measScaling;
    
    for iPat = 1:length(SSsettings.AllPatients)
        % load dataset
        [scalarData, vectorData] = loadData(SSsettings.AllPatients(iPat),SSsettings);
        SSsettings.scalarData(iPat) = scalarData;
        SSsettings.vectorData(iPat) = vectorData;
        for iM = 1:length(SSsettings.measurements)
            SSsettings.measY{iM}(iPat,:) = getYmeas(scalarData,vectorData,SSsettings.measurements{iM});
        end
    end
end

function mkdir1(n)
    if ~exist(n)
        mkdir(n);
    end
end
