# Supplementary material for: Parameter subset reduction for patient-specific modelling of arrhythmogenic cardiomyopathy-related mutation carriers in the CircAdapt model
Source: Philos Trans A Math Phys Eng Sci. 2020 May 25;378(2173):20190347. doi: 10.1098/rsta.2019.0347 (PMC7287326; doi:10.1098/rsta.2019.0347)
Supplement: Source Code [file rsta20190347supp3.zip › MC_PSO/SSA/processing.m]

AllowContinueSet = true;

% ACtual processing of sobol set
pause(labindex);
allSets = getRunSets(SSsettings);
while ~isempty(allSets)
    nSimsPerSet = 1e3;

    % Init Set
    runSet = allSets(1);
    delete(fullfile(SSsettings.folders.simsInits,['set' num2str(runSet) '.mat'] ));
    
    setPfile = fullfile(SSsettings.folders.sims,['Pset' num2str(runSet) '.mat']);

    fprintf('LoadData \n');
    if AllowContinueSet && exist(setPfile,'file')
        load(setPfile);
    else
        dataP = struct();
        dataP.P = cell(nSimsPerSet,1);
        sobset=sobolset(length(SSsettings.parameters));
        dataP.X = sobset((1:nSimsPerSet)+(runSet-1)*nSimsPerSet,:);
        dataP.firstSobolPoint = (runSet-1)*nSimsPerSet+1;
        dataP.succes = false(nSimsPerSet,1);
        dataP.error = false(nSimsPerSet,1);
        save(setPfile,'dataP');
    end
    dataYpatients = cell(length(SSsettings.folders.meas),length(SSsettings.AllPatients));

    for iY = 1:length(SSsettings.folders.meas)
        for iPat = 1:length(SSsettings.AllPatients)
            setYfile = fullfile(SSsettings.folders.meas{iY},['Pset' num2str(runSet) 'iPat' num2str(SSsettings.AllPatients(iPat)) '.mat']);
            if AllowContinueSet && exist(setYfile,'file')
                load(setYfile);
                %make strain2tCycle from strain2
%             elseif ~exist(setYfile,'file') && strcmp( SSsettings.folders.meas{iY}((end-5):(end)), 'tCycle' )
%                 setYfile1 = fullfile(SSsettings.folders.meas{iY}(1:(end-6)),['Pset' num2str(runSet) 'iPat' num2str(SSsettings.AllPatients(iPat)) '.mat']);
%                 setYfile2 = fullfile(SSsettings.folders.meas{iY},['Pset' num2str(runSet) 'iPat' num2str(SSsettings.AllPatients(iPat)) '.mat']);
%                 load(setYfile1);
%                 
%                 if ~strcmp(SSsettings.measurements{iY}{end}{1},'CycleTime')
%                     error(' Not correct!!!');
%                 end
%                 
%                 iTCycle = length(SSsettings.measurements{iY});
%                 for iP = 1:length(dataP.P)
%                     if isempty(dataP.P{iP})
%                         dataY.Y(iP,iTCycle) = nan;
%                     else
%                         dataY.Y(iP,iTCycle) = dataP.P{iP}.General.tCycle;
%                     end
%                 end
%                 
%                 dataY.Y(:,iTCycle) = dataY.Y(:,iTCycle);
%                 
%                 save(setYfile2,'dataY');
            else
                dataY = struct();
                dataY.Y = zeros(nSimsPerSet,length(SSsettings.measurements{iY}));
                dataY.T0 = zeros(nSimsPerSet,length(SSsettings.measurements{iY}));
                dataY.succes = false(nSimsPerSet,1);
                save(setYfile,'dataY');
            end
            dataYpatients{iY,iPat} = dataY;
        end
    end

    fprintf('Run \n');

    %% Make CA
    CA = CircAdapt(); % str2fun allows us to use the full path, so the mex need not be on our path
    CA.buildTriSeg();


    %% get all done data
    refSet = getRefSet(SSsettings);
    if isempty(refSet.P)
        % Get Reference
        load(SSsettings.Pref);
        xRef = P2x(P,SSsettings);
        D=sum((dataP.X-xRef').^2,2);
        [~,runFirstSim] = min(D);

        % run stable
        xNew =dataP.X(runFirstSim,:);
        runSteady;

        dataP.succes(runFirstSim)=true;
        dataP.P{runFirstSim}=compressP(P);
 
        save(setPfile,'dataP');
        refSet = getRefSet(SSsettings);
    end

    %% run all simulations
    allSims = 1:nSimsPerSet;
    if length(refSet.P)<1e3
        D=sum((dataP.X-refSet.X(1,:)).^2,2);
        [~,allSims] = sort(D);
    end
    nRun = 1;
    for iSim1 = 1:length(allSims)
%         try
            iSim = allSims(iSim1);
            fprintf('Run iSim %5.0f (%5.0f/%5.0f)\n',iSim+dataP.firstSobolPoint-1,iSim1,length(allSims));
            % Check if P is in output and is nto in P
            Pinoutput = true;
            for iY = 1:length(SSsettings.folders.meas)
                for iPat = 1:length(SSsettings.AllPatients)
                    if ~dataYpatients{iY,iPat}.succes(iSim)
                        Pinoutput=false;
                        break;
                    end
                end
            end


            if (~Pinoutput && ~dataP.error(iSim)) || (~dataP.succes(iSim) && ~dataP.error(iSim))
                % get Pstruct
                runNewP = true;
                if dataP.succes(iSim)
                    % load P and uncompress
                    P = dataP.P{iSim};
                    CA=setP(CA,P);
                    CA.runStable();
                    P=getP(CA);
                    
                    if any(isnan(P.Valve.q(:)))
                        runNewP = true;
                        CA = CircAdapt(); % str2fun allows us to use the full path, so the mex need not be on our path
                        CA.buildTriSeg();
                    else
                        runNewP = false;
                    end
                end
                if runNewP
                    isLoaded = false;
                    if exist(fullfile('E:\simulaties\sobol_shooting_adaptive_noPvMri\main_53par\CA\P\',['P' num2str(iSim+dataP.firstSobolPoint-1, '%010.0f') '.mat']),'file')
                        load(fullfile('E:\simulaties\sobol_shooting_adaptive_noPvMri\main_53par\CA\P\',['P' num2str(iSim+dataP.firstSobolPoint-1, '%010.0f') '.mat']));
                        if isfield(P,'error')
                            isLoaded=false;
                        else
                            xNew = dataP.X(iSim,:);
                            xRef = dataP.X(iSim,:);
                            isLoaded=true;
                        end
                    end
                    if ~isLoaded
                         D=sum((refSet.X-dataP.X(iSim,:)).^2,2);
                         [~,refSim] = min(D);
                         P = refSet.P{refSim};
                         xRef = refSet.X(refSim,:);
                         xNew = dataP.X(iSim,:);
                     end
                     runSteady;
                     if ~isfield(P,'error')
                         dataP.succes(iSim)=true;
                         dataP.P{iSim}=compressP(P);
                     else
                         dataP.error(iSim)=true;
                     end

                end

                if ~isfield(P,'error')
                    nRun=nRun+1;
                    % Add Y
                    for iY = 1:length(SSsettings.folders.meas)
                        for iPat = 1:length(SSsettings.AllPatients)
                            if ~dataYpatients{iY,iPat}.succes(iSim)
                                [GeneralY,generalT0,generalT0idx] = getGeneralY(P,SSsettings,SSsettings.measurements{iY});
                                measurements = SSsettings.measurements{iY};
                                measScaling = SSsettings.measScaling{iY};
                                MeasY = SSsettings.measY{iY}(iPat,:);
                                calculatePatY;
                                dataYpatients{iY,iPat}.Y(iSim,:) = PatientY; % strain is nan if tcycle is off to far, niet zo erg
                                dataYpatients{iY,iPat}.T0(iSim) = PatientT0;
                                dataYpatients{iY,iPat}.succes(iSim) = true;
                            end
                        end
                    end
                end
            end
%         catch e
%             throw(e);
%         end

        if iSim1 == length(allSims) || nRun>1e2 || ( (length(refSet.P)<1e3&&nRun>1e1))
            fprintf('Save dataP \n');
            nRun = 1;
            save(setPfile,'dataP');
            if length(refSet.P)<1e3 || runSet<12
                refSet = getRefSet(SSsettings);
            end

            for iY = 1:length(SSsettings.folders.meas)
                for iPat = 1:length(SSsettings.AllPatients)
                    setYfile = fullfile(SSsettings.folders.meas{iY},['Pset' num2str(runSet) 'iPat' num2str(SSsettings.AllPatients(iPat)) '.mat']);
                    dataY = dataYpatients{iY,iPat};
                    save(setYfile,'dataY');
                end
            end
        end
    end
    allSets = getRunSets(SSsettings);
end
