# Supplementary material for: Parameter subset reduction for patient-specific modelling of arrhythmogenic cardiomyopathy-related mutation carriers in the CircAdapt model
Source: Philos Trans A Math Phys Eng Sci. 2020 May 25;378(2173):20190347. doi: 10.1098/rsta.2019.0347 (PMC7287326; doi:10.1098/rsta.2019.0347)
Supplement: Source Code [file rsta20190347supp3.zip › MC_PSO/SSA/processingMultiCore.m]

spmd
    myFunc();
end

function myFunc()
    main;
    allSets = getRunSets(SSsettings);
    while ~isempty(allSets)
        try
            processing;
        catch
            % skip and continue
        end
        allSets = getRunSets(SSsettings);
    end
end
