# Supplementary material for: Parameter subset reduction for patient-specific modelling of arrhythmogenic cardiomyopathy-related mutation carriers in the CircAdapt model
Source: Philos Trans A Math Phys Eng Sci. 2020 May 25;378(2173):20190347. doi: 10.1098/rsta.2019.0347 (PMC7287326; doi:10.1098/rsta.2019.0347)
Supplement: Source Code [file rsta20190347supp3.zip › MC_PSO/SSA/processingPSO.m]

% load start points
% load(fullfile(SSsettings.folders.postprocessing,'allFinishedSimulations.mat'),'allSets');

% Initiate PSO
PSO = struct();
iMeas = find(strcmp(SSsettings.init.Measurements,SSsettings.PSO.Measurements)); 
for iPat = 1:length(SSsettings.AllPatients)
    patDir = fullfile(SSsettings.folders.PSOpat,['iPat' num2str(SSsettings.AllPatients(iPat))]);
    if ~exist(patDir,'dir')
        mkdir(patDir);
    end
    
       
    if iMeas==0
        error('Measurement not known');
    end
%     delete(fullfile(patDir,[SSsettings.PSO.Measurements SSsettings.PSO.setName 'p' num2str(SSsettings.PSO.nParticles) 'i*.mat']));
    firstIterFileName = fullfile(patDir,[SSsettings.PSO.Measurements SSsettings.PSO.setName 'p' num2str(SSsettings.PSO.nParticles) 'i0000.mat']);
    if ~exist(firstIterFileName,'file')
        Yerror2 = sum(((allSets.Y{iMeas,iPat}-SSsettings.measY{iMeas}(iPat,:))./SSsettings.measScaling{iMeas}).^2,2);
        [Yerror2Sort,bestSims] = sort(Yerror2);

        includeSims = bestSims(1:SSsettings.PSO.nParticles);
        PSO = struct();
        PSO.iPat = SSsettings.AllPatients(iPat);
        PSO.X = allSets.X(includeSims,:);
        PSO.Y = allSets.Y{iMeas}(includeSims,:);
        PSO.T0 = allSets.T0{iMeas}(includeSims);
        PSO.P = allSets.P(includeSims);
        PSO.PL = allSets.P(includeSims);
        PSO.PG = allSets.P{includeSims(1)};
        PSO.T0L = allSets.T0{iMeas}(includeSims);
        PSO.T0G = allSets.T0{iMeas}(includeSims(1));
        
        PSO.age=zeros(1,SSsettings.PSO.nParticles);
        
        PSO.v = (rand(SSsettings.PSO.nParticles,size(PSO(1).X,2))*2-1)*SSsettings.PSO.initialVelocityRandomMax;
        PSO.isActive = true(SSsettings.PSO.nParticles,1);
        PSO.XG = PSO.X(1,:);
        PSO.XL = PSO.X;
        PSO.YG = Yerror2Sort(1);
        PSO.YL = Yerror2Sort(1:SSsettings.PSO.nParticles);
        
        if isfield(SSsettings.PSO,'reinitializePointsEvery') || isfield(SSsettings.PSO,'velocityThresholdChangeParticle')
            if isfield(SSsettings.PSO,'nParticlesStart')
                includeSims = bestSims(1:SSsettings.PSO.nParticlesStart);
                PSO.Po = allSets.P(includeSims);
                PSO.Xo = allSets.X(includeSims,:);
                PSO.YLo = sum(allSets.Y{iMeas}(includeSims,:).^2,2);
            else
                PSO.Po = PSO.P;
                PSO.Xo = PSO.X;
                PSO.YLo = PSO.YL;
            end
        end
        
        save(firstIterFileName,'PSO');   
    end
end


% run iterations
for iPat = 1:length(SSsettings.AllPatients)
    runPSO(SSsettings,iPat,iMeas);
end

function runPSO(SSsettings,iPat,iMeas)
    CA = CircAdapt(); % str2fun allows us to use the full path, so the mex need not be on our path
    CA.buildTriSeg();
    disp(['Pat: ' num2str(SSsettings.AllPatients(iPat))]);
    patDir = fullfile(SSsettings.folders.PSOpat,['iPat' num2str(SSsettings.AllPatients(iPat))]);
    for iIter = 1:SSsettings.PSO.nIters
        updateAllLocals = iIter==1;
        iterFileName = fullfile(patDir,[SSsettings.PSO.Measurements SSsettings.PSO.setName 'p' num2str(SSsettings.PSO.nParticles) 'i' num2str(iIter,'%04.0f') '.mat']);
        if ~exist(iterFileName,'file')
            disp(['Pat: ' num2str(SSsettings.AllPatients(iPat)) ' Iter ' num2str(iIter)]);
            load(fullfile(patDir,[SSsettings.PSO.Measurements SSsettings.PSO.setName 'p' num2str(SSsettings.PSO.nParticles) 'i' num2str(iIter-1,'%04.0f') '.mat']));
            
            totalEnergy = sum(PSO.v.^2 + (PSO.X - PSO.XL).^2 + (PSO.X - PSO.XG).^2,2);
            
            prevMaxVelocity = sqrt(max(totalEnergy));
            prevMinVelocity = sqrt(min(totalEnergy));
            if iIter>1 && prevMaxVelocity<SSsettings.PSO.velocityThreshold
                fprintf('Particles are stable, maxvelocity=%2.2f\n',prevMaxVelocity);
                break;
            else
                fprintf('Prev max Velocity = %2.2f\n',prevMaxVelocity);
                fprintf('Prev min Velocity = %2.2f\n',prevMinVelocity);
                
                % Update Particle Points
                if isfield(SSsettings.PSO,'reinitializePointsEvery')
                    if length(SSsettings.PSO.reinitializePointsEvery)>1
                        doUpdate = any(SSsettings.PSO.reinitializePointsEvery==iIter);
                    else
                        doUpdate = mod(iIter,SSsettings.PSO.reinitializePointsEvery)==0;
                    end
                    if doUpdate
                        if length(PSO.Po)==SSsettings.PSO.nParticles
                            idx = 1:SSsettings.PSO.nParticles;
                        else
                            idx = randperm(length(PSO.Po));
                            idx = idx(1:SSsettings.PSO.nParticles)
                        end
                        PSO.X = PSO.Xo(idx,:);
                        PSO.P = PSO.Po(idx);
                        if size(PSO.YLo,2)==1
                            PSO.YL = PSO.YLo(idx,:);
                        else
                            PSO.YL = sum(PSO.YLo(idx,:).^2,2);
                        end
                        PSO.v(:) = 0;
                        updateAllLocals = true;
                    end
                end
                if SSsettings.PSO.velocityThresholdChangeParticle >0
                    if any(sum(PSO.v.^2,2)<SSsettings.PSO.velocityThresholdChangeParticle.^2 & PSO.age>5)
                        changeParticles = sum(PSO.v.^2,2)<SSsettings.PSO.velocityThresholdChangeParticle.^2;

                        idx = randperm(length(PSO.Po));
                        idx = idx(1:sum(changeParticles));

                        PSO.X(changeParticles,:) = PSO.Xo(idx,:);
                        PSO.P(changeParticles) = PSO.Po(idx);
                        if size(PSO.YLo,2)==1
                            PSO.YL(changeParticles,:) = PSO.YLo(idx,:);
                        else
                            PSO.YL(changeParticles,:) = sum(PSO.YLo(idx,:).^2,2);
                        end
                        PSO.v(changeParticles) = 0;

                        fprintf('Change %2.0f particles\n',sum(changeParticles));

                    end
                end

                for iParticle = 1:SSsettings.PSO.nParticles
%                     disp(iParticle);
                    if PSO.isActive(iParticle)
                        x = PSO.X(iParticle,:);
                        v = PSO.v(iParticle,:);
                        g = PSO.XG;
                        l = PSO.XL(iParticle,:);

                        switch SSsettings.PSO.randType
                            case 1
                                R1 = (1+rand(1,length(x)))/2;
                                R2 = (1+rand(1,length(x)))/2;
                            case 2     
                                R1 = rand(1,length(x));
                                R2 = rand(1,length(x));
                        end

                        if updateAllLocals
                            v(:)=0;
                        else
                            v = v.*SSsettings.PSO.aInertia + R1.*(l-x).*SSsettings.PSO.aLocal + R2.*(g-x).*SSsettings.PSO.aGlobal;
                        end
                        X = x + v;
                        if SSsettings.PSO.borderType==3 && (any(X<0) || any(X>1))% Do not run
                            P.error =1;
                            PSO.X(iParticle,:) = X;
                            PSO.v(iParticle,:) = v;
                        else
                        
                            if SSsettings.PSO.borderType==1
                                X(X>1)=1;
                                X(X<0)=0;
                            elseif SSsettings.PSO.borderType == 2
                                while any(X>1) || any(X<0)
                                    X(X>1)=X(X>1)-(X(X>1)-1)*2;
                                    X(X<0)=abs(X(X<0));
                                end
                            end
                            PSO.X(iParticle,:) = X;
                            PSO.v(iParticle,:) = v;

                            % start simulation
                            if isfield(PSO,'PG') && sum((X-PSO.XG).^2)<sum((X-x).^2)
%                                 fprintf('Use PG as start\n');
                                xRef = PSO.XG;
                                xNew = X;
                                P = PSO.PG;
                                retryStart=1;
                            else
                                xRef = x;
                                xNew = X;
                                P = PSO.P{iParticle};
                                retryStart=2;
                            end
                            runSteady;

                            if isfield(P,'error') || any(isnan(P.Valve.q(:)))
    %                             PSO.isActive(iParticle) = false;
    %                             PSO.P{iParticle} = {};
                                % Continue next time, consider this point as
                                % not possible and thus Y=inf

                                % Try from other point closest to this one
                                d = PSO.X-PSO.X(iParticle,:);
                                [~,o] = sort(sum((PSO.X-PSO.X(iParticle,:)).^2,2));

                                for iTry = retryStart:(retryStart+2)%length(o)
                                    idxRef = o(2); %o(1) is itself
                                    P = PSO.P{idxRef};
                                    xRef = PSO.X(idxRef,:);
                                    runSteady;
                                    if isfield(P,'error') || any(isnan(P.Valve.q(:)))
                                        % retry
                                    else
                                        break;
                                    end
                                end
                            end
                        end
                        
                        if isfield(P,'error') || any(isnan(P.Valve.q(:)))
                            PSO.Y(iParticle,:) = inf;
                            PSO.didCrash(iParticle) = true;
%                             fprintf('Patient %2.0f did crash in particle %2.0f iter %2.0f\n',iPat,iParticle,iIter);
                        else
                            PSO.didCrash(iParticle) = false;
                            % Get Y
                            [GeneralY,generalT0,generalT0idx] = getGeneralY(P,SSsettings,SSsettings.measurements{iMeas});
                            measurements = SSsettings.measurements{iMeas};
                            measScaling = SSsettings.measScaling{iMeas};
                            MeasY = SSsettings.measY{iMeas}(iPat,:);
                            calculatePatY;

                            % done
                            PSO.P{iParticle} = compressP(P);
                            PSO.Y(iParticle,:)  = ((PatientY-MeasY)./measScaling).^2;
                            PSO.T0(iParticle)  = PatientT0;
                            if sum(PSO.Y(iParticle,:))<PSO.YL(iParticle)
                                PSO.XL(iParticle,:) = xNew;
                                PSO.YL(iParticle) = sum(PSO.Y(iParticle,:));
                                PSO.PL{iParticle} = compressP(P);
                                PSO.T0L(iParticle) = PSO.T0(iParticle);
                            end
                            if sum(PSO.Y(iParticle,:))<PSO.YG
                                PSO.XG = xNew;
                                PSO.YG = sum(PSO.Y(iParticle,:));
                                PSO.PG = compressP(P);
                                PSO.T0G = PSO.T0(iParticle);
                            end
                        end
                    end
                end
                
                if updateAllLocals % RESET OPTIMA
                    PSO.YL= sum(PSO.Y,2);
                    PSO.XL = PSO.X;
                    PSO.PL = PSO.P;
                    PSO.T0L = PSO.T0;
                    [a,b]=min(sum(PSO.YL,2));
                    
                    if iIter==1
                        PSO.XG = PSO.XL(b,:);
                        PSO.YG = a;
                        PSO.PG = PSO.P{b};
                        PSO.T0G = PSO.T0(b);
                    end
                end

                PSO.age=PSO.age+1;
                save(iterFileName,'PSO');
            end
        end
    end
end
