# Supplementary material for: Parameter subset reduction for patient-specific modelling of arrhythmogenic cardiomyopathy-related mutation carriers in the CircAdapt model
Source: Philos Trans A Math Phys Eng Sci. 2020 May 25;378(2173):20190347. doi: 10.1098/rsta.2019.0347 (PMC7287326; doi:10.1098/rsta.2019.0347)
Supplement: Source Code [file rsta20190347supp3.zip › MC_PSO/SSA/runSteady.m]

% RunSteady
doRun=true;
lastX = 0;
dX = 0.5;
minDX = 0.01;

% init CA
if ~exist('CA','var')
    CA = CircAdapt(); % str2fun allows us to use the full path, so the mex need not be on our path
    CA.buildTriSeg();
end

while doRun
    xFrac = lastX+dX;
    if xFrac>=1
        xFrac=1;
        doRun=false;
    end

    xCur = xFrac*xNew + (1-xFrac)*xRef;
    P=x2P(P,SSsettings,xCur);
    CA=setP(CA,P);
    tic;
    CA.runStable();
    if toc>10
        P=struct('error',2);
        doRun=false;
        break; 
    end
    P1=getP(CA);

    if any(isnan(P1.Valve.q))
        P1=[]; 
        clear CA;
        CA = CircAdapt(); % str2fun allows us to use the full path, so the mex need not be on our path
        CA.buildTriSeg();
        dX=dX/5;
        doRun=true;
        if dX<minDX
            P=struct('error',1);
            doRun=false;
            break; 
        end
    else
        P=P1;
        lastX = xFrac;
    end
end
