# Supplementary material for: Parameter subset reduction for patient-specific modelling of arrhythmogenic cardiomyopathy-related mutation carriers in the CircAdapt model
Source: Philos Trans A Math Phys Eng Sci. 2020 May 25;378(2173):20190347. doi: 10.1098/rsta.2019.0347 (PMC7287326; doi:10.1098/rsta.2019.0347)
Supplement: Source Code [file rsta20190347supp3.zip › MC_PSO/SSA/x2P.m]

function P = x2P(P,settings,x)
    nPar = length(settings.parameters);
       
    for iPar = 1:nPar
        p = settings.parameters{iPar};
        
        if size(P.(p{1}).(p{2}),1)>1
            v = p{4}+x(iPar)*(p{5}-p{4});
            v = P.(p{1}).(p{2})(:,p{3})./P.(p{1}).(p{2})(1,p{3})*v;
            P.(p{1}).(p{2})(p{3},:) = v;
        else
            v = p{4}+x(iPar)*(p{5}-p{4});
            P.(p{1}).(p{2})(p{3}) = v;
        end
    end
end
