# Supplementary material for: Parameter subset reduction for patient-specific modelling of arrhythmogenic cardiomyopathy-related mutation carriers in the CircAdapt model
Source: Philos Trans A Math Phys Eng Sci. 2020 May 25;378(2173):20190347. doi: 10.1098/rsta.2019.0347 (PMC7287326; doi:10.1098/rsta.2019.0347)
Supplement: Source Code [file rsta20190347supp3.zip › MS/calc/calcModelTimings.m]

function timings = calcModelTimings(P,locs, from, to)
    if ~exist('to', 'var')
        to = '';
    end
 
    
    t = P.t - P.t(1);
    
    
    switch from
        case 'ejection'
            from = 'pvo';
            to = 'pvc';
    end
    
    
    timings = zeros(length(locs), 1);
    for iLoc = 1:length(locs)
        if iscellstr(locs)
            [lam, iter] = normalizeStrain(P,locs{iLoc},1);
            strainModel = lam;%([iter(2):length(lam) 1:iter(1)],:);
        elseif locs(iLoc) == 0
            [~, iter] = normalizeStrain(P,'Rv1',P.General.normalizeStrainType);
            
            iRv = GetFt(P,'Wall','iPatch','Rv') - 1 + (1:GetFt(P,'Wall','nPatch','Rv'));
            
            VWall = P.Patch.VWall(iRv);
            VWallfrac = VWall ./ sum(VWall);
            
            strainModel = (P.Patch.Ls(:,iRv)./P.Patch.Ls(iter(2),iRv)) * VWallfrac';
            strainModel = strainModel( [iter(2):length(strainModel), 1:iter(1)]);
            strainModel = (strainModel-1)*100; 
            
        else
            [strainModel ,~, iter] = PEPatchManagerP2('strain');
            strainModel = strainModel(:,locs(iLoc));
        end
        
        valveTimings = ValveTimings(P,iter(2));
        valveTimingsav = ValveTimingsAV(P,iter(2));
        
        

        for i=1:2
            if i==1
                switchVar = from;
                if strcmp(to,'')
                    switchSign = 1;
                else
                    switchSign = -1;
                end
            elseif i==2
                switchVar = to;
                switchSign = 1;
            end
                
            switch switchVar
                case '' % do nothing
                case 'peakstrain'
                    [~,I] = min(strainModel);
                    timings(iLoc) = timings(iLoc) + switchSign * t( I );
                case 'peakstrainrate'
                    strainModel1 = strainModel;
                    strainModel1(end+1) = strainModel(1);
                    strainrateModel = diff(strainModel1);                    
                    [~,I] = min(strainrateModel);
                    timings(iLoc) = timings(iLoc) + switchSign * t( I );
                case 'peakstretch'
                    strainModel1 = strainModel;
                    strainModel1(t>valveTimings(2))=0;
                    [~,I] = max(strainModel1);
                    timings(iLoc) = timings(iLoc) + switchSign * t( I );
                case 'ejectionIntersect'
                    I = find(strainModel<0,1,'first');
                    timings(iLoc) = timings(iLoc) + switchSign * t( I );
                case 'onsetShortening' % last peak before shortening starts
                    [~,minX] = min(strainModel);
                    [Ypk,Xpk,Wpk,Ppk] = findpeaks(strainModel);
                    timings(iLoc) = timings(iLoc) + switchSign * t( Xpk(find(Xpk<minX,1,'last')) ) ;
                case 'pvo'
                    timings(iLoc) = timings(iLoc) + switchSign *valveTimings(1) ; % Rv pvo
                case 'pvc'
                    timings(iLoc) = timings(iLoc) + switchSign * valveTimings(2) ; % Rv pvc
                case 'avo'
                    timings(iLoc) = timings(iLoc) + switchSign *valveTimings(3) ; % Rv pvo
                case 'avc'
                    timings(iLoc) = timings(iLoc) + switchSign * valveTimings(4) ; % Rv pvc
                case 'tvo'
                    timings(iLoc) = timings(iLoc) + switchSign *valveTimingsav(1) ; % Rv pvo
                case 'tvc'
                    timings(iLoc) = timings(iLoc) + switchSign * valveTimingsav(2) ; % Rv pvc
                case 'mvo'
                    timings(iLoc) = timings(iLoc) + switchSign *valveTimingsav(3) ; % Rv pvo
                case 'mvc'
                    timings(iLoc) = timings(iLoc) + switchSign * valveTimingsav(4) ; % Rv pvc
                case 'atriumOnset'
                    [peaksS, peaksI] =  findpeaks(-diff(strainModel));
                    timings(iLoc) = timings(iLoc) + switchSign *  t(peaksI(end)) ; % Rv pvc
                case 'OnsetQRS'
                    timings(iLoc) = timings(iLoc) + switchSign *  OnsetQRS(P);
                case 'TimeToCross0'
                    idx = find(strainModel <  0 ,1,'first');
                    timings(iLoc) = timings(iLoc) +  switchSign * t(idx);
            end

        end
        while timings(iLoc)>P.General.tCycle
            timings(iLoc) = timings(iLoc) - P.General.tCycle;
        end
    end
end
