# Supplementary material for: Parameter subset reduction for patient-specific modelling of arrhythmogenic cardiomyopathy-related mutation carriers in the CircAdapt model
Source: Philos Trans A Math Phys Eng Sci. 2020 May 25;378(2173):20190347. doi: 10.1098/rsta.2019.0347 (PMC7287326; doi:10.1098/rsta.2019.0347)
Supplement: Source Code [file rsta20190347supp3.zip › MS/calc/normalizeStrain.m]

function [lam, iter] = normalizeStrain(P,locs, normalization, varargin)

    
    for i=1:length(locs)
        
    end
    
    lam = GetFt(P,'Patch','Ls',locs);
    
    t = P.t-P.t(1);
    
    if normalization==1 % QRS Onset
        OnsQRS = OnsetQRS(P);
        iter = find(t-P.General.Dt<OnsQRS & t+P.General.Dt>OnsQRS);

        lamRef = (OnsQRS-t(iter(1)))/P.General.Dt * lam(iter(2),:) ...
                + (t(iter(2))-OnsQRS)/P.General.Dt * lam(iter(1),:);
            
        lamRef = lam(iter(2),:);
                
    elseif normalization == 2 % Closure Tricuspid valve
        pra = GetFt(P,'Cavity', 'p', 'Ra');
        prv = GetFt(P,'Cavity', 'p', 'Rv');
        
        iter = find([diff(pra); 0]<0 & (pra-prv)<0);
        
        lamRef = lam(iter(1),:);
    elseif normalization == 3 % Closure Tricuspid valve
        CL    = sum([GetFt(P,'Patch','C','Lv1') GetFt(P,'Patch','C','Sv1') GetFt(P,'Patch','C','Rv1')],2);
        CDotL = sum([GetFt(P,'Patch','CDot','Lv1') GetFt(P,'Patch','CDot','Sv1') GetFt(P,'Patch','CDot','Rv1')],2);
        
        iter=find(CDotL>0);
        lamRef = lam(iter(1),:);
    elseif normalization == 4
        % estimage QRS using clinicle valve timing
        [tValve, ixValve] = ValveTimings(1);
        
        tQRS = tValve(1) - P.General.normalizeStrainTime;
        
        tQRS = mod(tQRS,P.General.tCycle); % set 0 < tQRS < tCycle 
        
        iter = [0 1] + find(t<tQRS,1,'last');
        
        lamRef = lam(iter(2),:);
        
    elseif normalization == 5
        OnsQRS = OnsetQRS(P);
        iter = find(t-P.General.Dt<OnsQRS & t+P.General.Dt>OnsQRS); % iter for t=0

%         lamRef = (OnsQRS-t(iter(1)))/P.General.Dt * lam(iter(2),:) ...
%                 + (t(iter(2))-OnsQRS)/P.General.Dt * lam(iter(1),:);
            
%         lamRef = lam(iter(2),:);


        lamRef = lam(find(t>t(iter(2))+P.General.normalizeStrain0Time,1,'first'),:);
    elseif normalization == 7
        OnsQRS = OnsetQRS(P);
        iter = find(t-P.General.Dt<OnsQRS & t+P.General.Dt>OnsQRS);

        [~,idxMax] = max(GetFt(P,'Valve','q','RvPuArt'));

        lamRef = lam(idxMax,:);
        
        
    else
        error('Normalization should be 1, 2, or 3');
    end
    lam = lam ./ (ones(size(lam,1),1)*lamRef);
end
