# Supplementary material for: Parameter subset reduction for patient-specific modelling of arrhythmogenic cardiomyopathy-related mutation carriers in the CircAdapt model
Source: Philos Trans A Math Phys Eng Sci. 2020 May 25;378(2173):20190347. doi: 10.1098/rsta.2019.0347 (PMC7287326; doi:10.1098/rsta.2019.0347)
Supplement: Source Code [file rsta20190347supp3.zip › MS/calc/ValveTimings.m]

function [timings idx] = ValveTimings(P, onsetIdx )

if length(GetFt(P, 'Valve', 'q', 'RvPuArt' )) == 1
    runNBeats(1);
end

pulmonaryValveFlow = GetFt(P, 'Valve', 'q', 'RvPuArt' );
RvC = mean(GetFt(P,'Patch','C','Rv1'),2);
% pulmonaryValveOpeningIdx = find( abs( pulmonaryValveFlow ) > 1e-6, 1, 'first' );
pulmonaryValveOpeningIdx = find( abs( pulmonaryValveFlow ) > 1e-6 & RvC > 0.05*mean(RvC), 1, 'first' ); % do not find premature ejection
if isempty(pulmonaryValveOpeningIdx)
    pulmonaryValveOpeningIdx = find( abs( pulmonaryValveFlow ) > 1e-6, 1, 'first' );
end
pulmonaryOpeningTime = P.t( pulmonaryValveOpeningIdx ) - P.t( onsetIdx );

% pulmonaryValveClosingIdx = find( abs( pulmonaryValveFlow ) > 1e-6, 1, 'last' );
pulmonaryValveClosingIdx = find( abs( pulmonaryValveFlow ) > 1e-6 & RvC > 0.05*mean(RvC) , 1, 'last' ); % do not find premature ejection
if isempty(pulmonaryValveClosingIdx)
    pulmonaryValveClosingIdx = find( abs( pulmonaryValveFlow ) > 1e-6, 1, 'last' );
end
pulmonaryClosingTime = P.t( pulmonaryValveClosingIdx ) - P.t( onsetIdx );

aorticValveFlow = GetFt(P, 'Valve', 'q', 'LvSyArt' );
aorticValveOpeningIdx = find( abs( aorticValveFlow ) > 1e-6, 1, 'first' );
aorticOpeningTime = P.t( aorticValveOpeningIdx ) - P.t( onsetIdx );

aorticValveClosingIdx = find( abs( aorticValveFlow ) > 1e-6, 1, 'last' );
aorticClosingTime = P.t( aorticValveClosingIdx ) - P.t( onsetIdx );

timings = [ pulmonaryOpeningTime pulmonaryClosingTime aorticOpeningTime aorticClosingTime ];
idx = [pulmonaryValveOpeningIdx pulmonaryValveClosingIdx aorticValveOpeningIdx aorticValveClosingIdx] - onsetIdx + 1;


idx(timings<0) = idx(timings<0)+length(P.t);
timings(timings<0) = timings(timings<0)+P.General.tCycle;


% figure; 
% subplot( 1, 2, 1 );
% plot(P.t - P.t( onsetIdx ), GetFt(P, 'Valve', 'q', 'RvPuArt' ), 'k', 'LineWidth', 3.0 )
% ylim(get( gca, 'ylim' ))
% lPuOpening = line( [ P.t( pulmonaryValveOpeningIdx ) - P.t( onsetIdx ) P.t( pulmonaryValveOpeningIdx ) - P.t( onsetIdx ) ] , get( gca, 'ylim' ) );
% set( lPuOpening, 'LineWidth', 2.0, 'LineStyle', '--', 'Color', 'r' );
% lPuClosing = line( [ P.t( pulmonaryValveClosingIdx ) - P.t( onsetIdx ) P.t( pulmonaryValveClosingIdx ) - P.t( onsetIdx ) ] , get( gca, 'ylim' ) );
% set( lPuClosing, 'LineWidth', 2.0, 'LineStyle', '--', 'Color', 'r' );plo
% title( 'Pulmonary valve' )
% 
% subplot( 1, 2, 2 );
% plot(P.t - P.t( onsetIdx ), GetFt(P, 'Valve', 'q', 'LvSyArt' ), 'k', 'LineWidth', 3.0 )
% ylim(get( gca, 'ylim' ))
% lAoOpening = line( [ P.t( aorticValveOpeningIdx ) - P.t( onsetIdx ) P.t( aorticValveOpeningIdx ) - P.t( onsetIdx ) ] , get( gca, 'ylim' ) );
% set( lAoOpening, 'LineWidth', 2.0, 'LineStyle', '--', 'Color', 'b' );
% lAoClosing = line( [ P.t( aorticValveClosingIdx ) - P.t( onsetIdx ) P.t( aorticValveClosingIdx ) - P.t( onsetIdx ) ] , get( gca, 'ylim' ) );
% set( lAoClosing, 'LineWidth', 2.0, 'LineStyle', '--', 'Color', 'b' );
% title( 'Aortic valve' )


end
