# Supplementary material for: Parameter subset reduction for patient-specific modelling of arrhythmogenic cardiomyopathy-related mutation carriers in the CircAdapt model
Source: Philos Trans A Math Phys Eng Sci. 2020 May 25;378(2173):20190347. doi: 10.1098/rsta.2019.0347 (PMC7287326; doi:10.1098/rsta.2019.0347)
Supplement: Source Code [file rsta20190347supp3.zip › MS/MS/copyBaseTrajectories.m]

function copyBaseTrajectories(folder,folderBase,runNTrajectory,IncludePars,IncludeParsOr)
    mapIPn2o = IncludePars;
    mapIPo2n = IncludeParsOr*0;
    for iO = 1:length(IncludeParsOr)
        for iN = 1:length(IncludePars)
            if IncludePars(iN) == IncludeParsOr(iO)
                mapIPn2o(iN) = iO;
                mapIPo2n(iO) = iN;
            end
        end
    end
    
    % make infofile
    settings.folder = folderBase;
    settings.runNTrajectory = runNTrajectory;
    Tinfo = getTrajectoryInfo(settings);
    settings.folder = folder;
    TinfoNew = getTrajectoryInfo(settings);
    
    for iT = 1:runNTrajectory
        inputOld = fullfile(folderBase,'input',['T' num2str(iT)]);
        inputNew = fullfile(folder,'input',['T' num2str(iT)]);
        
        PFilesOld = fullfile(folderBase,'model','PFiles',['T' num2str(iT)]);
        PFilesNew = fullfile(folder,'model','PFiles',['T' num2str(iT)]);
        
        load(fullfile(inputOld,'Bstar.mat'),'Bstar');
        load(fullfile(inputOld,'info.mat'),'info');
        load(fullfile(inputOld,'X.mat'),'X');
        
        indmat=info.indmat;
        
        % Set matrix with same simulations
        sameSims = eye(size(indmat,1)+1);
        parRemove1 = setxor(IncludePars,IncludeParsOr);
        for iP=1:length(parRemove1)
            parRemove(iP) = find(IncludeParsOr==parRemove1(iP));
        end
        for iS = 1:size(indmat,1)
            if any(parRemove==indmat(iS,1))
                sameSims(indmat(iS,2),indmat(iS,3))=1;
                sameSims(indmat(iS,3),indmat(iS,2))=1;
            end
        end
        
        % Make squares
        nChange = 1;
        while nChange >0
            nChange = 0;
            for iS1 = 1:size(sameSims,1)
                for iS2 = 1:size(sameSims,1)
                    for iS3 = 1:size(sameSims,1)
                        if sameSims(iS1,iS2)==1 && sameSims(iS2,iS3)==1 && sameSims(iS1,iS3)~=1
                            nChange = 1;
                            sameSims(iS1,iS3) = 1;
                            sameSims(iS3,iS1) = 1;
                        end
                    end
                end
            end
        end
        
        
        % Map simulations to new simulations
%         simso2n = [];
%         simsn2o = [];
%         for iS = 1:(size(indmat,1)+1)
%             simsn2o(iS) = find(sameSims(:,iS)==1,1,'first');
%         end
%         simsn2o=unique(simsn2o);
%         for iS = 1:length(simsn2o)
%             simso2n(simsn2o(iS)) = iS;
%         end
        
        
        indMatNew=[];
        simso2n = zeros((size(indmat,1)+1),1);
        simsn2o = zeros(length(IncludePars)+1,1);
        
        curS = 0;
        
        for iS = 1:length(IncludePars)
            indMatNew(iS,:)=indmat(indmat(:,1)==mapIPn2o(iS),:);
            
            for iL = 2:3
                loc = indMatNew(iS,iL);
                loc = find(sameSims(loc,:)==1,1,'first'); % make first 
                if simso2n(loc)==0
                    curS = curS + 1;
                    simso2n(loc) = curS;
                    simsn2o(curS) = loc;
                    newS = curS;
                else 
                    newS = simso2n(loc);
                end
                indMatNew(iS,iL) = newS;
            end
        end
      
%         indMatNew(:,2) = simso2n(indMatNew(:,2));
        X = X(simsn2o, mapIPn2o);
        Bstar = Bstar(simsn2o,mapIPn2o);
        
        info.indmat = indMatNew;
        
        if ~exist(inputNew,'dir')
            mkdir(inputNew);
            save(fullfile(inputNew,'Bstar.mat'),'Bstar');
            save(fullfile(inputNew,'info.mat'),'info');
            save(fullfile(inputNew,'X.mat'),'X');
        end
        
        
        
        
        if ~exist(PFilesNew,'dir')
            mkdir(PFilesNew);
        end
        
        % copy pfiles
        for iS = 1:length(simsn2o)
            PfileOld = fullfile(PFilesOld,['P' num2str(simsn2o(iS)) '.mat']);
            PfileNew = fullfile(PFilesNew,['P' num2str(iS) '.mat']);
            if exist(PfileOld,'file') && ~exist(PfileNew,'file')
                copyfile(PfileOld,PfileNew);
            end
        end
        
        
        
        saveStruct = struct();
        saveLoc='';
        if TinfoNew{6}(iT)>0
                % do noting
        elseif Tinfo{6}(iT)>15 % error to error
            saveLoc = fullfile(folder,'model','Error',['T' num2str(iT)]);
        elseif Tinfo{6}(iT)>7 % init to init
            saveLoc = fullfile(folder,'model','Init',['T' num2str(iT)]);
        elseif Tinfo{6}(iT)>3 % waiting to waiting
            saveLoc = fullfile(folder,'model','Waiting',['T' num2str(iT)]);
        elseif Tinfo{6}(iT)>1 % running to waiting
            saveLoc = fullfile(folder,'model','Waiting',['T' num2str(iT)]);
        elseif Tinfo{6}(iT)>0 % Finished to waiting
            saveLoc = fullfile(folder,'model','Waiting',['T' num2str(iT)]);
        elseif Tinfo{6}(iT)==0 % none to waiting
            saveLoc = fullfile(folder,'model','Waiting',['T' num2str(iT)]);
        end

        if ~isempty(saveLoc)
            save(saveLoc,'saveStruct');
        end
           
        
        

        
    end
    
    
end
