# Supplementary material for: Parameter subset reduction for patient-specific modelling of arrhythmogenic cardiomyopathy-related mutation carriers in the CircAdapt model
Source: Philos Trans A Math Phys Eng Sci. 2020 May 25;378(2173):20190347. doi: 10.1098/rsta.2019.0347 (PMC7287326; doi:10.1098/rsta.2019.0347)
Supplement: Source Code [file rsta20190347supp3.zip › MS/MS/create_input.m]

function create_input(P, folder, parameters)

    mkdirifnotexist(folder);
    mkdirifnotexist(fullfile(folder,'input'));
    mkdirifnotexist(fullfile(folder,'model'));
    mkdirifnotexist(fullfile(folder,'model','Finished'));
    mkdirifnotexist(fullfile(folder,'model','Error'));
    mkdirifnotexist(fullfile(folder,'model','Running'));
    mkdirifnotexist(fullfile(folder,'model','Waiting'));
    mkdirifnotexist(fullfile(folder,'model','Init'));
    mkdirifnotexist(fullfile(folder,'output'));
    
    


    filename = [folder '/input/input.txt'];
    if exist(filename, 'file')
        disp('Parameters are already defined. If parameters are changed, please remove all files. ');
    else

        par = getParameters(P);

        fid    = fopen(filename,'w');

        for iP = 1:length(parameters)
            try
            fprintf(fid, [num2str(parameters(iP)) ' ']);
            if par.par(parameters(iP)).par.multiplyOrigin
                try
                    par.par(parameters(iP)).par.limits;
                catch
                    [iP, parameters(iP)]
                end
                
                l = par.par(parameters(iP)).par.limits.*par.par(parameters(iP)).par.orVal(1);
            else
                l = par.par(parameters(iP)).par.limits;
            end
            
            if length(l)~=2
                1
            end
            
            fprintf(fid, [num2str(l(1)) ' ' num2str(l(2)) '\n']);
            catch e
                1
            end
        end

        fclose(fid);
    end
end

function mkdirifnotexist(folder)
    if ~exist(folder,'dir')
            mkdir(folder);
    end
end
