# Supplementary material for: Parameter subset reduction for patient-specific modelling of arrhythmogenic cardiomyopathy-related mutation carriers in the CircAdapt model
Source: Philos Trans A Math Phys Eng Sci. 2020 May 25;378(2173):20190347. doi: 10.1098/rsta.2019.0347 (PMC7287326; doi:10.1098/rsta.2019.0347)
Supplement: Source Code [file rsta20190347supp3.zip › MS/MS/diaphony.m]

function diaphony = diaphony ( X )
    %% Calc diaphony of matrix 
    % Diaphony of Uniform Samples over Hemisphere and Sphere
    
    Np = size(X,2);
    Ns = size(X,1);
    
%     eH = zeros(Np, Ns);
    
    h = eye(Np);
    
%     hw = waitbar(0,'Calc Diaphony')
    for iH = 1:Np
%         for iS = 1:Ns
%             eH(iH,iS) = exp(1i*2*pi*dot(h(iH,:),X(iS,:)));
            eH(iH) = mean(exp(1i*2*pi*X(:,iH)));
%         end
%         waitbar(iH/Np,hw);
    end
%     close(hw);
    
%     figure;
%     scatter(real(eH), imag(eH));

%     SN = mean(eH,2);
%     SN = mean(eH);
    
    diaphony = sqrt(sum(abs(eH).^2));
%     diaphony = mean(eH);
%     
end
