# Supplementary material for: Parameter subset reduction for patient-specific modelling of arrhythmogenic cardiomyopathy-related mutation carriers in the CircAdapt model
Source: Philos Trans A Math Phys Eng Sci. 2020 May 25;378(2173):20190347. doi: 10.1098/rsta.2019.0347 (PMC7287326; doi:10.1098/rsta.2019.0347)
Supplement: Source Code [file rsta20190347supp3.zip › MS/MS/Est2P.m]

function P = Est2P(P, x,par)
    for iE = 1:length(par.par)
        if isfield(par.par(iE).par,'type')
            val = x(iE);
            
            switch par.par(iE).par.type
                case {'Patch'}
                    if par.patchRelative && strcmp(par.par(iE).par.loc,'Rv1')
                        par.par(iE).par.loc = {'Rv1','Rv2','Rv3'};
                    end
%                     if par.par(iE).par.multiplyOrigin
%                         if par.par(iE).par.islog
%                             l = par.par(iE).par.limits * par.par(iE).par.orVal;
%                             val = l(1)*10^(x(iE)*log10(l(2)/l(1)));
%                         else
%                             l = par.par(iE).par.limits * par.par(iE).par.orVal;
%                             val = l(1) + (l(2) - l(1)) * x(iE);
%                         end
%                     else
%                         if par.par(iE).par.islog
%                             l = par.par(iE).par.limits;
%                             val = l(1)*10^(x(iE)*log10(l(2)/l(1)));
%                         else
%                             l = par.par(iE).par.limits;
%                             val = l(1) + (l(2) - l(1)) * x(iE);
%                         end
%                     end
                    if par.patchRelative && ischar(par.par(iE).par.loc) && ( strcmp(par.par(iE).par.loc,'Rv2') ||  strcmp(par.par(iE).par.loc,'Rv3'))
                        switch par.par(iE).par.type
                            case {'Patch','ArtVen','Bag','Valve'}
                                switch par.par(iE).par.var
                                    case {'dT'}
                                        if strcmp(par.par(iE).par.loc,'Rv2')
                                            val = val + GetFt(P, 'Patch','dT','Rv1');
                                        elseif strcmp(par.par(iE).par.loc,'Rv3')
                                            val = val + GetFt(P, 'Patch','dT','Rv2');
                                        end
                                    otherwise
                                        val = val * GetFt(P, 'Patch',par.par(iE).par.var, par.par(iE).par.loc);
                                end
                        end
                    else
                    end
            end
            
            switch par.par(iE).par.type
                case {'Patch'}
                    P = PutFt(P, par.par(iE).par.type,par.par(iE).par.var,par.par(iE).par.loc, val);
                case {'ArtVen','Bag','Valve'}
                    or = GetFt(P, par.par(iE).par.type,par.par(iE).par.var,par.par(iE).par.loc);
                    if length(x)>1
                        val = or / or(1) * val;
                    end
                    P = PutFt(P, par.par(iE).par.type,par.par(iE).par.var,par.par(iE).par.loc, val);
                case {'General'}
                    P.(par.par(iE).par.type).(par.par(iE).par.var) = val;
            end
        end
    end
end
