# Supplementary material for: Parameter subset reduction for patient-specific modelling of arrhythmogenic cardiomyopathy-related mutation carriers in the CircAdapt model
Source: Philos Trans A Math Phys Eng Sci. 2020 May 25;378(2173):20190347. doi: 10.1098/rsta.2019.0347 (PMC7287326; doi:10.1098/rsta.2019.0347)
Supplement: Source Code [file rsta20190347supp3.zip › MS/MS/getParameters.m]

function par = getParameters(P, patchRelative)
    par = struct();
    
    if ~exist('patchRelative','var')
        patchRelative = 1;
    end
    if ~exist('P','var')
        P = 1;
    end
    par.patchRelative = 1;
    
    par.par = struct();
    
    locs = {'Rv1','Rv2','Rv3','Sv1','Lv1','La1','Ra1'};
    locnames = {'Rv1','Rv2','Rv3','Sv1','Lv1','La1','Ra1'};
    offset = [0 20 40 60 80 200 220];
    
    
    for iL = [1:7]
        par.par(11+offset(iL)).name = ['SfAct ' locnames{iL}];
        par.par(11+offset(iL)).par = newPar(P, patchRelative,'Patch','SfAct',locs{iL});
        par.par(12+offset(iL)).name = ['SfPas ' locnames{iL}];
        par.par(12+offset(iL)).par = newPar(P, patchRelative,'Patch','SfPas',locs{iL});
        par.par(13+offset(iL)).name = ['k1 ' locnames{iL}];
        par.par(13+offset(iL)).par = newPar(P, patchRelative,'Patch','k1',locs{iL});        
        par.par(14+offset(iL)).name = ['dT ' locnames{iL}];
        par.par(14+offset(iL)).par = newPar(P, patchRelative,'Patch','dT',locs{iL});
        par.par(15+offset(iL)).name = ['Ls0Pas ' locnames{iL}];
        par.par(15+offset(iL)).par = newPar(P, patchRelative,'Patch','Ls0Pas',locs{iL});
        par.par(16+offset(iL)).name = ['Lsi0Act ' locnames{iL}];
        par.par(16+offset(iL)).par = newPar(P, patchRelative,'Patch','Lsi0Act',locs{iL});
        par.par(17+offset(iL)).name = ['LenSeriesElement ' locnames{iL}];
        par.par(17+offset(iL)).par = newPar(P, patchRelative,'Patch','LenSeriesElement',locs{iL});
        par.par(18+offset(iL)).name = ['vMax ' locnames{iL}];
        par.par(18+offset(iL)).par = newPar(P, patchRelative,'Patch','vMax',locs{iL});
        par.par(19+offset(iL)).name = ['TR ' locnames{iL}];
        par.par(19+offset(iL)).par = newPar(P, patchRelative,'Patch','TR',locs{iL});
        par.par(20+offset(iL)).name = ['TD ' locnames{iL}];
        par.par(20+offset(iL)).par = newPar(P, patchRelative,'Patch','TD',locs{iL});
        par.par(21+offset(iL)).name = ['VWall ' locnames{iL}];
        par.par(21+offset(iL)).par = newPar(P, patchRelative,'Patch','VWall',locs{iL});
        par.par(22+offset(iL)).name = ['AmRef ' locnames{iL}];
        par.par(22+offset(iL)).par = newPar(P, patchRelative,'Patch','AmRef',locs{iL});
        par.par(23+offset(iL)).name = ['dLsPas ' locnames{iL}];
        par.par(23+offset(iL)).par = newPar(P, patchRelative,'Patch','dLsPas',locs{iL});
    end
    
    
    par.par(111).name = ['LenSy '];
    par.par(111).par = newPar(P, patchRelative,'ArtVen','Len','Sy');
    par.par(112).name = ['LenPu '];
    par.par(112).par = newPar(P, patchRelative,'ArtVen','Len','Pu');
    par.par(113).name = ['A0Sy '];
    par.par(113).par = newPar(P, patchRelative,'ArtVen','A0','Sy');
    par.par(114).name = ['A0Pu '];
    par.par(114).par = newPar(P, patchRelative,'ArtVen','A0','Pu');
    par.par(115).name = ['kSy '];
    par.par(115).par = newPar(P, patchRelative,'ArtVen','k','Sy');
    par.par(116).name = ['kPu '];
    par.par(116).par = newPar(P, patchRelative,'ArtVen','k','Pu');
    par.par(117).name = ['p0Sy '];
    par.par(117).par = newPar(P, patchRelative,'ArtVen','p0','Sy');
    par.par(118).name = ['p0Pu '];
    par.par(118).par = newPar(P, patchRelative,'ArtVen','p0','Pu');
    par.par(119).name = ['AWallSy '];
    par.par(119).par = newPar(P, patchRelative,'ArtVen','AWall','Sy');
    par.par(120).name = ['AWallPu '];
    par.par(120).par = newPar(P, patchRelative,'ArtVen','AWall','Pu');
    par.par(121).name = ['kAVSy '];
    par.par(121).par = newPar(P, patchRelative,'ArtVen','kAV','Sy');
    par.par(122).name = ['kAVPu '];
    par.par(122).par = newPar(P, patchRelative,'ArtVen','kAV','Pu');
    par.par(123).name = ['q0AVSy '];
    par.par(123).par = newPar(P, patchRelative,'ArtVen','q0AV','Sy');
    par.par(124).name = ['q0AVPu '];
    par.par(124).par = newPar(P, patchRelative,'ArtVen','q0AV','Pu');
    par.par(125).name = ['p0AV Pu '];
    par.par(125).par = newPar(P, patchRelative,'ArtVen','p0AV','Pu');
    
    
    par.par(131).name = ['tCycle '];
    par.par(131).par = newPar(P, patchRelative,'General','tCycle');
    par.par(132).name = ['q0 '];
    par.par(132).par = newPar(P, patchRelative,'General','q0');
    par.par(133).name = ['p0 '];
    par.par(133).par = newPar(P, patchRelative,'General','p0');
    par.par(134).name = ['dTauAv '];
    par.par(134).par = newPar(P, patchRelative,'General','dTauAv');
    par.par(135).name = ['TimeFac'];
    par.par(135).par = newPar(P, patchRelative,'General','TimeFac');
    
    par.par(141).name = ['PeriVRef '];
    par.par(141).par = newPar(P, patchRelative,'Bag','VRef','Peri');
    par.par(142).name = ['PeriK '];
    par.par(142).par = newPar(P, patchRelative,'Bag','k','Peri');
    
    par.par(151).name = ['ValveAOpenRaRv '];
    par.par(151).par = newPar(P, patchRelative,'Valve','AOpen','RaRv');
    par.par(152).name = ['ValveLenRaRv '];
    par.par(152).par = newPar(P, patchRelative,'Valve','Len','RaRv');
    par.par(153).name = ['ValveAOpenRvPuArt '];
    par.par(153).par = newPar(P, patchRelative,'Valve','AOpen','RvPuArt');
    par.par(154).name = ['ValveLenRvPuArt'];
    par.par(154).par = newPar(P, patchRelative,'Valve','Len','RvPuArt');
    par.par(155).name = ['ValveAOpenLaLv '];
    par.par(155).par = newPar(P, patchRelative,'Valve','AOpen','LaLv');
    par.par(156).name = ['ValveLenLaLv '];
    par.par(156).par = newPar(P, patchRelative,'Valve','Len','LaLv');
    par.par(157).name = ['ValveAOpenLvSyArt '];
    par.par(157).par = newPar(P, patchRelative,'Valve','AOpen','LvSyArt');
    par.par(158).name = ['ValveLenLvSyArt '];
    par.par(158).par = newPar(P, patchRelative,'Valve','Len','LvSyArt');
    
    
    
end

function par = newPar(P, patchRelative,varargin)
    par = struct();
    if isstruct(P)
        iA = 0;
        while iA < length(nargin)
            iA = iA + 1;
            switch varargin{iA}
                case {'Patch','ArtVen','Bag','Valve'}
                    par.type = varargin{iA};
                    iA = iA + 1;
                    par.var = varargin{iA};
                    iA = iA + 1;
                    par.loc = varargin{iA};
                    par = parSettings(P, par,patchRelative);
                case {'General'}
                    par.type = varargin{iA};
                    iA = iA + 1;
                    par.var = varargin{iA};
                    par = parSettings(P, par,patchRelative);
            end
        end
    end
end

function par = parSettings(P, par,patchRelative)
    par.multiplyOrigin = 1;
    par.islog = 0; 
    par.orVal = 1;
    switch par.type
        case 'Patch'
            par.orVal = GetFt(P, par.type,par.var,par.loc);
            par.patchRelative = patchRelative;
            switch par.var
                case 'SfAct'
                    par.limits = [0.8 1.2];
                case 'SfPas'
                    par.limits = [0.8 1.2];
                    par.islog = 1;
                case 'k1'
                    par.limits = [0.8 1.2];
                    par.islog = 1;
                case 'dLsPas'
                    par.limits = [0.8 1.2];
                    par.islog = 1;
                case 'dT'
                    par.limits = [-0.025 0.025];
                    par.multiplyOrigin = 0;
                case 'Ls0Pas'
                    par.limits = [.9 1.1];
                    par.islog = 1;
                case 'Lsi0Act'
                    par.limits = [.9 1.1];
                    par.islog = 1;
                case 'LenSeriesElement'
                    par.limits = [0.8 1.2];
                    par.islog = 1;
                case 'vMax'
                    par.limits = [0.8 1.2];
                    par.islog = 1;
                case 'TR'
                    par.limits = [0.8 1.2];
                    par.islog = 1;
                case 'TD'
                    par.limits = [0.8 1.2];
                    par.islog = 1;
                case 'CRest'
                    par.limits = [0 -0.1];
                    par.multiplyOrigin = 0;
                case 'VWall'
                    par.limits = [0.8 1.2];
                    par.islog = 1;
                case 'AmRef'
                    par.limits = [0.8 1.2];
                    par.islog = 1;
            end
            if strcmp(par.loc(1:2),'Rv') && ~strcmp(par.loc,'Rv1') % && patchRelative
                par.multiplyOrigin = 0;
                switch par.var
                    case 'SfAct'
                        par.limits = [1 0];
                    case 'SfPas'
                        par.limits = [0.5 10];
                    case 'CRest'
%                         par.limits = [0 -0.1];
%                         par.multiplyOrigin = 1;
                    case 'VWall'
                        par.limits = [0.8 1.2];
                        par.islog = 1;
%                         par.multiplyOrigin = 1;
                    case 'AmRef'
                        par.limits = [0.8 1.2];
                        par.islog = 1;
%                         par.multiplyOrigin = 1;
                    case 'k1'
                        par.limits = [0.5 4];
                        par.islog = 1;
                    case 'TR'
                        par.limits = [0.5 2];
                    case 'TD'
                        par.limits = [0.5 2];
                    case 'dLsPas'
                        par.limits = [0.1 2];
                        par.islog = 1;
                end
                
                % correction
                if ~par.multiplyOrigin
                    par.orVal = 1;
                end
            end
            
        case 'General' 
            if ~isfield(P.General,'TimeFacV')
                P.General.TimeFacV= P.General.TimeFac;
            end            
            par.orVal = P.General.(par.var);
            par.patchRelative = 0;
            par.multiplyOrigin = 1;
            switch par.var
                case 'tCycle'
                    par.multiplyOrigin=0;
                    par.limits = [0.9 1.1];
                    par.islog = 1;
                case 'q0'
                    par.limits = [0.8 1.2];
                    par.islog = 1;
                case 'p0'
                    par.limits = [0.8 1.2];
                    par.islog = 1;
                case 'TimeFac'
                    par.limits = [0.8 1.2];
                    par.islog = 1;
                case 'dTauAv'
                    par.limits = [-0.02 0.02];
                    par.multiplyOrigin = 0;
            end
        case 'ArtVen' 
            par.orVal = GetFt(P, par.type,par.var,par.loc);
            par.patchRelative = 0;
            par.multiplyOrigin = 1;
            switch par.var
                case {'k'}
                    par.limits = [0.8 1.2];
                    par.islog = 1;
                case {'Len'}
                    par.limits = [0.8 1.2];
                    par.islog = 1;
                case {'A0'}
                    par.limits = [0.8 1.2];
                    par.islog = 1;
                case {'p0'}
                    par.limits = [0.8 1.2];
                    par.islog = 1;
                case {'AWall'}
                    par.limits = [0.8 1.2];
                    par.islog = 1;
                case {'p0AV'}
                    par.limits = [0.8 1.2];
                    par.islog = 1;
                case {'q0AV'}
                    par.limits = [0.8 1.2];
                    par.islog = 1;
                case {'kAV'}
                    par.limits = [0.8 1.2];
                    par.islog = 1;
            end
        case 'Bag'
            par.orVal = GetFt(P, par.type,par.var,par.loc);
            par.patchRelative = 0;
            par.multiplyOrigin = 1;
            switch par.var
                case {'k'}
                    par.limits = [0.8 1.2];
                    par.islog = 1;
                case {'VRef'}
                    par.limits = [0.8 1.2];
                    par.islog = 1;
            end
        case 'Valve'
            par.orVal = GetFt(P, par.type,par.var,par.loc);
            par.patchRelative = 0;
            par.multiplyOrigin = 1;
            switch par.var
                case {'Len'}
                    par.limits = [0.9 1.1];
                    par.islog = 1;
                case {'AOpen'}
                    par.limits = [0.9 1.1];
                    par.islog = 1;
            end
    end
    
    
end
