# Supplementary material for: Parameter subset reduction for patient-specific modelling of arrhythmogenic cardiomyopathy-related mutation carriers in the CircAdapt model
Source: Philos Trans A Math Phys Eng Sci. 2020 May 25;378(2173):20190347. doi: 10.1098/rsta.2019.0347 (PMC7287326; doi:10.1098/rsta.2019.0347)
Supplement: Source Code [file rsta20190347supp3.zip › MS/MS/getParametersTemplate.m]

function par = getParameters(P, patchRelative)
    par = struct();
    
    if ~exist('patchRelative','var')
        patchRelative = 1;
    end
    if ~exist('P','var')
        P = 1;
    end
    par.patchRelative = 1;
    
    par.par = struct();
    
    locs = {'Rv1','Rv2','Rv3','Sv1','Lv1','La1','Ra1'};
    locnames = {'Rv1','Rv2','Rv3','Sv1','Lv1','La1','Ra1'};
    offset = [0 20 40 60 80 200 220];
    
    
    for iL = [1:7]
        par.par(11+offset(iL)).name = ['SfAct ' locnames{iL}];
        par.par(11+offset(iL)).par = newPar(P, patchRelative,'Patch','SfAct',locs{iL});
        par.par(12+offset(iL)).name = ['SfPas ' locnames{iL}];
        par.par(12+offset(iL)).par = newPar(P, patchRelative,'Patch','SfPas',locs{iL});
        par.par(13+offset(iL)).name = ['k1 ' locnames{iL}];
        par.par(13+offset(iL)).par = newPar(P, patchRelative,'Patch','k1',locs{iL});        
        par.par(14+offset(iL)).name = ['dT ' locnames{iL}];
        par.par(14+offset(iL)).par = newPar(P, patchRelative,'Patch','dT',locs{iL});
        par.par(15+offset(iL)).name = ['Ls0Pas ' locnames{iL}];
        par.par(15+offset(iL)).par = newPar(P, patchRelative,'Patch','Ls0Pas',locs{iL});
        par.par(16+offset(iL)).name = ['Lsi0Act ' locnames{iL}];
        par.par(16+offset(iL)).par = newPar(P, patchRelative,'Patch','Lsi0Act',locs{iL});
        par.par(17+offset(iL)).name = ['LenSeriesElement ' locnames{iL}];
        par.par(17+offset(iL)).par = newPar(P, patchRelative,'Patch','LenSeriesElement',locs{iL});
        par.par(18+offset(iL)).name = ['vMax ' locnames{iL}];
        par.par(18+offset(iL)).par = newPar(P, patchRelative,'Patch','vMax',locs{iL});
        par.par(19+offset(iL)).name = ['TR ' locnames{iL}];
        par.par(19+offset(iL)).par = newPar(P, patchRelative,'Patch','TR',locs{iL});
        par.par(20+offset(iL)).name = ['TD ' locnames{iL}];
        par.par(20+offset(iL)).par = newPar(P, patchRelative,'Patch','TD',locs{iL});
        par.par(21+offset(iL)).name = ['VWall ' locnames{iL}];
        par.par(21+offset(iL)).par = newPar(P, patchRelative,'Patch','VWall',locs{iL});
        par.par(22+offset(iL)).name = ['AmRef ' locnames{iL}];
        par.par(22+offset(iL)).par = newPar(P, patchRelative,'Patch','AmRef',locs{iL});
        par.par(23+offset(iL)).name = ['dLsPas ' locnames{iL}];
        par.par(23+offset(iL)).par = newPar(P, patchRelative,'Patch','dLsPas',locs{iL});
    end
    
    
    par.par(111).name = ['LenSy '];
    par.par(111).par = newPar(P, patchRelative,'ArtVen','Len','Sy');
    par.par(112).name = ['LenPu '];
    par.par(112).par = newPar(P, patchRelative,'ArtVen','Len','Pu');
    par.par(113).name = ['A0Sy '];
    par.par(113).par = newPar(P, patchRelative,'ArtVen','A0','Sy');
    par.par(114).name = ['A0Pu '];
    par.par(114).par = newPar(P, patchRelative,'ArtVen','A0','Pu');
    par.par(115).name = ['kSy '];
    par.par(115).par = newPar(P, patchRelative,'ArtVen','k','Sy');
    par.par(116).name = ['kPu '];
    par.par(116).par = newPar(P, patchRelative,'ArtVen','k','Pu');
    par.par(117).name = ['p0Sy '];
    par.par(117).par = newPar(P, patchRelative,'ArtVen','p0','Sy');
    par.par(118).name = ['p0Pu '];
    par.par(118).par = newPar(P, patchRelative,'ArtVen','p0','Pu');
    par.par(119).name = ['AWallSy '];
    par.par(119).par = newPar(P, patchRelative,'ArtVen','AWall','Sy');
    par.par(120).name = ['AWallPu '];
    par.par(120).par = newPar(P, patchRelative,'ArtVen','AWall','Pu');
    par.par(121).name = ['kAVSy '];
    par.par(121).par = newPar(P, patchRelative,'ArtVen','kAV','Sy');
    par.par(122).name = ['kAVPu '];
    par.par(122).par = newPar(P, patchRelative,'ArtVen','kAV','Pu');
    par.par(123).name = ['q0AVSy '];
    par.par(123).par = newPar(P, patchRelative,'ArtVen','q0AV','Sy');
    par.par(124).name = ['q0AVPu '];
    par.par(124).par = newPar(P, patchRelative,'ArtVen','q0AV','Pu');
    par.par(125).name = ['p0AV Pu '];
    par.par(125).par = newPar(P, patchRelative,'ArtVen','p0AV','Pu');
    
    
    par.par(131).name = ['tCycle '];
    par.par(131).par = newPar(P, patchRelative,'General','tCycle');
    par.par(132).name = ['q0 '];
    par.par(132).par = newPar(P, patchRelative,'General','q0');
    par.par(133).name = ['p0 '];
    par.par(133).par = newPar(P, patchRelative,'General','p0');
    par.par(134).name = ['dTauAv '];
    par.par(134).par = newPar(P, patchRelative,'General','dTauAv');
    par.par(135).name = ['TimeFac'];
    par.par(135).par = newPar(P, patchRelative,'General','TimeFac');
    
    par.par(141).name = ['PeriVRef '];
    par.par(141).par = newPar(P, patchRelative,'Bag','VRef','Peri');
    par.par(142).name = ['PeriK '];
    par.par(142).par = newPar(P, patchRelative,'Bag','k','Peri');
    
    par.par(151).name = ['ValveAOpenRaRv '];
    par.par(151).par = newPar(P, patchRelative,'Valve','AOpen','RaRv');
    par.par(152).name = ['ValveLenRaRv '];
    par.par(152).par = newPar(P, patchRelative,'Valve','Len','RaRv');
    par.par(153).name = ['ValveAOpenRvPuArt '];
    par.par(153).par = newPar(P, patchRelative,'Valve','AOpen','RvPuArt');
    par.par(154).name = ['ValveLenRvPuArt'];
    par.par(154).par = newPar(P, patchRelative,'Valve','Len','RvPuArt');
    par.par(155).name = ['ValveAOpenLaLv '];
    par.par(155).par = newPar(P, patchRelative,'Valve','AOpen','LaLv');
    par.par(156).name = ['ValveLenLaLv '];
    par.par(156).par = newPar(P, patchRelative,'Valve','Len','LaLv');
    par.par(157).name = ['ValveAOpenLvSyArt '];
    par.par(157).par = newPar(P, patchRelative,'Valve','AOpen','LvSyArt');
    par.par(158).name = ['ValveLenLvSyArt '];
    par.par(158).par = newPar(P, patchRelative,'Valve','Len','LvSyArt');
    
    
    
end

function par = newPar(P, patchRelative,varargin)
    par = struct();
    if isstruct(P)
        iA = 0;
        while iA < length(nargin)
            iA = iA + 1;
            switch varargin{iA}
                case {'Patch','ArtVen','Bag','Valve'}
                    par.type = varargin{iA};
                    iA = iA + 1;
                    par.var = varargin{iA};
                    iA = iA + 1;
                    par.loc = varargin{iA};
                    par = parSettings(P, par,patchRelative);
                case {'General'}
                    par.type = varargin{iA};
                    iA = iA + 1;
                    par.var = varargin{iA};
                    par = parSettings(P, par,patchRelative);
            end
        end
    end
end

function par = parSettings(P, par,patchRelative)
    par.multiplyOrigin = 1;
    par.islog = 0; 
    par.orVal = 1;
    switch par.type
        case 'Patch'
            par.orVal = GetFt(P, par.type,par.var,par.loc);
            par.patchRelative = patchRelative;
            switch par.var
                case 'SfAct'
                    par.limits = [0.8 1.2];
                case 'SfPas'
                    par.limits = [0.8 1.2];
                    par.islog = 1;
                case 'k1'
                    par.limits = [0.8 1.2];
                    par.islog = 1;
                case 'dLsPas'
                    par.limits = [0.8 1.2];
                    par.islog = 1;
                case 'dT'
                    par.limits = [-0.025 0.025];
                    par.multiplyOrigin = 0;
                case 'Ls0Pas'
                    par.limits = [.8 1.2];
                    par.islog = 1;
                case 'Lsi0Act'
                    par.limits = [.8 1.2];
                    par.islog = 1;
                case 'LenSeriesElement'
                    par.limits = [0.8 1.2];
                    par.islog = 1;
                case 'vMax'
                    par.limits = [0.8 1.2];
                    par.islog = 1;
                case 'TR'
                    par.limits = [0.8 1.2];
                    par.islog = 1;
                case 'TD'
                    par.limits = [0.8 1.2];
                    par.islog = 1;
                case 'CRest'
                    par.limits = [0 -0.1];
                    par.multiplyOrigin = 0;
                case 'VWall'
                    par.limits = [0.8 1.2];
                    par.islog = 1;
                case 'AmRef'
                    par.limits = [0.8 1.2];
                    par.islog = 1;
            end
            if strcmp(par.loc(1:2),'Rv') && ~strcmp(par.loc,'Rv1') % && patchRelative
                par.multiplyOrigin = 0;
                switch par.var
                    case 'SfAct'
                        par.limits = [1 0];
                    case 'SfPas'
                        par.limits = [0.5 10];
                    case 'CRest'
%                         par.limits = [0 -0.1];
%                         par.multiplyOrigin = 1;
                    case 'VWall'
                        par.limits = [0.8 1.2];
                        par.islog = 1;
%                         par.multiplyOrigin = 1;
                    case 'AmRef'
                        par.limits = [0.8 1.2];
                        par.islog = 1;
%                         par.multiplyOrigin = 1;
                    case 'k1'
                        par.limits = [0.5 5];
                        par.islog = 1;
                    case 'TR'
                        par.limits = [0.5 2];
                    case 'TD'
                        par.limits = [0.5 2];
                    case 'dLsPas'
                        par.limits = [0.1 2];
                        par.islog = 1;
                end
                
                % correction
                if ~par.multiplyOrigin
                    par.orVal = 1;
                end
            end
            
        case 'General' 
            if ~isfield(P.General,'TimeFacV')
                P.General.TimeFacV= P.General.TimeFac;
            end            
            par.orVal = P.General.(par.var);
            par.patchRelative = 0;
            par.multiplyOrigin = 1;
            switch par.var
                case 'tCycle'
                    par.limits = [0.8 1.2];
                    par.islog = 1;
                case 'q0'
                    par.limits = [0.8 1.2];
                    par.islog = 1;
                case 'p0'
                    par.limits = [0.8 1.2];
                    par.islog = 1;
                case 'TimeFac'
                    par.limits = [0.8 1.2];
                    par.islog = 1;
                case 'dTauAv'
                    par.limits = [-0.02 0.02];
                    par.multiplyOrigin = 0;
            end
        case 'ArtVen' 
            par.orVal = GetFt(P, par.type,par.var,par.loc);
            par.patchRelative = 0;
            par.multiplyOrigin = 1;
            switch par.var
                case {'k'}
                    par.limits = [0.8 1.2];
                    par.islog = 1;
                case {'Len'}
                    par.limits = [0.8 1.2];
                    par.islog = 1;
                case {'A0'}
                    par.limits = [0.8 1.2];
                    par.islog = 1;
                case {'p0'}
                    par.limits = [0.8 1.2];
                    par.islog = 1;
                case {'AWall'}
                    par.limits = [0.8 1.2];
                    par.islog = 1;
                case {'p0AV'}
                    par.limits = [0.8 1.2];
                    par.islog = 1;
                case {'q0AV'}
                    par.limits = [0.8 1.2];
                    par.islog = 1;
                case {'kAV'}
                    par.limits = [0.8 1.2];
                    par.islog = 1;
            end
        case 'Bag'
            par.orVal = GetFt(P, par.type,par.var,par.loc);
            par.patchRelative = 0;
            par.multiplyOrigin = 1;
            switch par.var
                case {'k'}
                    par.limits = [0.8 1.2];
                    par.islog = 1;
                case {'VRef'}
                    par.limits = [0.8 1.2];
                    par.islog = 1;
            end
        case 'Valve'
            par.orVal = GetFt(P, par.type,par.var,par.loc);
            par.patchRelative = 0;
            par.multiplyOrigin = 1;
            switch par.var
                case {'Len'}
                    par.limits = [0.8 1.2];
                    par.islog = 1;
                case {'AOpen'}
                    par.limits = [0.8 1.2];
                    par.islog = 1;
            end
    end
    
    
end


function Y = getY   
    Y(11) = calcModelTimings({'Rv1'},'OnsetQRS','peakstretch')/P.General.tCycle;
    Y(31) = calcModelTimings({'Rv2'},'OnsetQRS','peakstretch')/P.General.tCycle;
    Y(51) = calcModelTimings({'Rv3'},'OnsetQRS','peakstretch')/P.General.tCycle;
    
    Y(12) = calcModelTimings({'Rv1'},'OnsetQRS','peakstrainrate')/P.General.tCycle;
    Y(32) = calcModelTimings({'Rv2'},'OnsetQRS','peakstrainrate')/P.General.tCycle;
    Y(52) = calcModelTimings({'Rv3'},'OnsetQRS','peakstrainrate')/P.General.tCycle;
    
    Y(13) = CalcModelTimeToContraction({'Rv1'},50)/P.General.tCycle;
    Y(33) = CalcModelTimeToContraction({'Rv2'},50)/P.General.tCycle;
    Y(53) = CalcModelTimeToContraction({'Rv3'},50)/P.General.tCycle;
    
    Y(14) = calcModelTimings({'Rv1'},'OnsetQRS','peakstrain')/P.General.tCycle;
    Y(34) = calcModelTimings({'Rv2'},'OnsetQRS','peakstrain')/P.General.tCycle;
    Y(54) = calcModelTimings({'Rv3'},'OnsetQRS','peakstrain')/P.General.tCycle;
    
    Y(15) = calcModelStrain({'Rv1'},'peakstretch');
    Y(35) = calcModelStrain({'Rv2'},'peakstretch');
    Y(55) = calcModelStrain({'Rv3'},'peakstretch');
    
    Y(16) = calcModelStrain({'Rv1'},'strainPVO');
    Y(36) = calcModelStrain({'Rv2'},'strainPVO');
    Y(56) = calcModelStrain({'Rv3'},'strainPVO');
    
    Y(17) = calcModelStrain({'Rv1'},'systolicstrain');
    Y(37) = calcModelStrain({'Rv2'},'systolicstrain');
    Y(57) = calcModelStrain({'Rv3'},'systolicstrain');
    
    Y(18) = calcModelStrain({'Rv1'},'postsystolicindex');
    Y(38) = calcModelStrain({'Rv2'},'postsystolicindex');
    Y(58) = calcModelStrain({'Rv3'},'postsystolicindex');
    
    Y(19) = calcModelStrain({'Rv1'},'peakstrain');
    Y(39) = calcModelStrain({'Rv2'},'peakstrain');
    Y(59) = calcModelStrain({'Rv3'},'peakstrain');
    
    Y(20) = calcModelStrain({'Rv1'},'atrialonset');
    Y(40) = calcModelStrain({'Rv2'},'atrialonset');
    Y(60) = calcModelStrain({'Rv3'},'atrialonset');
    
    Y(41) = Y(31) - Y(11);
    Y(42) = Y(32) - Y(12);
    Y(43) = Y(33) - Y(13);
    Y(44) = Y(34) - Y(14);
    Y(45) = Y(35) - Y(15);
    Y(46) = Y(36) - Y(16);
    Y(47) = Y(37) - Y(17);
    Y(48) = Y(38) - Y(18);
    Y(49) = Y(39) - Y(19);
    Y(50) = Y(40) - Y(20);
    
    Y(61) = Y(51) - Y(11);
    Y(62) = Y(52) - Y(12);
    Y(63) = Y(53) - Y(13);
    Y(64) = Y(54) - Y(14);
    Y(65) = Y(55) - Y(15);
    Y(66) = Y(56) - Y(16);
    Y(67) = Y(57) - Y(17);
    Y(68) = Y(58) - Y(18);
    Y(69) = Y(59) - Y(19);
    Y(70) = Y(60) - Y(20);
    
    Y(71) = calcEndDiastolicVolume('Lv');
    Y(72) = calcEndDiastolicVolume('Rv');
    Y(73) = calcEndDiastolicPressure('Lv');
    Y(74) = calcEndDiastolicPressure('Rv');
end
% 
% function names = getXnames(x)
%     names{11} = 'a1 Apex';
%     names{31} = 'a1 Mid';
%     names{51} = 'a1 Base';
%     names{71} = 'a1 Sv';
%     names{91} = 'a1 Lv';
%     
%     names{12} = 'p1 Apex';
%     names{32} = 'p1 Mid';
%     names{52} = 'p1 Base';
%     names{72} = 'p1 Sv';
%     names{92} = 'p1 Lv';
%     
%     names{13} = 'dT Apex';
%     names{33} = 'dT Mid';
%     names{53} = 'dT Base';
%     names{73} = 'dT Sv';
%     names{93} = 'dT Lv';
%    
%     names{14} = 'LsRef Apex';
%     names{34} = 'LsRef Mid';
%     names{54} = 'LsRef Base';
%     names{74} = 'LsRef Sv';
%     names{94} = 'LsRef Lv';
%     
%     names{15} = 'Ls0Pas Apex';
%     names{35} = 'Ls0Pas Mid';
%     names{55} = 'Ls0Pas Base';
%     names{75} = 'Ls0Pas Sv';
%     names{95} = 'Ls0Pas Lv';
%     
%     names{16} = 'Lsi0Act Apex';
%     names{36} = 'Lsi0Act Mid';
%     names{56} = 'Lsi0Act Base';
%     names{76} = 'Lsi0Act Sv';
%     names{96} = 'Lsi0Act Lv';
%     
%     names{17} = 'LenSeriesElement Apex';
%     names{37} = 'LenSeriesElement Mid';
%     names{57} = 'LenSeriesElement Base';
%     names{77} = 'LenSeriesElement Sv';
%     names{97} = 'LenSeriesElement Lv';
%     
%     names{18} = 'vMax Apex';
%     names{38} = 'vMax Mid';
%     names{58} = 'vMax Base';
%     names{78} = 'vMax Sv';
%     names{98} = 'vMax Lv';
%     
%     names{19} = 'TR Apex';
%     names{39} = 'TR Mid';
%     names{59} = 'TR Base';
%     names{79} = 'TR Sv';
%     names{99} = 'TR Lv';
%     
%     names{20} = 'TD Apex';
%     names{40} = 'TD Mid';
%     names{60} = 'TD Base';
%     names{80} = 'TD Sv';
%     names{100} = 'TD Lv';
%     
%     names{21} = 'CRest Apex';
%     names{41} = 'CRest Mid';
%     names{61} = 'CRest Base';
%     names{81} = 'CRest Sv';
%     names{101} = 'CRest Lv';
%     
%     names{22} = 'VWall Apex';
%     names{42} = 'VWall Mid';
%     names{62} = 'VWall Base';
%     names{82} = 'VWall Sv';
%     names{102} = 'VWall Lv';
%     
%     names{23} = 'AmRef Apex';
%     names{43} = 'AmRef Mid';
%     names{63} = 'AmRef Base';
%     names{83} = 'AmRef Sv';
%     names{103} = 'AmRef Lv';
%     
%     names{24} = 'p2 Apex';
%     names{44} = 'p2 Mid';
%     names{64} = 'p2 Base';
%     names{84} = 'p2 Sv';
%     names{104} = 'p2 Lv';
%   
%     if exist('x','var')
%         names = names{x};
%     end
%     
% end

function names = getYnames(x)
    names{11} = 'T2PP/tCycle Apex';
    names{31} = 'T2PP/tCycle Mid';
    names{41} = 'T2PP/tCycle ApexMid';
    names{51} = 'T2PP/tCycle Base';
    names{61} = 'T2PP/tCycle ApexBase';
    
    names{12} = 'T2rate/tCycle Apex';
    names{32} = 'T2rate/tCycle Mid';
    names{42} = 'T2rate/tCycle ApexMid';
    names{52} = 'T2rate/tCycle Base';
    names{62} = 'T2rate/tCycle ApexBase';
    
    names{13} = 'T250/tCycle Apex';
    names{33} = 'T250/tCycle Mid';
    names{43} = 'T250/tCycle ApexMid';
    names{53} = 'T250/tCycle Base';
    names{63} = 'T250/tCycle ApexBase';
    
    names{14} = 'T2PS/tCycle Apex';
    names{34} = 'T2PS/tCycle Mid';
    names{44} = 'T2PS/tCycle ApexMid';
    names{54} = 'T2PS/tCycle Base';
    names{64} = 'T2PS/tCycle ApexBase';
    
    names{15} = 'PP Apex';
    names{35} = 'PP Mid';
    names{45} = 'PP ApexMid';
    names{55} = 'PP Base';
    names{65} = 'PP ApexBase';
    
    names{16} = 'SPVO Apex';
    names{36} = 'SPVO Mid';
    names{46} = 'SPVO ApexMid';
    names{56} = 'SPVO Base';
    names{66} = 'SPVO ApexBase';
    
    names{17} = 'SS Apex';
    names{37} = 'SS Mid';
    names{47} = 'SS ApexMid';
    names{57} = 'SS Base';
    names{67} = 'SS ApexBase';
    
    names{18} = 'SI Apex';
    names{38} = 'SI Mid';
    names{48} = 'SI ApexMid';
    names{58} = 'SI Base';
    names{68} = 'SI ApexBase';
    
    names{19} = 'PS Apex';
    names{39} = 'PS Mid';
    names{49} = 'PS ApexMid';
    names{59} = 'PS Base';
    names{69} = 'PS ApexBase';
    
    names{20} = 'AO Apex';
    names{40} = 'AO Mid';
    names{50} = 'AO ApexMid';
    names{60} = 'AO Base';
    names{70} = 'AO ApexBase';
    
    names{71} = 'EDV Lv';
    names{72} = 'EDV Rv';
    names{73} = 'EDP Lv';
    names{74} = 'EDP Rv';
    
    if exist('x','var')
        names = names{x};
    end
end
