# Supplementary material for: Parameter subset reduction for patient-specific modelling of arrhythmogenic cardiomyopathy-related mutation carriers in the CircAdapt model
Source: Philos Trans A Math Phys Eng Sci. 2020 May 25;378(2173):20190347. doi: 10.1098/rsta.2019.0347 (PMC7287326; doi:10.1098/rsta.2019.0347)
Supplement: Source Code [file rsta20190347supp3.zip › MS/MS/getTrajectoryInfo.m]

function info = getTrajectoryInfo(settings)
    
    if ~exist('loc','var')
        loc = 0;
    end
    % info = {finished, running, waiting, Init error, occurence}
    info = {[], [], [], [], [], zeros(settings.runNTrajectory,1)};
    f = settings.folder;
    
    
    info = addInfo(info, f, 'Finished',1, 1);
    info = addInfo(info, f, 'Running', 2, 2);
    info = addInfo(info, f, 'Waiting', 3, 4);
    info = addInfo(info, f, 'Init',    4, 8);
    info = addInfo(info, f, 'Error',   5,16);
%     
%     for iT = 1:settings.runNTrajectory
%         n=0;
%         dirName = fullfile(f,['model/Finished/T' num2str(iT) '.mat']);
%         if exist(dirName, 'file')
%             info{1}=[info{1} iT]; n=n+1;
%         end
%         dirName = fullfile(f,['model/Running/T' num2str(iT) '.mat']);
%         if exist(dirName, 'file')
%             info{2}=[info{2} iT];n=n+2;
%         end
%         dirName = fullfile(f,['model/Waiting/T' num2str(iT) '.mat']);
%         if exist(dirName, 'file')
%             info{3}=[info{3} iT];n=n+4;
%         end
%         dirName = fullfile(f,['model/Init/T' num2str(iT) '.mat']);
%         if exist(dirName, 'file')
%             info{4}=[info{4} iT];n=n+8;
%         end
%         dirName = fullfile(f,['model/Error/T' num2str(iT) '.mat']);
%         if exist(dirName, 'file')
%             info{5}=[info{5} iT]; n=n+16;
%         end
%         info{6}(iT) = n;
%     end
end

function info = addInfo(info,f, loc,infoloc,iN)
    dirName = fullfile(f,'model',loc,'T*.mat');
    lfiles = dir(dirName);
    for iF = 1:length(lfiles)
        x = str2double(lfiles(iF).name(2:(end-3)));
        info{infoloc}(end+1) = x;
        if length(info{end})<x
            info{end}(x)=iN;
        else
            info{end}(x) = info{end}(x) + iN;
        end
    end
end
