# Supplementary material for: Parameter subset reduction for patient-specific modelling of arrhythmogenic cardiomyopathy-related mutation carriers in the CircAdapt model
Source: Philos Trans A Math Phys Eng Sci. 2020 May 25;378(2173):20190347. doi: 10.1098/rsta.2019.0347 (PMC7287326; doi:10.1098/rsta.2019.0347)
Supplement: Source Code [file rsta20190347supp3.zip › MS/MS/getY.m]

function Y = getY(P)
   
    Y(11) = calcModelTimings(P,{'Rv1'},'OnsetQRS','peakstretch')/P.General.tCycle;
    Y(31) = calcModelTimings(P,{'Rv2'},'OnsetQRS','peakstretch')/P.General.tCycle;
    Y(51) = calcModelTimings(P,{'Rv3'},'OnsetQRS','peakstretch')/P.General.tCycle;
    Y(111) = CalcModelTimeToContraction(P,{'Rv1'},10);
    Y(131) = CalcModelTimeToContraction(P,{'Rv2'},10);
    Y(151) = CalcModelTimeToContraction(P,{'Rv3'},10);
    Y(211) = CalcModelTimeToContraction(P,{'Sv1'},10);
    Y(231) = CalcModelTimeToContraction(P,{'Lv1'},10);
    
    Y(12) = calcModelTimings(P,{'Rv1'},'OnsetQRS','peakstrainrate')/P.General.tCycle;
    Y(32) = calcModelTimings(P,{'Rv2'},'OnsetQRS','peakstrainrate')/P.General.tCycle;
    Y(52) = calcModelTimings(P,{'Rv3'},'OnsetQRS','peakstrainrate')/P.General.tCycle;
    
    Y(112) = calcModelTimings(P,{'Rv1'},'OnsetQRS','peakstrainrate');
    Y(132) = calcModelTimings(P,{'Rv2'},'OnsetQRS','peakstrainrate');
    Y(152) = calcModelTimings(P,{'Rv3'},'OnsetQRS','peakstrainrate');
    Y(212) = calcModelTimings(P,{'Sv1'},'OnsetQRS','peakstrainrate');
    Y(232) = calcModelTimings(P,{'Lv1'},'OnsetQRS','peakstrainrate');
    
    Y(13) = CalcModelTimeToContraction(P,{'Rv1'},50)/P.General.tCycle;
    Y(33) = CalcModelTimeToContraction(P,{'Rv2'},50)/P.General.tCycle;
    Y(53) = CalcModelTimeToContraction(P,{'Rv3'},50)/P.General.tCycle;
    Y(113) = CalcModelTimeToContraction(P,{'Rv1'},50);
    Y(133) = CalcModelTimeToContraction(P,{'Rv2'},50);
    Y(153) = CalcModelTimeToContraction(P,{'Rv3'},50);
    Y(213) = CalcModelTimeToContraction(P,{'Sv1'},50);
    Y(233) = CalcModelTimeToContraction(P,{'Lv1'},50);
    
    Y(14) = calcModelTimings(P,{'Rv1'},'OnsetQRS','peakstrain')/P.General.tCycle;
    Y(34) = calcModelTimings(P,{'Rv2'},'OnsetQRS','peakstrain')/P.General.tCycle;
    Y(54) = calcModelTimings(P,{'Rv3'},'OnsetQRS','peakstrain')/P.General.tCycle;
    Y(114) = calcModelTimings(P,{'Rv1'},'OnsetQRS','peakstrain');
    Y(134) = calcModelTimings(P,{'Rv2'},'OnsetQRS','peakstrain');
    Y(154) = calcModelTimings(P,{'Rv3'},'OnsetQRS','peakstrain');
    Y(214) = calcModelTimings(P,{'Sv1'},'OnsetQRS','peakstrain');
    Y(234) = calcModelTimings(P,{'Lv1'},'OnsetQRS','peakstrain');
    
    Y(115) = CalcModelTimeToContraction(P,{'Rv1'},90);
    Y(135) = CalcModelTimeToContraction(P,{'Rv2'},90);
    Y(155) = CalcModelTimeToContraction(P,{'Rv3'},90);
    Y(215) = CalcModelTimeToContraction(P,{'Sv1'},90);
    Y(235) = CalcModelTimeToContraction(P,{'Lv1'},90);
    
    
    Y(15) = calcModelStrain(P,{'Rv1'},'peakstretch');
    Y(35) = calcModelStrain(P,{'Rv2'},'peakstretch');
    Y(55) = calcModelStrain(P,{'Rv3'},'peakstretch');
    Y(221) = calcModelStrain(P,{'Sv1'},'peakstretch');
    Y(241) = calcModelStrain(P,{'Lv1'},'peakstretch');
    
    Y(16) = calcModelStrain(P,{'Rv1'},'strainPVO');
    Y(36) = calcModelStrain(P,{'Rv2'},'strainPVO');
    Y(56) = calcModelStrain(P,{'Rv3'},'strainPVO');
    Y(36) = calcModelStrain(P,{'Rv2'},'strainPVO');
    Y(56) = calcModelStrain(P,{'Rv3'},'strainPVO');
    Y(222) = calcModelStrain(P,{'Sv1'},'strainPVO');
    Y(242) = calcModelStrain(P,{'Lv1'},'strainPVO');
    
    Y(17) = calcModelStrain(P,{'Rv1'},'systolicstrain');
    Y(37) = calcModelStrain(P,{'Rv2'},'systolicstrain');
    Y(57) = calcModelStrain(P,{'Rv3'},'systolicstrain');
    Y(223) = calcModelStrain(P,{'Sv1'},'systolicstrain');
    Y(243) = calcModelStrain(P,{'Lv1'},'systolicstrain');
    
    Y(18) = calcModelStrain(P,{'Rv1'},'postsystolicstrain');
    Y(38) = calcModelStrain(P,{'Rv2'},'postsystolicstrain');
    Y(58) = calcModelStrain(P,{'Rv3'},'postsystolicstrain');
    Y(224) = calcModelStrain(P,{'Sv1'},'postsystolicstrain');
    Y(244) = calcModelStrain(P,{'Lv1'},'postsystolicstrain');
    
    Y(19) = calcModelStrain(P,{'Rv1'},'peakstrain');
    Y(39) = calcModelStrain(P,{'Rv2'},'peakstrain');
    Y(59) = calcModelStrain(P,{'Rv3'},'peakstrain');
    Y(225) = calcModelStrain(P,{'Sv1'},'peakstrain');
    Y(245) = calcModelStrain(P,{'Lv1'},'peakstrain');
    
    Y(20) = calcModelStrain(P,{'Rv1'},'atrialonset');
    Y(40) = calcModelStrain(P,{'Rv2'},'atrialonset');
    Y(60) = calcModelStrain(P,{'Rv3'},'atrialonset');
    Y(226) = calcModelStrain(P,{'Sv1'},'atrialonset');
    Y(246) = calcModelStrain(P,{'Lv1'},'atrialonset');
    
    Y(41) = Y(31) - Y(11);
    Y(42) = Y(32) - Y(12);
    Y(43) = Y(33) - Y(13);
    Y(44) = Y(34) - Y(14);
    Y(141) = Y(131) - Y(111);
    Y(142) = Y(132) - Y(112);
    Y(143) = Y(133) - Y(113);
    Y(144) = Y(134) - Y(114);
    Y(145) = Y(135) - Y(115);
    Y(45) = Y(35) - Y(15);
    Y(46) = Y(36) - Y(16);
    Y(47) = Y(37) - Y(17);
    Y(48) = Y(38) - Y(18);
    Y(49) = Y(39) - Y(19);
    Y(50) = Y(40) - Y(20);
    
    Y(61) = Y(51) - Y(11);
    Y(62) = Y(52) - Y(12);
    Y(63) = Y(53) - Y(13);
    Y(64) = Y(54) - Y(14);
    Y(161) = Y(151) - Y(111);
    Y(162) = Y(152) - Y(112);
    Y(163) = Y(153) - Y(113);
    Y(164) = Y(154) - Y(114);
    Y(165) = Y(155) - Y(115);
    Y(65) = Y(55) - Y(15);
    Y(66) = Y(56) - Y(16);
    Y(67) = Y(57) - Y(17);
    Y(68) = Y(58) - Y(18);
    Y(69) = Y(59) - Y(19);
    Y(70) = Y(60) - Y(20);
    
    Y(71) = calcEndDiastolicVolume(P,'Lv');
    Y(72) = calcEndDiastolicVolume(P,'Rv');
    Y(73) = calcEndDiastolicPressure(P,'Lv');
    Y(74) = calcEndDiastolicPressure(P,'Rv');
    
    Y(80) = calcModelTimings(P,{'Rv1'}, 'onsetQRS', 'pvo')*1000;
    Y(81) = calcModelTimings(P,{'Rv1'}, 'onsetQRS', 'pvc')*1000;
    Y(82) = Y(81)-Y(80);
    Y(83) = calcModelTimings(P,{'Rv1'}, 'onsetQRS', 'avo')*1000;
    Y(84) = calcModelTimings(P,{'Rv1'}, 'onsetQRS', 'avc')*1000;
    Y(85) = Y(84)-Y(83);
    
    Y(91) = calcEA(P,'ratio','R');
    Y(92) = calcEA(P,'TimeToE','R');
    Y(93) = calcEA(P,'TimeToA','R');
    Y(94) = calcEA(P,'TimeToEVO','R');
    Y(95) = calcEA(P,'TimeToAVO','R');
    Y(96) = calcEA(P,'E','R');
    Y(97) = calcEA(P,'A','R');

    Y(101) = calcEA(P,'ratio','L');
    Y(102) = calcEA(P,'TimeToE','L');
    Y(103) = calcEA(P,'TimeToA','L');
    Y(104) = calcEA(P,'TimeToEVO','L');
    Y(105) = calcEA(P,'TimeToAVO','L');
    Y(106) = calcEA(P,'E','L');
    Y(107) = calcEA(P,'A','L');
    
    
end
