# Supplementary material for: Parameter subset reduction for patient-specific modelling of arrhythmogenic cardiomyopathy-related mutation carriers in the CircAdapt model
Source: Philos Trans A Math Phys Eng Sci. 2020 May 25;378(2173):20190347. doi: 10.1098/rsta.2019.0347 (PMC7287326; doi:10.1098/rsta.2019.0347)
Supplement: Source Code [file rsta20190347supp3.zip › MS/MS/getYnames.m]

function names = getYnames(x)
    names{11} = 'T2PP/tCycle Apex';
    names{31} = 'T2PP/tCycle Mid';
    names{41} = 'T2PP/tCycle ApexMid';
    names{51} = 'T2PP/tCycle Base';
    names{61} = 'T2PP/tCycle ApexBase';
    
    names{111} = 'T210 Apex';
    names{131} = 'T210 Mid';
    names{141} = 'T210 ApexMid';
    names{151} = 'T210 Base';
    names{161} = 'T210 ApexBase';
    names{211} = 'T210 Sv';
    names{231} = 'T210 Lv';
    
    names{12} = 'T2rate/tCycle Apex';
    names{32} = 'T2rate/tCycle Mid';
    names{42} = 'T2rate/tCycle ApexMid';
    names{52} = 'T2rate/tCycle Base';
    names{62} = 'T2rate/tCycle ApexBase';
    
    names{112} = 'T2rate Apex';
    names{132} = 'T2rate Mid';
    names{142} = 'T2rate ApexMid';
    names{152} = 'T2rate Base';
    names{162} = 'T2rate ApexBase';
    names{212} = 'T2rate Sv';
    names{232} = 'T2rate Lv';
    
    names{13} = 'T250/tCycle Apex';
    names{33} = 'T250/tCycle Mid';
    names{43} = 'T250/tCycle ApexMid';
    names{53} = 'T250/tCycle Base';
    names{63} = 'T250/tCycle ApexBase';
    
    names{113} = 'T250 Apex';
    names{133} = 'T250 Mid';
    names{143} = 'T250 ApexMid';
    names{153} = 'T250 Base';
    names{163} = 'T250 ApexBase';
    names{213} = 'T250 Sv';
    names{233} = 'T250 Lv';
    
    names{14} = 'T2PS/tCycle Apex';
    names{34} = 'T2PS/tCycle Mid';
    names{44} = 'T2PS/tCycle ApexMid';
    names{54} = 'T2PS/tCycle Base';
    names{64} = 'T2PS/tCycle ApexBase';
    
    names{114} = 'T2PS Apex';
    names{134} = 'T2PS Mid';
    names{144} = 'T2PS ApexMid';
    names{154} = 'T2PS Base';
    names{164} = 'T2PS ApexBase';
    names{214} = 'T2PS Sv';
    names{234} = 'T2PS Lv';
    
    names{115} = 'T290 Apex';
    names{135} = 'T290 Mid';
    names{145} = 'T290 ApexMid';
    names{155} = 'T290 Base';
    names{165} = 'T290 ApexBase';
    names{215} = 'T290 Sv';
    names{235} = 'T290 Lv';
    
    names{15} = 'PP Apex';
    names{35} = 'PP Mid';
    names{45} = 'PP ApexMid';
    names{55} = 'PP Base';
    names{65} = 'PP ApexBase';
    names{221} = 'PP Sv';
    names{241} = 'PP Lv';
    
    names{16} = 'SPVO Apex';
    names{36} = 'SPVO Mid';
    names{46} = 'SPVO ApexMid';
    names{56} = 'SPVO Base';
    names{66} = 'SPVO ApexBase';
    names{222} = 'SPVO Sv';
    names{242} = 'SPVO Lv';
    
    names{17} = 'SS Apex';
    names{37} = 'SS Mid';
    names{47} = 'SS ApexMid';
    names{57} = 'SS Base';
    names{67} = 'SS ApexBase';
    names{223} = 'SS Sv';
    names{243} = 'SS Lv';
    
    names{18} = 'PSS Apex';
    names{38} = 'PSS Mid';
    names{48} = 'PSS ApexMid';
    names{58} = 'PSS Base';
    names{68} = 'PSS ApexBase';
    names{224} = 'PSS Sv';
    names{244} = 'PSS Lv';
    
    names{19} = 'PS Apex';
    names{39} = 'PS Mid';
    names{49} = 'PS ApexMid';
    names{59} = 'PS Base';
    names{69} = 'PS ApexBase';
    names{225} = 'PS Sv';
    names{245} = 'PS Lv';
    
    names{20} = 'AO Apex';
    names{40} = 'AO Mid';
    names{50} = 'AO ApexMid';
    names{60} = 'AO Base';
    names{70} = 'AO ApexBase';
    names{226} = 'AO Sv';
    names{246} = 'AO Lv';
    
    names{71} = 'EDV Lv';
    names{72} = 'EDV Rv';
    names{73} = 'EDP Lv';
    names{74} = 'EDP Rv';
    
    names{80} = 'PVO';
    names{81} = 'PVC';
    names{82} = 'TETRv';
    names{83} = 'AVO';
    names{84} = 'AVC';
    names{85} = 'TETLv';
    
    names{91} = 'EAR';
    names{92} = 'TimeToER';
    names{93} = 'TimeToAR';
    names{94} = 'TimeToEVOR';
    names{95} = 'TimeToAVOR';
    names{96} = 'ER';
    names{97} = 'AR';
    
    names{101} = 'EAL';
    names{102} = 'TimeToEL';
    names{103} = 'TimeToAL';
    names{104} = 'TimeToEVOL';
    names{105} = 'TimeToAVOL';
    names{106} = 'EL';
    names{107} = 'AL';
        
    if exist('x','var')
        names = names{x};
    end
end
