# Supplementary material for: Parameter subset reduction for patient-specific modelling of arrhythmogenic cardiomyopathy-related mutation carriers in the CircAdapt model
Source: Philos Trans A Math Phys Eng Sci. 2020 May 25;378(2173):20190347. doi: 10.1098/rsta.2019.0347 (PMC7287326; doi:10.1098/rsta.2019.0347)
Supplement: Source Code [file rsta20190347supp3.zip › MS/MS/mainSettings.m]

folder = 'tests/main/';
runNTrajectory = 10;
p = 16;


IncludeParsPatches = [11:15 17:23];%[11:23]; %11:18; 11:24; [11 12 13 17:24];
IncludePars=[];
for par = [0 20 40 60 80 200 220 ];%[0  20 40]% 60 80]
    IncludePars = [IncludePars IncludeParsPatches+par];
end

IncludePars = IncludePars(IncludePars~=74); % Exclude Sv dT

IncludePars = [IncludePars 111:122];
IncludePars = [IncludePars 131:135]; 
IncludePars = [IncludePars 141:142];
IncludePars = [IncludePars 151:158];
