# Supplementary material for: Parameter subset reduction for patient-specific modelling of arrhythmogenic cardiomyopathy-related mutation carriers in the CircAdapt model
Source: Philos Trans A Math Phys Eng Sci. 2020 May 25;378(2173):20190347. doi: 10.1098/rsta.2019.0347 (PMC7287326; doi:10.1098/rsta.2019.0347)
Supplement: Source Code [file rsta20190347supp3.zip › MS/MS/MergeStructs.m]

function [merged_struct] = MergeStructs(struct_a,struct_b)
    %%if one of the structres is empty do not merge
    if isempty(struct_a)
        merged_struct=struct_b;
        return
    end
    if isempty(struct_b)
        merged_struct=struct_a;
        return
    end
    %%insert struct a
    merged_struct=struct_a;
    %%insert struct b
    size_a=length(merged_struct);
%     for j=1:length(struct_b)
        f = fieldnames(struct_b);
        for i = 1:length(f)
            merged_struct.(f{i}) = struct_b.(f{i});
%             merged_struct(size_a+j).(f{i}) = struct_b.(f{i});
        end
%     end
end
