# Supplementary material for: Parameter subset reduction for patient-specific modelling of arrhythmogenic cardiomyopathy-related mutation carriers in the CircAdapt model
Source: Philos Trans A Math Phys Eng Sci. 2020 May 25;378(2173):20190347. doi: 10.1098/rsta.2019.0347 (PMC7287326; doi:10.1098/rsta.2019.0347)
Supplement: Source Code [file rsta20190347supp3.zip › MS/MS/model_runCircAdapt.m]

function E = model_runCircAdapt(folder,varargin) 

    disp(['Start model_runCircAdapt(folder=' folder ')']);
    
    settings.folder = folder;
    settings.onlyCompleteTrajectory = 0;
    settings.parsForDistance = [];
    settings.StartingPoint = 0;
    settings.dopostprocessing = 1;
    settings.onlyLoad = 0;
    settings.noReload = 0;
    settings.loadAndSaveData = 1;
    settings.onlyCompleteFinished = 0;
    settings.redo =0;
    settings.sims = [];
    
    settings.parallel = 1;
    
    E.code = 0;
    
    iV = 0;
    if ~isempty(varargin)
        if isstruct(varargin{1})
            settings = MergeStructs(settings, varargin{1});
            iV = iV + 1;
        end
    end
    
    %% Load Varargin
    while iV < length(varargin)
        iV = iV + 1;
        switch varargin{iV}
            case 'onlyCompleteTrajectory'
                settings.onlyCompleteTrajectory = 1;
            case 'parsForDistance'
                iV = iV + 1;
                settings.parsForDistance = varargin{iV};
            case 'StartingPoint'
                iV = iV + 1;
                settings.StartingPoint = varargin{iV};
            case 'nopostprocessing'
                settings.dopostprocessing = 0;
                settings.loadAndSaveData = 0;
            case 'onlyLoad'
                settings.onlyLoad = 1;
            case 'noReload'
                settings.noReload = 1;
        end
    end
    
    %% Add init
    filename = fullfile(settings.folder,'input/P0.mat');
    if exist(filename,'file')
        load(filename,'P');
    else 
        error('P not defined');
    end
    settings.par = getParameters(P);
    
    if settings.redo(1) > 0
        E = RedoTrajectories(settings);
    else
        %% Check for initiation
        if settings.StartingPoint==0 && ~settings.noInit
            E = InitRuns(settings); 
        end
        E = RunAllTrajectories(settings);
    end
end


function E = InitRuns(settings)
    disp(['Start InitRuns()']);

    E.code = 0;
    info = getTrajectoryInfo(settings);
    if ~isempty(info{2})
        disp(['There are ' num2str(length(info{2})) ' trajectories running. If there is no other matlab running, move them manually to waiting!!']);
    end
    
    % check for duplicates
%     D = sum(B.*(2.^(7:-1:0)));
    for iT = 1:length(info{6})
        countFile = 0;
        n = info{6}(iT);
        for iS=4:-1:0
            if n>=2^iS
                countFile=countFile+1;
                n=n-2^iS;
                if n==0
                    break;
                end
            end
        end
        if countFile>1
%             error(['Error in trajectory ' num2str(iT) ': Trajectory exists in multiple states']);
        end
    end
    
    
    %% Move new sims from input to waiting
    if ~isempty(find(info{6}==0, 1))
        disp(['- Initiate ' num2str(sum(info{6}==0)) ' new trajectories. ']);
        TInfo = struct();
        TInfo60 = find(info{6}==0);
        for iT = 1:length(TInfo60)
            saveTrajectoryInfo(TInfo60(iT),'Init',struct(),settings);
        end
        disp(['New trajectories initiated']);
    end
    if isempty(info{1}) && isempty(info{2}) && isempty(info{3})  
        disp('First sim, run sim closest to PRef;');
        E = runClosestToPRef(settings);
        info = getTrajectoryInfo(settings);
    end
    
    while ~isempty(info{4}) % run for each trajectory 1
        disp('Run for each trajectory one file to cover the input space');
        E=runClosestTrajectory(settings);
        info = getTrajectoryInfo(settings);
    end
    
    %% Run for all trajectories one file
    disp('Run all sims');
%     [doneT, doneS, doneB] = GetAllSimsDone(settings);
end

function [doneT, doneS, doneB] = GetAllSimsDone(settings,TInfo)
    if ~exist('TInfo','var')
        TInfo = getTrajectoryInfo(settings);
    end
    doneT = [];
    doneS = [];
    doneB = [];
    loadedX = 0;
    nLoadedTraj = 0;
    for iT = [TInfo{1} TInfo{2} TInfo{3}]
        if nLoadedTraj>100
            break;
        end
        for iS = 1:100%(length(settings.IncludePars)+1)
            if exist(fullfile(settings.folder,'model','PFiles',['T' num2str(iT)],['P' num2str(iS) '.mat']),'file')
                if loadedX ~= iT
                    loadedX = iT;
                    Bstar = loadBstar(iT,settings);
                end
                doneT(end+1) = iT;
                doneS(end+1) = iS;
                doneB(end+1,:) = Bstar(iS,:);
                nLoadedTraj=nLoadedTraj+1;
                
                if nLoadedTraj>100
                    break;
                end
            end
        end
    end
end

function [doneS, doneB] = GetAllSimsITDone(settings,iT)
%     if ~exist('TInfo','var')
%         TInfo = getTrajectoryInfo(settings);
%     end
    doneS = [];
    doneB = [];
    loadedX = 0;
%     for iT = [TInfo{1} TInfo{2} TInfo{3}]  
        for iS = 1:(length(settings.IncludePars)+1)
            if exist(fullfile(settings.folder,'model','PFiles',['T' num2str(iT)],['P' num2str(iS) '.mat']),'file')
                if loadedX ~= iT
                    loadedX = iT;
                    Bstar = loadBstar(iT,settings);
                end
                doneS(end+1) = iS;
                doneB(end+1,:) = Bstar(iS,:);
            end
        end
%     end
end

function Bstar = loadBstar(iT,settings)
    Bstar = [];
    load(fullfile(settings.folder,'input',['T' num2str(iT)],['Bstar.mat']),'Bstar');
end

function E = runClosestToPRef(settings)
    E.code = 0;
    
    %% Read initial P struct
    filename = fullfile(settings.folder,['input/P0.mat']);
    if exist(filename,'file')
        load(filename,'P');
    else 
        error('P not defined');
    end
    Pref = P;
    
    EstOr = P2Est(P,settings.par);
    EstOr = EstOr(settings.IncludePars);
    EstOr1 = EstOr;
    EstOr1(EstOr1==0)=1;
    
    %% Trajectory info
    TInfo = getTrajectoryInfo(settings);
    
    %% Find closest sim
    minNorm = Inf;
    minT = 0;
    minS = 0;
    
    for iT = TInfo{4}
        load(fullfile(settings.folder,'input',['T' num2str(iT)],'X.mat'),'X');
        
        D = X - EstOr';
        D = D / EstOr1';
        
        norms = sqrt(sum(D.^2,2));
        [c1, c2] = min(norms);
        if c1<minNorm
            minNorm = c1;
            minT = iT;
            minS = c2;
        end
    end
    
    disp(['- closest trajectory to pref: ' num2str(minT)]);
    disp(['- closest sim to pref       : ' num2str(minS) ]);
    disp(['- closest norm              : ' num2str(minNorm)]);
    
    %% Actual run
    if moveTrajectory(minT,'Init','Running',settings)==1
    
        load(fullfile(settings.folder,'input',['T' num2str(minT)],'X.mat'),'X');
        EstNew = P2Est(Pref,settings.par);
        EstNew(settings.IncludePars) = X(minS,:);
        nStep = 10;
        disp([timestamp ' - run simulation in steps ']);
        if shouldRerun(minT,minS,EstNew,settings)
            [P1,isloaded] = loadRefP(minT,minS,settings);
            if isloaded
                P = P1;
            end
            [P,E] = runSimInStepsStable(P,X(minS,:),10,settings);
            if E.code==0
                savePStruct(P,minT,minS,settings);
            end
        end
        if E.code==0
            moveTrajectory(minT,'Running','Waiting',settings);
        else
            E.sim = minS;
            saveTrajectoryInfo(minT,'Running',E,settings);
            moveTrajectory(minT,'Running','Error',settings);
        end
    end
end

function bool = shouldRerun(iT,iS,EstNew,settings)
    bool = true;
    [P,isloaded] = loadRefP(iT,iS,settings);
    if isloaded
        Est = P2Est(P,settings.par);
        
        Est=makeVector(Est);
        EstNew = makeVector(EstNew);
        
        if sum(Est==EstNew)==length(Est)
            bool = false;
        end
    end
end

function X = makeVector(X)
    if size(X,2)~=1
        X=X';
    end
    if size(X,2)~=1
        error('At least one side should have size one. ');
    end
end

function E = runClosestTrajectory(settings,runTraj)
    E.code = 0; 
    
    disp([timestamp ' Start runClosestTrajectory() Run closest point if new trajectory']);
    %% Trajectory info
    TInfo = getTrajectoryInfo(settings);
    disp([timestamp ' - get all sims']);
    [doneT, doneS, doneB] = GetAllSimsDone(settings,TInfo);
    
    if exist('runTraj','var')
        TInfo4 = runTraj;
    else
        TInfo4 = TInfo{4};
    end
    
    
    %% Find closest sim
    minNorm = zeros(length(TInfo4), length(doneT))*Inf;
    minT    = zeros(length(TInfo4), length(doneT));
    minS    = zeros(length(TInfo4), length(doneT));
    
    for iTT = 1:min([length(TInfo4), 10])
        iT = TInfo4(iTT);
        load(fullfile(settings.folder,'input',['T' num2str(iT)],'Bstar.mat'),'Bstar');
        
        % if run specific sims
        if ~isempty(settings.sims)
            Bstar = Bstar (settings.sims,:);
            simso2n = settings.sims;
        else
            simso2n = 1:size(Bstar,1);
        end
        for iD = 1:min(length(doneT))
            if doneT(iD)~=iT
                D = Bstar - ones(size(Bstar,1),1)*doneB(iD,:);
                norms = sqrt(sum(D.^2,2));
                [c1, c2] = min(norms);
                minNorm(iTT, iD) = c1;
                minT(iTT, iD) = iT;
                minS(iTT, iD) = simso2n(c2); % map c2 to simso2n
            else
                minNorm(iTT, iD) = Inf;
                minT(iTT, iD) = 0;
                minS(iTT, iD) = 0;
            end
        end
    end
    [minNorm,c3]=min(minNorm,[],2);
    
    [c1,c2]=min(minNorm);
    refP = c3(c2);
    runT = minT(c2);
    runS = minS(c2);
    disp([timestamp ' - closest trajectory from P : ' num2str(runT)]);
    disp([timestamp ' - closest sim to pref       : ' num2str(runS) ]);
    disp([timestamp ' - closest trajectory Ref P  : ' num2str(doneT(refP))]);
    disp([timestamp ' - closest sim to sim Ref    : ' num2str(doneS(refP)) ]);
    disp([timestamp ' - closest norm              : ' num2str(c1)]);
    
    %% Actual run
    P = loadRefP(doneT(refP), doneS(refP),settings);
    if isstruct(P) && isfield(P,'Patch') && ( moveTrajectory(runT,'Init','Running',settings)==1 || exist('runTraj','var'))
        load(fullfile(settings.folder,'input',['T' num2str(runT)],'X.mat'),'X');
        disp([timestamp ' Start Sim ' num2str(runT) ':' num2str(runS)]);
%         EstOr = P2Est(P,settings.par);
%         EstNew = EstOr;
%         EstNew(settings.IncludePars) = X(runS,:);
%         nStep = 10;
        % check if P already exists
        [P1,isLoaded] = loadRefP(runT, runS,settings);
        if isLoaded
            P=P1;
        else
            P1=P;
        end
        
        EstNew = P2Est(P,settings.par);
        EstNew(settings.IncludePars) = X(runS,:);
        
        if shouldRerun(runT,runS,EstNew,settings)
            [P,E]=runSimInStepsStable(P,X(runS,:),10,settings);
            if E.code==0
                savePStruct(P,runT,runS,settings);
            else
                [P,E]=runSimInStepsStable(P1,X(runS,:),100,settings,10);
                if E.code==0
                    savePStruct(P,runT,runS,settings);
                end
            end
        end
%         try
%             for iStep = 1:nStep
%                 curEst = iStep/nStep * EstNew  + (1-iStep/nStep ) * EstOr;
%                 P = Est2P(P,curEst,settings.par);
%                 P.tictoc = 2*60;
%                 tic;
%                 P = runNBeats(P, 2);
%                 P = rmfield(P,'tictoc');
%             end    
%             [P,E] = runStable(P);
%             savePStruct(P,runT,runS,settings);
%         catch e
%             if E.code<1
%                 E.code = 1;
%                 E.e = e;
%             end
%         end
        if E.code==0&& exist('runTraj','var')
            % do nothing, handling extern
        elseif E.code==0
            moveTrajectory(runT,'Running','Waiting',settings);
        else
            E.sim = runS;
            saveTrajectoryInfo(runT,'Running',E,settings);
            moveTrajectory(runT,'Running','Error',settings);
        end
    else
        E.sim = runS;
        E.text = 'error in first sim';
        saveTrajectoryInfo(runT,'Running',E,settings);
        moveTrajectory(runT,'Running','Error',settings);
    end
end

function [P,isloaded] = loadRefP(iT,iS,settings)
    folder = fullfile(settings.folder,'model','Pfiles',['T' num2str(iT)]);
    P = 0;
    isloaded=0;
    if exist(folder,'dir') 
        if exist(fullfile(folder,['P' num2str(iS) '.mat']),'file')
            load(fullfile(folder,['P' num2str(iS) '.mat']),'P');
            if exist('P','var') && isstruct(P) && isfield(P,'Patch')
                isloaded=1;
            end
            
            if isfield(P,'tictoc')
                P=rmfield(P,'tictoc');
            end
        end
    end
end

function saveTrajectoryInfo(iT,loc,TInfo,settings)
    if isempty(iT)
        error('iT is empty');
    end
    disp([timestamp ' - save trajectory info']);
    save(fullfile(settings.folder,'model',loc,['T' num2str(iT)]),'TInfo');
end

function done = moveTrajectory(iT, from, to,settings)
    try 
        if strcmp(from(1),'~')
            done = 1;
            from1 = findTrajectory(iT,settings);
            if strcmp(to, from1) 
                done = 2;
            elseif ~strcmp(from(2:end), from1) 
                movefile(fullfile(settings.folder,'model',from1,['T' num2str(iT) '.mat']),fullfile(settings.folder,'model',to));
            else
                done = 0;
            end
        else
            done = 1;
            disp([timestamp ' - move trajectory to ' to]);
            movefile(fullfile(settings.folder,'model',from,['T' num2str(iT) '.mat']),fullfile(settings.folder,'model',to));
        end
    catch e
        done = 0;
    end
end

function loc = findTrajectory(iT,settings)
    locs = {'Error','Finished','Running','Waiting','Init'};
    loc = 'NotExisting';
    for iL = 1:length(locs)
        if exist(fullfile(settings.folder,'model',locs{iL},['T' num2str(iT) '.mat']),'file')
            loc = locs{iL};
            break;
        end
    end
end

function savePStruct(P,iT,iS,settings)
    disp([timestamp ' - save P struct ' num2str(iT) ':' num2str(iS)]);
    folder = fullfile(settings.folder,'model','PFiles',['T' num2str(iT)]);
    if ~exist(folder, 'dir')
        mkdir(folder);
    end
    save(fullfile(folder, ['P' num2str(iS) '.mat']),'P');
end

function E = RunAllTrajectories(settings)
    disp(['Run all trajectories']);
    E.code = 0;
    TInfo = getTrajectoryInfo(settings);
    % Starting point
    TInfo{3} = TInfo{3}(TInfo{3}>settings.StartingPoint);
    
    
    if settings.parallel
        while ~ isempty(TInfo{3}) || ~isempty(TInfo{4})
            if ~isempty(TInfo{4})
                TInfo3 = TInfo{4};
            else
                TInfo3 = TInfo{3};
            end
            parfor iTT = 1:length(TInfo3)
                iT = TInfo3(iTT);
                if moveTrajectory(iT,'~Running','Running',settings);
                    E = runSingleTrajectory(settings,iT);
                end
            end
            TInfo = getTrajectoryInfo(settings);
            TInfo{3} = TInfo{3}(TInfo{3}>settings.StartingPoint);
        end
    else
        while ~ isempty(TInfo{3}) || ~isempty(TInfo{4})
            if ~isempty(TInfo{4})
                TInfo3 = TInfo{4};
            else
                TInfo3 = TInfo{3};
            end
            
            iT = TInfo3(1);
            if moveTrajectory(iT,'~Running','Running',settings);
                E = runSingleTrajectory(settings,iT);
            end
            TInfo = getTrajectoryInfo(settings);
            TInfo{3} = TInfo{3}(TInfo{3}>settings.StartingPoint);
        end
    end
end

function E = RedoTrajectories(settings)
    E.code = 0;
    for iT = settings.redo
        if moveTrajectory(iT,'~Init','Running',settings)
            E = runSingleTrajectory(settings,iT);
        end        
    end
end

function E = runSingleTrajectory(settings,iT)
    E.code = 0;
    load(fullfile(settings.folder,'input',['T' num2str(iT)],'X.mat'),'X');
    filename = fullfile(settings.folder,['input/P0.mat']);
    load(filename,'P' );
    Pref = P;
    
    try
        % run
        doneS = GetAllSimsITDone(settings,iT);
        if isempty(doneS) || ~isempty(settings.sims)
%             moveTrajectory(iT,'Running','Init',settings);
%             return;
            E = runClosestTrajectory(settings, iT);
%             doneS = GetAllSimsITDone(settings,iT);
            if E.code>0
                moveTrajectory(iT,'Running','Error',settings);
            else
                moveTrajectory(iT,'Running','Waiting',settings);
            end
%         end
%         if E.code<1
        else
            for iStart = 1:length(doneS)
                [P1,isloaded] = loadRefP(iT,doneS(iStart),settings);
                if isloaded
                    P=P1;
                    doneS = doneS(iStart:end);
                    break;
                end
            end
            runSims = [doneS(1):(length(settings.IncludePars)+1) doneS(1):-1:1];

            for iS = runSims
                [P1,isloaded] = loadRefP(iT,iS,settings);
                if isloaded
                    P=P1;
                end
                
                EstNew = P2Est(Pref,settings.par);
                EstNew(settings.IncludePars) = X(iS,:);
                   
                if shouldRerun(iT,iS,EstNew,settings)
                    disp([timestamp ' Run sim ' num2str(iT) ':' num2str(iS) ]);
                    Pold = P;
                    [P,E] = runSimInStepsStable(P,X(iS,:),2,settings);
                    if isfield(E,'e') && strcmp(E.e.message,'Simulation is taking to long. Breaking out of function')
                        E.code = 22;
                    end
                    if E.code>0
                        disp([timestamp ' - ' num2str(iT) ':' num2str(iS) ' Retry in smaller steps'])
                        [P,E] = runSimInStepsStable(Pold,X(iS,:),10,settings,10);
                    end
                    if E.code>0
                        disp([timestamp ' - ' num2str(iT) ':' num2str(iS) ' Retry in smaller steps'])
                        [P,E] = runSimInStepsStable(Pold,X(iS,:),100,settings,10);
                    end
                    if E.code==0
                        savePStruct(P,iT,iS,settings);
                    end
                end

                if E.code>0
                    break;
                end
            end
        end

    catch e
        if E.code<1
            E.code = 1;
            E.e = e;
            if exist('P','var')
                E.P = P;
            end
%             P = struct();
            disp(['Error: ' e.message]);
        end
    end

    if E.code > 0
        saveTrajectoryInfo(iT,'Running',E,settings)
        moveTrajectory(iT,'Running','Error',settings);
    else
        moveTrajectory(iT,'Running','Finished',settings);
    end
end

function [P,E] = runSimInStepsStable(P,x,nStep,settings,nBeats)
	persistent CA;
    if isempty(CA)
        CA = CircAdapt(); % str2fun allows us to use the full path, so the mex need not be on our path
        CA.buildTriSeg();
    end
    
    E.code = 0;
    if ~exist('nBeats','var')
        nBeats = 2;
    end
    filename = fullfile(settings.folder,['input/P0.mat']);
    Pref = load(filename,'P' );
    Pref = Pref.P;
    
    EstOr = P2Est(Pref,settings.par);
    EstNew = EstOr;
    EstNew(settings.IncludePars) = x;
    
    if sum(EstOr==EstNew)==length(EstOr)
        try
            CA=setP(CA,P)
%             CA.runNBeats(nBeats);
            CA.runStable();
            P=getP(CA);
            if any(isnan(P.Valve.q)), error('isnan'); end
        catch e
            E.code = 90;
            E.e = e;
            CA = CircAdapt(); % str2fun allows us to use the full path, so the mex need not be on our path
            CA.buildTriSeg();
        end
        try 
            CA.runStable();
            P=getP(CA);
            if any(isnan(P.Valve.q)), error('isnan'); end
        catch e
            E.code = 91;
            E.e = e;
            CA = CircAdapt(); % str2fun allows us to use the full path, so the mex need not be on our path
            CA.buildTriSeg();
        end
    else
        try
            [P,E] = runSimInSteps(P,x,max([1,nStep]),settings,nBeats,EstOr,EstNew);
            if E.code==11
                [P,E] = runSimInSteps(P,x,0,settings,nBeats);
                if E.code==11
                    [P,E] = runSimInSteps(P,x,max([1,nStep*2]),settings,nBeats*2);
                end
            end
            
            if E.code==0
                CA=setP(CA,P);
                CA.runStable();
                P=getP(CA);
                if any(isnan(P.Valve.q)), error('isnan'); end
            end
        catch e
            if E.code<1
                E.code = 1;
                E.e = e;
                if exist('P','var')
                    E.P = P;
                end
                P = struct();
                disp(['Error: ' e.message]);
            end
            CA = CircAdapt(); % str2fun allows us to use the full path, so the mex need not be on our path
            CA.buildTriSeg();
        end
    end
end

function [P,E] = runSimInSteps(P,x,nStep,settings,nBeats,EstOr,EstNew)
    persistent CA;
    if isempty(CA)
        CA = CircAdapt(); % str2fun allows us to use the full path, so the mex need not be on our path
        CA.buildTriSeg();
    end
    E.code = 0;
    for iStep = 1:nStep
        if nStep*nBeats>10
            disp([timestamp ' - step  ' num2str(iStep) '/' num2str(nStep)]);
            E = findSimError(settings,P);
            if E.code>0
                break;
            end
        end

        curEst = iStep/nStep * EstNew  + (1-iStep/nStep ) * EstOr;
        P = Est2P(P,curEst,settings.par);
        CA = setP(CA,P);
        CA.runStable();
        P=getP(CA);
        if any(isnan(P.Valve.q)), CA = CircAdapt(); CA.buildTriSeg(); error('isnan'); end
    end  
end

function [E, isEqui] = findSimError(settings, P, errorInfo)
    E.code = 0;
    isEqui = 1;
    allowError = 0.015;
    
    if exist('P','var')
        P.tictoc = 5*60;
        tic;
        pMean= mean(GetFt(P, 'Cavity','p','SyArt'));
        perror = abs(P.General.p0/pMean - 1);
        isEqui = isEqui && perror < allowError;
        flowError = sqrt(sum((mean(P.ArtVen.q) / P.General.q0 - 1).^2));  
        isEqui = isEqui && flowError < allowError;

        LVminPressure = min(GetFt(P, 'Node','p','Lv'))/133.322368 > 50;
        LAminPressure = min(GetFt(P, 'Node','p','La'))/133.322368 > 50;
        maxVolumes = max(GetFt(P, 'Cavity','V','Rv'))*10^6 > 400 || max(GetFt(P, 'Cavity','V','Lv'))*10^6 > 400;

        if isnan(flowError)
            disp('Flow is nan;');
            E.code = 1;
            E.text = 'Flow is nan;';
        end
        if isnan(perror)
            disp('p is nan;');
            E.code = 1;
            E.text = 'p is nan;';
        end
        if ~isreal(flowError)
            disp('Flow is imag;');
            E.code = 23;
        end
        if ~isreal(perror)
            disp('p is imag;');
            E.code = 24;
            E.text = 'p is imag;';
        end

        if E.code==0 && (LVminPressure || LAminPressure || maxVolumes ) % && flowError<0.2
            nIter = 0; isEqui = 0; isEqui2=0;
            E.code = 1;
            E.text = 'Hemodynamics not stable';
            E.LVminPressure = LVminPressure;
            E.LAminPressure = LAminPressure;
            E.maxVolumes = maxVolumes;
        end
        disp([timestamp ' - p: ' num2str(perror) ' q: ' num2str(flowError)]);
    end
end

function ts = timestamp
    ts = datestr(datetime('now','Format','HH:mm:ss'));
end
