# Supplementary material for: Parameter subset reduction for patient-specific modelling of arrhythmogenic cardiomyopathy-related mutation carriers in the CircAdapt model
Source: Philos Trans A Math Phys Eng Sci. 2020 May 25;378(2173):20190347. doi: 10.1098/rsta.2019.0347 (PMC7287326; doi:10.1098/rsta.2019.0347)
Supplement: Source Code [file rsta20190347supp3.zip › MS/MS/morris_analysis.m]

%%%%%%%%%%%%%%%%%%%%%%%%%%%%%%%%%%%%%%%%%%%%%%%%%%%%%%%%%%%%%%%%%%%%%%%%%%%
% Get results for the Morris screening method
%%%%%%%%%%%%%%%%%%%%%%%%%%%%%%%%%%%%%%%%%%%%%%%%%%%%%%%%%%%%%%%%%%%%%%%%%%%
% AUTHOR: W. Huberts & W.P. Donders
% DATE:   October 2013
%%%%%%%%%%%%%%%%%%%%%%%%%%%%%%%%%%%%%%%%%%%%%%%%%%%%%%%%%%%%%%%%%%%%%%%%%%%
% DESCRIPTION
%
% This m-file reads the result of a screening performed using the Morris
% method and calculates the elementary effects for each trajectory. Then,
% statistical measures are calculated for the distribution of the
% elementary effects over the trajectories.
%%%%%%%%%%%%%%%%%%%%%%%%%%%%%%%%%%%%%%%%%%%%%%%%%%%%%%%%%%%%%%%%%%%%%%%%%%%

function ee = morris_analysis(folder, TDone)    
  % Load information
  load([folder 'input/T' num2str(TDone(1)) '/info.mat'],'info')

  % Get indexing matrix
  indmat = info.indmat;

  % Get p-level and delta
  p      = info.p;
  delta  = info.delta;

  % Read the results Y
%   Y     = csvread([folder '/output/output.csv']);

  % Determine the total number of model evaluations N, the number of
  % parameters k, the number of runs per replica n and the number of
  % replicas r
%   [N,l] = size(Y);
  k     = max(indmat(:,1));
  n     = k+1;
  r     = length(TDone);%N/(n);

  % Store in structure
  ee.info.folder = folder;
  ee.info.p      = p;
  ee.info.r      = r;

  % Reshape indmatrix indmat to get matrix blocks. Each block contains a
  % k-by-3 sub-index matrix subindmat in which information is stored on each
  % line on what parameter subindmat(:,1) is increased by delta for which
  % samples in the trajectory (subindmat(:,[2,3]).
  %
  % e.g. if subindmat = [1 4 3] then parameter 1 is increased by delta in
  % sample 4 w.r.t. sample 3 of the trajectory, i.e. correpsondong to rows
  % 4 and 3 of the output matrix.
%   oldmat = indmat;
%   indmat = permute(reshape(oldmat',[3,k,r]),[2 1 3]);
    indmat = zeros(3,k,r);
    for ir = 1:r
      load([folder 'input/T' num2str(TDone(ir)) '/info.mat'],'info')

      % Get indexing matrix
      indmat(:,:,ir) = info.indmat';
      load([folder 'output/Y' num2str(TDone(ir)) '.mat'],'Y');
      Yall(:,:,ir) = Y;
    end
    
  
  y = zeros(size(Yall,2),1);
  for i_out = 1 : size(Y,1)
    % Select output of interest
%     Y_out = Y(:,i_out);

    % Reshape output Y so each column contains the results of a single replica
%     Y_out = reshape(Y_out,n,r);
%     Y_out = Yall(:,i_out,:);
    % Pre-allocate E
    E       = zeros(r,k);

    % Calculate the elementary effects E of all parameters for each replica r
    for ir = 1 : r
      y(:)   = Yall(i_out,:,ir);
      idx = indmat(:,:,ir);
      idx = idx';
      % Parameters j are increased with delta between idx(:,2)
      j  = idx(:,1);
      E(ir,j) = (y(idx(:,2)) - y(idx(:,3)))/delta;
    end

    % Calculate sample metrics
    mu     = mean(E);
    sig    = std(E);
    mustar = mean(abs(E));

    % Store results in structure
    ee.mu(i_out,:)     = mu;
    ee.sig(i_out,:)    = sig;
    ee.mustar(i_out,:) = mustar;

  end

end
