# Supplementary material for: Parameter subset reduction for patient-specific modelling of arrhythmogenic cardiomyopathy-related mutation carriers in the CircAdapt model
Source: Philos Trans A Math Phys Eng Sci. 2020 May 25;378(2173):20190347. doi: 10.1098/rsta.2019.0347 (PMC7287326; doi:10.1098/rsta.2019.0347)
Supplement: Source Code [file rsta20190347supp3.zip › MS/MS/morris_convergence.m]

%%%%%%%%%%%%%%%%%%%%%%%%%%%%%%%%%%%%%%%%%%%%%%%%%%%%%%%%%%%%%%%%%%%%%%%%%%%
% Investigate convergence of the Morris results
%%%%%%%%%%%%%%%%%%%%%%%%%%%%%%%%%%%%%%%%%%%%%%%%%%%%%%%%%%%%%%%%%%%%%%%%%%%
% AUTHOR: W.P. Donders
% DATE:   August 2015
%%%%%%%%%%%%%%%%%%%%%%%%%%%%%%%%%%%%%%%%%%%%%%%%%%%%%%%%%%%%%%%%%%%%%%%%%%%
% DESCRIPTION
%
% This function performs a rudimentary convergence check for the results
% obtained for the Morris method.
%
% INPUT
% - folder
% - nboot
% - ci : e.g. 99, 95
%
%%%%%%%%%%%%%%%%%%%%%%%%%%%%%%%%%%%%%%%%%%%%%%%%%%%%%%%%%%%%%%%%%%%%%%%%%%%

function [ee, ea] = morris_convergence(folder,TDone,nboot,ci,varargin)
      load([folder 'input/T' num2str(TDone(1)) '/info.mat'],'info')
      indmat = info.indmat;
      % Get indexing matrix

      % Get p-level and delta
      delta          = info.delta;

      p              = (100-ci)/2;
      % Determine the total number of model evaluations N, the number of
      % parameters k, the number of runs per replica n and the number of
      % replicas r
       k     = max(indmat(:,1));
        n     = k+1;
         r     = length(TDone);%N/(n);

      % Read the results Y
      indmat = zeros(3,k,r);
      for ir = 1:r
          load([folder 'input/T' num2str(TDone(ir)) '/info.mat'],'info')

          % Get indexing matrix
          indmat(:,:,ir) = info.indmat';
          load([folder 'output/Y' num2str(TDone(ir)) '.mat'],'Y');
          Y_out(:,:,ir) = Y;
      end

      % Store in structure
      ee.info.folder = folder;
      ee.info.p      = p;
      ee.info.r      = r;
      
      ea = ee;

      % Reshape indmatrix indmat to get matrix blocks. Each block contains a
      % k-by-3 sub-index matrix subindmat in which information is stored on each
      % line on what parameter subindmat(:,1) is increased by delta for which
      % samples in the trajectory (subindmat(:,[2,3]).
      %
      % e.g. if subindmat = [1 4 3] then parameter 1 is increased by delta in
      % sample 4 w.r.t. sample 3 of the trajectory, i.e. correpsondong to rows
      % 4 and 3 of the output matrix.
%       oldmat         = indmat;
%       indmat         = permute(reshape(oldmat',[3,k,r]),[2 1 3]);

      h = waitbar(0,'morris convergence');
      for i_out = 1 : size(Y,1)
        waitbar((i_out-1)/size(Y,1),h);

        % Select output of interest
%         Y_out = Y(:,i_out);

        % Reshape output Y so each column contains the results of a single replica
%         Y_out = reshape(Y_out,n,r);

        % Convergence check: calculate elementary effects based on only r_max
        % replicas that are available. This is repeated for different random
        % selections
        for r_max = 1 : r
          % Pre-allocate arrays
          mu      = zeros(nboot,k);
          sig     = zeros(nboot,k);
          mustar  = zeros(nboot,k);

          % Select a random subset by random permutation
          subsets = randi(r,nboot,r_max);

          
          for i_set = 1 : nboot
            replicas = subsets(i_set,:);

            % Pre-allocate arrays
            E        = zeros(r_max,k);

            for ir = replicas
              y       = Y_out(i_out,:,ir);
              idx     = indmat(:,:,ir);
              idx=idx';
              % Parameters j are increased with delta between idx(:,2)
              j       = idx(:,1);
              E(ir,j) = (y(idx(:,2)) - y(idx(:,3)))/delta;
              
              
            end % i_set = 1 : (r - r_max)
            % Calculate sample metrics
            mu(i_set,:)     = mean(E(replicas,:),1);
            sig(i_set,:)    = std(E(replicas,:),[],1);
            mustar(i_set,:) = mean(abs(E(replicas,:)),1);
            
            
                        
          end % End r_max = 1 : r
          % Store results in structure
          
          
          
          ee.mu(i_out,r_max,:)     = mean(mu,1);
          ee.mu_u(i_out,r_max,:)   = prctile(mu,100-p);
          ee.mu_l(i_out,r_max,:)   = prctile(mu,p);
          ee.sig(i_out,r_max,:)    = mean(sig,1);
          ee.mustar(i_out,r_max,:) = mean(mustar,1);
        end
          ea.mu(i_out,:,:) = E;
          ea.mu_u(i_out,:,:) = prctile(E,100-p);;
          ea.mu_l(i_out,:,:) = prctile(E,p);
          ea.mustar(i_out,:,:) = abs(E);
      end
      close(h);
%       save(fullfile(folder,'ee.mat' ),'ee');
      
               
          
%     end
end
