# Supplementary material for: Parameter subset reduction for patient-specific modelling of arrhythmogenic cardiomyopathy-related mutation carriers in the CircAdapt model
Source: Philos Trans A Math Phys Eng Sci. 2020 May 25;378(2173):20190347. doi: 10.1098/rsta.2019.0347 (PMC7287326; doi:10.1098/rsta.2019.0347)
Supplement: Source Code [file rsta20190347supp3.zip › MS/MS/morris_resampler.m]

%%%%%%%%%%%%%%%%%%%%%%%%%%%%%%%%%%%%%%%%%%%%%%%%%%%%%%%%%%%%%%%%%%%%%%%%%%%
%Generate input samples for qualitative screening using Morris method
%%%%%%%%%%%%%%%%%%%%%%%%%%%%%%%%%%%%%%%%%%%%%%%%%%%%%%%%%%%%%%%%%%%%%%%%%%%
% AUTHOR: Nick van Osta
% Based on code from: W. Huberts & W.P. Donders
% DATE:   October 2013
%%%%%%%%%%%%%%%%%%%%%%%%%%%%%%%%%%%%%%%%%%%%%%%%%%%%%%%%%%%%%%%%%%%%%%%%%%%
% DESCRIPTION
%
% This m-file will generate the input required for the Morris approach of
% screening for (non-)important parameters. Trajectories are generated
% based on the approach that was suggested by Morris in 1991. Details can
% be found in:
%
% M. Morris (1991): Factorial Sampling Plans for Preliminary Computational
% Experiments, Technometrics 33(2) 161-174
% http://dx.doi.org/10.1016/S0010-4655(02)00280-1
%
%%%%%%%%%%%%%%%%%%%%%%%%%%%%%%%%%%%%%%%%%%%%%%%%%%%%%%%%%%%%%%%%%%%%%%%%%%%
% INPUT
%
%  - fname:
%    a string with the name of the input file (input file with the name
%    of the model parameter and an associated range
%
%  - factor:
%    a real value containing the factor that is used to scale the input in
%    Inputname (if a range is given in percentages, the factor should equal
%    100. If the true upper and lower values are given, the factor should
%    equal 1)
%
%  - p:
%    an even integer indicating the grid level on which trajectories
%    will be constructed. A higher p indicates more points in the grid.
%
%  - r:
%    an integer indicating the number of replications, where each
%    replication corresponds to a trajectory, which starts at a random
%    point on the p-level grid
%
%%%%%%%%%%%%%%%%%%%%%%%%%%%%%%%%%%%%%%%%%%%%%%%%%%%%%%%%%%%%%%%%%%%%%%%%%%%
% OUTPUT
%  - Xsim-input.csv
%    a .csv file containing the input matrix, where each row represents a
%    sample from the input space (set of input parameters) for which the
%    model will be evaluated
%
%  - info.mat
%    a matlab file containing a structure indicating what samples are
%    varied when. This file is used in morris_analysis.m
%
%%%%%%%%%%%%%%%%%%%%%%%%%%%%%%%%%%%%%%%%%%%%%%%%%%%%%%%%%%%%%%%%%%%%%%%%%%%

function info = morris_resampler(fname, factor, p, r, idx)
  
  % Read the input from InputName and convert percentages to fractions
  fid    = fopen([fname '/input/input.txt']);
  C      = textscan(fid, '%s %f32 %f32');
  
  % Read data, which are divided by 'factor'
  input  = [C{2:3}];
  input  = input./factor;
  
  % Close the file
  fclose(fid);
  
  %% Generate Input
  % Determine total number of model evaluations
  k     = size(input,1);
  Nsim  = r*(k+1);
  
  % Initialize help matrices
  B     = tril(ones(k+1,k),-1);
  Jk    = ones(k+1,k);
  
  % Generate 1-D set of points
  delta = p/4/(p-1);
  xset  = 0:1/(p-1):1-delta;
  
  delta = 4;
  xset  = 0:(p-1-delta);
  delta = delta/(p-1);
  xset  = xset / (p-1);
  
  
  % Load previous sample
  % If current Ns > previous Ns, load all previous plus preallocate
  % If current Ns < previous Ns, load previous Ns untill current Ns
  dataFileName = [fname '/input/inputP' num2str(p) '.mat'];
  load(dataFileName,'data');
  X = data.X;
  indmat = data.indmat;
  
  %% Find trajectory
  iTraject = ceil(idx/(k+1));
  
  
  
  % Generate a trajectory for each replica
  for i=iTraject
    idx_start = (i-1)*(k+1) + 1;
    idx_stop  =     i*(k+1);
    
    %% REmove all files from this trajectory
    for i=idx_start:idx_stop
        filename= fullfile(fname,['model/Pfiles/p' num2str(p) 'P' num2str(i) '.mat']);
        if exist(filename,'file')
            delete(filename);
        end
        filename= fullfile(fname,['model/Pfiles1/p' num2str(p) 'P' num2str(i) '.mat']);
        if exist(filename,'file')
            delete(filename);
        end
    end
    
    % Get the matrix D*, k-dimensional diagonal matrix in which each nonzero
    % element is either +1 or -1 with equal probability.
    Dstar = diag(sign(rand(k,1)*2-1));
    
    % Get matrix P*, (k,k) random permutation matrix in which each column
    % contains one element equal to 1 and all others equal to 0 and no two
    % columns have 1s in the same position.
    I     = eye(k);
    Pstar = I(:,randperm(k));
    
    % Get vector x*, k-dimensional start sample of the trajectory. It is
    % randomly drawn from the set of allowed values (p-level grid)
    xstar = xset(ceil(rand(k,1)*floor(p/2)));
    
    % Get matrix B*, (k+1,k) orientation matrix. One elementary effect per
    % input
    Bstar = (Jk(:,1)*xstar+(delta/2)* ((2*B-Jk)*Dstar+Jk))*Pstar;
    
    % Find indices where component j has increased/decreases
    [idec,jdec] = find(Dstar*Pstar<0);
    [iinc,jinc] = find(Dstar*Pstar>0);
    
    % Fill the index matrix.
    indmatRep = [jdec idec idec+1;jinc iinc+1 iinc];
    
    idx_indmat_start = (i-1)*(k) + 1;
    idx_indmat_stop  =     i*(k);
    indmat(idx_indmat_start:idx_indmat_stop,:) = indmatRep;
    
    
    % Fill the input sample matrix
    X(idx_start:idx_stop,:) = Bstar;
  end
  
  Xbefore = X;
  
  % The trajectories are between 0 and 1: these are now mapped to the uncertainty domains
  for i = 1 : k
    X(:,i) = X(:,i) * range(input(i,:)) + min(input(i,:));
  end
  
  % Create information structure
  info.indmat = indmat;
  info.delta  = delta;
  info.p      = p;
  
  %% Write results to files
  % Write indexing matrix to file
  save([fname '/input/info.mat'],'info');
    data.X = Xbefore;
    data.indmat = indmat;
    save(dataFileName,'data');
     % Write sample file
      write_file(X,[fname '/input/input.csv']);
  
end
