# Supplementary material for: Parameter subset reduction for patient-specific modelling of arrhythmogenic cardiomyopathy-related mutation carriers in the CircAdapt model
Source: Philos Trans A Math Phys Eng Sci. 2020 May 25;378(2173):20190347. doi: 10.1098/rsta.2019.0347 (PMC7287326; doi:10.1098/rsta.2019.0347)
Supplement: Source Code [file rsta20190347supp3.zip › MS/MS/morris_sampler.m]

%%%%%%%%%%%%%%%%%%%%%%%%%%%%%%%%%%%%%%%%%%%%%%%%%%%%%%%%%%%%%%%%%%%%%%%%%%%
%Generate input samples for qualitative screening using Morris method
%%%%%%%%%%%%%%%%%%%%%%%%%%%%%%%%%%%%%%%%%%%%%%%%%%%%%%%%%%%%%%%%%%%%%%%%%%%
% AUTHOR: Nick van Osta
% Based on code from: W. Huberts & W.P. Donders
% DATE:   October 2013
%%%%%%%%%%%%%%%%%%%%%%%%%%%%%%%%%%%%%%%%%%%%%%%%%%%%%%%%%%%%%%%%%%%%%%%%%%%
% DESCRIPTION
%
% This m-file will generate the input required for the Morris approach of
% screening for (non-)important parameters. Trajectories are generated
% based on the approach that was suggested by Morris in 1991. Details can
% be found in:
%
% M. Morris (1991): Factorial Sampling Plans for Preliminary Computational
% Experiments, Technometrics 33(2) 161-174
% http://dx.doi.org/10.1016/S0010-4655(02)00280-1
%
%%%%%%%%%%%%%%%%%%%%%%%%%%%%%%%%%%%%%%%%%%%%%%%%%%%%%%%%%%%%%%%%%%%%%%%%%%%
% INPUT
%
%  - fname:
%    a string with the name of the input file (input file with the name
%    of the model parameter and an associated range
%
%  - factor:
%    a real value containing the factor that is used to scale the input in
%    Inputname (if a range is given in percentages, the factor should equal
%    100. If the true upper and lower values are given, the factor should
%    equal 1)
%
%  - p:
%    an even integer indicating the grid level on which trajectories
%    will be constructed. A higher p indicates more points in the grid.
%
%  - r:
%    an integer indicating the number of replications, where each
%    replication corresponds to a trajectory, which starts at a random
%    point on the p-level grid
%
%%%%%%%%%%%%%%%%%%%%%%%%%%%%%%%%%%%%%%%%%%%%%%%%%%%%%%%%%%%%%%%%%%%%%%%%%%%
% OUTPUT
%  - Xsim-input.csv
%    a .csv file containing the input matrix, where each row represents a
%    sample from the input space (set of input parameters) for which the
%    model will be evaluated
%
%  - info.mat
%    a matlab file containing a structure indicating what samples are
%    varied when. This file is used in morris_analysis.m
%
%%%%%%%%%%%%%%%%%%%%%%%%%%%%%%%%%%%%%%%%%%%%%%%%%%%%%%%%%%%%%%%%%%%%%%%%%%%

function info = morris_sampler(fname, factor, p, r,settings)
  
  % Read the input from InputName and convert percentages to fractions
  fid    = fopen([fname '/input/input.txt']);
  C      = textscan(fid, '%s %f32 %f32');
  
  % Read data, which are divided by 'factor'
  input  = [C{2:3}];
  input  = input./factor;
  
  % Close the file
  fclose(fid);
  
  %% Generate Input
  % Determine total number of model evaluations
  k     = size(input,1);
  Nsim  = r*(k+1);
  
  % Initialize help matrices
  B     = tril(ones(k+1,k),-1);
  Jk    = ones(k+1,k);
  
  % Generate 1-D set of points
  delta1 = settings.delta;
  delta = p/delta1/(p-1);
  xset  = 0:1/(p-1):1-delta;
  
  
  % Load previous sample
  % If current Ns > previous Ns, load all previous plus preallocate
  % If current Ns < previous Ns, load previous Ns untill current Ns
%   dataFileName = [fname 'input/inputP' num2str(p) '.mat'];
%   if exist(dataFileName,'file')
%       load(dataFileName,'data');
% %       Xold = data.X;
% %       X      = zeros(Nsim,k);
% %       X(1:min(Nsim,size(Xold,1)), :) = Xold(1:min(Nsim,size(Xold,1)), :);
% %       indmat = data.indmat(1:min(r*k,size(data.indmat,1)),:);
%   else
      
%   end
  
  
  
  rng('shuffle');
  
  % Generate a trajectory for each replica
  for i=1:r
      inputFolder = fullfile(fname,'input',['T' num2str(i)]);
      if ~exist(inputFolder,'dir')
          mkdir(inputFolder);
          
          Xold = [];
          X      = zeros(k+1,k);
          indmat = [];
          
%           idx_start = (i-1)*(k+1) + 1;
%           idx_stop  =     i*(k+1);

          % Get the matrix D*, k-dimensional diagonal matrix in which each nonzero
          % element is either +1 or -1 with equal probability.
          Dstar = diag(sign(rand(k,1)*2-1));

          % Get matrix P*, (k,k) random permutation matrix in which each column
          % contains one element equal to 1 and all others equal to 0 and no two
          % columns have 1s in the same position.
          I     = eye(k);
          Pstar = I(:,randperm(k));

          % Get vector x*, k-dimensional start sample of the trajectory. It is
          % randomly drawn from the set of allowed values (p-level grid)
          xstar = xset(ceil(rand(k,1)*floor(p*(delta1-1)/delta1)));

          % Get matrix B*, (k+1,k) orientation matrix. One elementary effect per
          % input
          Bstar = (Jk(:,1)*xstar+(delta/2)* ((2*B-Jk)*Dstar+Jk))*Pstar;

          % Find indices where component j has increased/decreases
          [idec,jdec] = find(Dstar*Pstar<0);
          [iinc,jinc] = find(Dstar*Pstar>0);

          % Fill the index matrix.
          indmat = [indmat;jdec idec idec+1;jinc iinc+1 iinc];

          % Fill the input sample matrix
%           X(idx_start:idx_stop,:) = Bstar;
          X = Bstar;
          
          for i = 1 : k
            X(:,i) = X(:,i) * range(input(i,:)) + min(input(i,:));
          end
          
          info.indmat = indmat;
          info.delta  = delta;
          info.p      = p;
          save([inputFolder '/info.mat'],'info');
          save([inputFolder '/X.mat'],'X');
          save([inputFolder '/Bstar.mat'],'Bstar');
      elseif settings.remakeX
          load([inputFolder '/Bstar.mat'],'Bstar');
          X = Bstar;
          for i = 1 : k
            X(:,i) = X(:,i) * range(input(i,:)) + min(input(i,:));
          end
          save([inputFolder '/X.mat'],'X');
      end
  end
  
  
  % The trajectories are between 0 and 1: these are now mapped to the uncertainty domains
  
  
  % Create information structure
  
  
  %% Write results to files
  % Write indexing matrix to file
%   save([fname '/input/info.mat'],'info');
%   if size(X,1)>size(Xold,1) % Only save data file if new trajectories are added
%     data.X = Xbefore;
%     data.indmat = indmat;
%     save(dataFileName,'data');
%   end
  % Write sample file
%   if size(X,1)~=size(Xold,1)
%       write_file(X,[fname '/input/input.csv']);
%   end
  
end
