# Supplementary material for: Parameter subset reduction for patient-specific modelling of arrhythmogenic cardiomyopathy-related mutation carriers in the CircAdapt model
Source: Philos Trans A Math Phys Eng Sci. 2020 May 25;378(2173):20190347. doi: 10.1098/rsta.2019.0347 (PMC7287326; doi:10.1098/rsta.2019.0347)
Supplement: Source Code [file rsta20190347supp3.zip › MS/MS/P2Est.m]

%% Parameters
function Est = P2Est(P, par)
    Est = zeros(length(par.par), 1);
    for iE = 1:length(par.par)
        if isfield(par.par(iE).par,'type')
            
            switch par.par(iE).par.type
                case {'Patch','ArtVen','Bag','Valve'}
                    x = GetFt(P, par.par(iE).par.type,par.par(iE).par.var,par.par(iE).par.loc);
                    x=x(1);
                    
                    if par.patchRelative && ischar(par.par(iE).par.loc) && ( strcmp(par.par(iE).par.loc,'Rv2') ||  strcmp(par.par(iE).par.loc,'Rv3'))
                        switch par.par(iE).par.type
                            case {'Patch','ArtVen','Bag','Valve'}
                                switch par.par(iE).par.var
                                    case {'dT'}
                                        if strcmp(par.par(iE).par.loc,'Rv2')
                                            x = x - GetFt(P, 'Patch','dT','Rv1');
                                        elseif strcmp(par.par(iE).par.loc,'Rv3')
                                            x = x - GetFt(P, 'Patch','dT','Rv2');
                                        end
                                    otherwise
                                        x = x ./ GetFt(P, 'Patch',par.par(iE).par.var,'Rv1');
                                end
                            otherwise
                            x = x ./ GetFt(P, 'Patch',par.par(iE).par.var,'Rv1');
                        end
                    end
                case {'General'}
                    x = P.(par.par(iE).par.type).(par.par(iE).par.var);
            end
            if length(x)>1
                x
            end
            Est(iE) = x;
            
        end
    end
    

end
