# Supplementary material for: Parameter subset reduction for patient-specific modelling of arrhythmogenic cardiomyopathy-related mutation carriers in the CircAdapt model
Source: Philos Trans A Math Phys Eng Sci. 2020 May 25;378(2173):20190347. doi: 10.1098/rsta.2019.0347 (PMC7287326; doi:10.1098/rsta.2019.0347)
Supplement: Source Code [file rsta20190347supp3.zip › MS/MS/postprocessing.m]

%% Postprocessing for Morris Screening
% Settings
YincludedForSensitivity=[111 113 115 15 17 18 19]'+[0 20 40];
YincludedForSensitivity=YincludedForSensitivity(:);
YincludedForSensitivity = [YincludedForSensitivity; 211; 213; 214; 221;  223;  224; 225;  231; 233; 234;241; 243; 244; 245];

par = getParameters;

% YincludedForSensitivity = [YincludedForSensitivity 

% Init
iFig = 1;

% Collect Postprocessing Data
if ~exist(fullfile(folder,'postprocessing'),'dir')
    mkdir(fullfile(folder,'postprocessing'));
end

%% Collect data
isChangedPostData=false;
if exist(fullfile(folder,'postprocessing','postData.mat'),'file')
    load(fullfile(folder,'postprocessing','postData.mat'),'postData');
else
    postData = struct();
end

% init postData
if ~isfield(postData,'includedTrajectories')
    postData.includedTrajectories = [];
end
if ~isfield(postData,'trajectoriesLocalDerivative')
    postData.trajectoriesLocalDerivative = [];
end
if ~isfield(postData,'Bstar')
    postData.Bstar = [];
end

if ~isfield(postData,'X')
    postData.X = [];
end

%% Find New trajectories
FinishedTrajectories1 = dir(fullfile(folder,'output','Y*.mat'));
FinishedTrajectories = zeros(length(FinishedTrajectories1),1);
for iTraj = 1:length(FinishedTrajectories1)
    FinishedTrajectories(iTraj) = str2num(FinishedTrajectories1(iTraj).name(2:(end-4)));
end

NewTrajectories = setdiff(FinishedTrajectories,postData.includedTrajectories);

% Add Local derivatives
disp(' - Collect derivatives from trajectories   0%');
for iTraj = 1:length(NewTrajectories)
    fprintf('\b\b\b\b\b%3.0f%%\n',iTraj/length(NewTrajectories)*100);
    
    % load files
    load([folder 'input/T' num2str(NewTrajectories(iTraj)) '/info.mat'],'info')
    load([folder 'input/T' num2str(NewTrajectories(iTraj)) '/X.mat'],'X')
    load([folder 'input/T' num2str(NewTrajectories(iTraj)) '/Bstar.mat'],'Bstar')
    indmat = info.indmat;
    load([folder 'output/Y' num2str(NewTrajectories(iTraj)) '.mat'],'Y');
    
    % Calculate derivative   
    postData.includedTrajectories(end+1) = NewTrajectories(iTraj);
    postData.trajectoriesLocalDerivative(end+1, :,indmat(:,1))   = (Y(:,indmat(:,2)) - Y(:,indmat(:,3)))/delta;
    postData.X(end+1,:,:) = X;
    postData.Bstar(end+1,:,:) = Bstar;
    
    isChangedPostData=true;
end
fprintf('\b\b\b\b\b  - done \n');

%% Check if should update
isChangedPostData = isChangedPostData || ~isfield(postData,'mu') || ~isfield(postData,'mustar') || ~isfield(postData,'std');

%% Update Sensitivity index and Save data
if isChangedPostData
    % sort data
    [trajSorted,X]=sort(postData.includedTrajectories);
    postData.includedTrajectories = trajSorted;
    postData.trajectoriesLocalDerivative(:,:) = postData.trajectoriesLocalDerivative(X,:);
    postData.X(:,:) = postData.X(X,:);
    postData.Bstar(:,:) = postData.Bstar(X,:);
     
    % calculate mean
    postData.mu = zeros(size(postData.trajectoriesLocalDerivative,2),size(postData.trajectoriesLocalDerivative,3));
    postData.mustar = zeros(size(postData.trajectoriesLocalDerivative,2),size(postData.trajectoriesLocalDerivative,3));
    postData.std = zeros(size(postData.trajectoriesLocalDerivative,2),size(postData.trajectoriesLocalDerivative,3));
    postData.mu(:,:) = mean(postData.trajectoriesLocalDerivative,1);
    postData.mustar(:,:) = mean(abs(postData.trajectoriesLocalDerivative),1);
    postData.std(:,:) = std(postData.trajectoriesLocalDerivative,[],1);
    
    postData.IncludePars = IncludePars;
    
    save(fullfile(folder,'postprocessing','postData.mat'),'postData');
end

%% Find sensitive parameters
% SensitiveParameters = [];
% postData.mustar(YincludedForSensitivity,:)./mean(postData.mustar(YincludedForSensitivity,:));
% 


%% Make Plots

%% Make scatter plots
figuresIncludeY = {[111 113 115 15 17 18 19]};
for iPlot = 1:length(figuresIncludeY)
    figure(iFig); iFig = iFig+1; clf;
    
    for iSub = 1:length(figuresIncludeY{iPlot})
        subplot(3,3,iSub);
        iY = figuresIncludeY{iPlot}(iSub);
        plot(postData.mu(iY,:),postData.std(iY,:),'.')
        title(getYnames(iY));
    end
end

%% Barplots
figuresIncludeY = {[111 113 115 15 17 18 19]};
figuresIncludeY = {YincludedForSensitivity};
% figuresIncludeY = {YincludedForSensitivity(1:2)};

figuresIncludeYforSensitivity = {YincludedForSensitivity};

% for iPlot = 1:length(figuresIncludeY)
%     figure(iFig); iFig = iFig+1; clf;
%     pos = get(gcf,'position');
%     pos(3:4) = [1500 800];
%     pos(1) = max([pos(1) 0]);
%     pos(2) = min([pos(2) 750-pos(4)]);
%     set(gcf,'position',pos);
%     
%     frame = [0.02 0.24 0.975 0.7];
%     
%     muStar = postData.mustar(figuresIncludeY{iPlot},:);
%     muStarNorm = muStar./mean(muStar,2);
%     
%     meanEffect = max(muStarNorm);
%     [e,plotOrder] = sort(meanEffect);
% %     firstLoc = find(min(muStarNorm(:,plotOrder))>=1,1,'first');
%     firstLoc = find(e>=1,1,'first');
%     
%     fprintf('There are %3.0f parameters which might have an influence \n', sum(e>=1));
%     
%     % Make colorbar
%     canvas = zeros(1,1100,3);
%     for iC = 1:size(canvas,2)
%         Y = (iC-1)/100;
%         if Y >=10
%             canvas(:,iC,:) = [0.2 0.2 0.2];
%         elseif Y  >=1
%             canvas(:,iC,:) = [0.2 1 - (Y- 1 )/9*0.8 0.2];
%         else
%             canvas(:,iC,:) = [1 1-Y 1-Y];
%         end
%     end
%     subplot('Position',[0.6 0.975 0.3 0.02]); cla; hold on;
%     image(canvas);
%     xlim([0.5 1100.5]);
%     ylim([0.5 1.5]);
%     set(gca,'ytick',[]);
%     set(gca,'xtick',[0 100 500 1000]+1);
%     set(gca,'xticklabel',{0 1 5 '>10'});
%     
%     
%     
%     for iSub = 1:length(figuresIncludeY{iPlot})
%         iY = figuresIncludeY{iPlot}(iSub);
%         
%         FrameLoc = frame;
%         FrameLoc(4) = frame(4)/length(figuresIncludeY{iPlot});
%         FrameLoc(2) = FrameLoc(2) + (length(figuresIncludeY{iPlot})-iSub)*FrameLoc(4);
%         
%         subplot('Position',FrameLoc); cla; hold on;
%         
%         
%         % rectangle for non-influencers
% %         rectangle('Position',[-1 0 firstLoc+0.5 size(postData.mustar,1)],'FaceColor',[0.8 .8 .8],'EdgeColor','none',...
% %     'LineWidth',3)
% 
%         barX = 1:size(postData.mustar,2);
%         barY = muStarNorm(iSub,plotOrder);
%         
%         
% %         bar(barX(barY>1), barY(barY>1),1,'FaceColor',[0 1 0]);
% %         bar(barX(barY<1), barY(barY<1),1,'FaceColor',[1 .0 .0]);
% 
%         canvas = zeros(1,length(barX),3);
%         for iC = 1:length(barY)
%             if barY(iC)>=10
%                 canvas(:,iC,:) = [0 0.2 0];
%             elseif barY(iC)>=1
%                 canvas(:,iC,:) = [0 1 - (barY(iC) - 1 )/9*0.8 0];
%             else
%                 canvas(:,iC,:) = [1 1-barY(iC) 1-barY(iC)];
%             end
%         end
%         image(barX, [0 2], canvas); 
% 
% %         for iP = 1:length(barY)
% %             bar(barX(iP), 2, 1,'FaceColor',[1 .0 .0]);
% %         end
% 
%         xl=[0.5 size(postData.mustar,2)+0.5];
%         xlim(xl);
%         ylim([0 2]);
% %         plot(xl+[7 0],[1 1],'r--');
%         plot(xl,[0 0]+0.01,'k-');
%         
%         
%         for iP = 1:floor(size(postData.mustar,2)/5)
%             plot(iP*5*[1 1]+0.5,[0 2],'-','linewidth',0.5,'color',[0.7 0.7 0.7]);
%         end
%         
%         plot([firstLoc firstLoc]-0.5,[0 2],'k-','linewidth',2);
%         
%         
%         text(1,1,getYnames(iY),'Fontsize',12);
%         
%         if iSub == length(figuresIncludeY{iPlot})
%             set(gca,'xtick',(1:size(postData.mustar,2))-0.5);
%             set(gca,'xticklabel',{par.par(IncludePars(plotOrder)).name});
%             set(gca,'TickLength',[0 0])
%             set(gca,'XTickLabelRotation',75);
%             set(gca,'ytick',[]);
%             set(gca,'FontSize',12);
%         else
%             set(gca,'xtick',[]);
%             set(gca,'ytick',[]);
%         end
%     end
% end


%% Plot
for iPlot = 1:length(figuresIncludeY)
    figure(iFig); iFig = iFig+1; clf;
    pos = get(gcf,'position');
    pos(3:4) = [1500 800];
    pos(1) = max([pos(1) 0]);
    pos(2) = min([pos(2) 750-pos(4)]);
    set(gcf,'position',pos);
    
    frame = [0.025 0.26 0.97 0.69];
    
    muStar = postData.mustar(figuresIncludeY{iPlot},:);
    muStarNorm = muStar./mean(muStar,2);
    
    meanEffect = max(muStarNorm);
    [e,plotOrder] = sort(meanEffect);
%     firstLoc = find(min(muStarNorm(:,plotOrder))>=1,1,'first');
    firstLoc = find(e>=1,1,'first');
    
    originalSensitiveParameters = IncludePars(meanEffect>1)
    
    fprintf('There are %3.0f parameters which might have an influence \n', sum(e>=1));
    
    % Make colorbar
    canvas = zeros(1,1100,3);
    for iC = 1:size(canvas,2)
        
        % [0 0 0] -> [252 180 180] || [190 208 80] -> [47 79 25]
        
        Y = (iC-1)/100;
        if Y >=10
%             canvas(:,iC,:) = [0.3 0.3 0.4];
            canvas(:,iC,:) = [0.1843    0.3098    0.0980];
        elseif Y  >=1
%             canvas(:,iC,:) = [0.1 1 0.0] + (Y- 1 )/9* [0.2 -0.7 0.4];
            canvas(:,iC,:) = [0.7451    0.8157    0.3137] - ([0.7451    0.8157    0.3137]- [0.1843    0.3098    0.0980])*(Y-1)/9;
            
        else
%             canvas(:,iC,:) = [1-0.3*Y 1-Y 1-Y];
%             canvas(:,iC,:) = [0.9882    0.7059    0.7059] - ([0.9882    0.7059    0.7059]-[1 1 1])*(1-Y);
            canvas(:,iC,:) = [0.8627    0.6275    0.6275] - ([0.8627    0.6275    0.6275]-[1 1 1])*(1-Y);
        end
    end
    subplot('Position',[0.6 0.975 0.3 0.02]); cla; hold on;
    image(canvas);
    text(-150, 1, 'Sensitivity');
    xlim([0.5 1100.5]);
    ylim([0.5 1.5]);
    set(gca,'ytick',[]);
    set(gca,'xtick',[0 100 500 1000]+1);
    set(gca,'xticklabel',{0 1 5 '>10'});
    
    
    subplot('Position',frame); cla; hold on;
    canvas = zeros(length(figuresIncludeY{iPlot}),length(1:size(postData.mustar,2)),3);
    
    for iSub = 1:length(figuresIncludeY{iPlot})

        barX = 1:size(postData.mustar,2);
        barY = muStarNorm(length(figuresIncludeY{iPlot})+1-iSub,plotOrder);
        
        
        for iC = 1:length(barY)
            if barY(iC)>=10
                canvas(iSub,iC,:) = [0.3 0.3 0.4];
            elseif barY(iC)>=1
                canvas(iSub,iC,:) = [0.1 1 0.0] + (barY(iC) - 1 )/9*[0.2 -0.7 0.4];
            else
                canvas(iSub,iC,:) = [1-0.3*barY(iC) 1-barY(iC) 1-barY(iC)];
            end
            Y=barY(iC);
            if Y >=10
    %             canvas(:,iC,:) = [0.3 0.3 0.4];
                canvas(iSub,iC,:) = [0.1843    0.3098    0.0980];
            elseif Y  >=1
    %             canvas(:,iC,:) = [0.1 1 0.0] + (Y- 1 )/9* [0.2 -0.7 0.4];
                canvas(iSub,iC,:) = [0.7451    0.8157    0.3137] - ([0.7451    0.8157    0.3137]- [0.1843    0.3098    0.0980])*(Y-1)/9;

            else
    %             canvas(:,iC,:) = [1-0.3*Y 1-Y 1-Y];
    %             canvas(:,iC,:) = [0.9882    0.7059    0.7059] - ([0.9882    0.7059    0.7059]-[1 1 1])*(1-Y);
                canvas(iSub,iC,:) = [0.8627    0.6275    0.6275] - ([0.8627    0.6275    0.6275]-[1 1 1])*(1-Y);
            end
        end
% 
% %         for iP = 1:length(barY)
% %             bar(barX(iP), 2, 1,'FaceColor',[1 .0 .0]);
% %         end
% 
%         xl=[0.5 size(postData.mustar,2)+0.5];
%         xlim(xl);
%         ylim([0 2]);
% %         plot(xl+[7 0],[1 1],'r--');
%         plot(xl,[0 0]+0.01,'k-');
%         
%         
%         for iP = 1:floor(size(postData.mustar,2)/5)
%             plot(iP*5*[1 1]+0.5,[0 2],'-','linewidth',0.5,'color',[0.7 0.7 0.7]);
%         end
%         
%         plot([firstLoc firstLoc]-0.5,[0 2],'k-','linewidth',2);
%         
%         
%         text(1,1,getYnames(iY),'Fontsize',12);
%         
%         if iSub == length(figuresIncludeY{iPlot})
%             set(gca,'xtick',(1:size(postData.mustar,2))-0.5);
%             set(gca,'xticklabel',{par.par(IncludePars(plotOrder)).name});
%             set(gca,'TickLength',[0 0])
%             set(gca,'XTickLabelRotation',75);
%             set(gca,'ytick',[]);
%             set(gca,'FontSize',12);
%         else
%             set(gca,'xtick',[]);
%             set(gca,'ytick',[]);
%         end
    end
    image(barX, [1 length(figuresIncludeY{iPlot})], canvas); 
    xl = [min(barX)-0.5 max(barX)+0.5];
    xl(1) = xl(2)-110;
    xlim(xl);
    ylim([0.5 length(figuresIncludeY{iPlot})+0.5]);
    set(gca,'xtick',(1:size(postData.mustar,2))-0.5);
    set(gca,'xticklabel',{par.par(IncludePars(plotOrder)).name});
    set(gca,'TickLength',[0 0])
    set(gca,'XTickLabelRotation',75);
    set(gca,'ytick',[]);
    set(gca,'FontSize',12);
    
    plot([firstLoc firstLoc]-0.5,[0.5 length(figuresIncludeY{iPlot})+0.5],'k-','linewidth',2);
    for iSub = 1:length(figuresIncludeY{iPlot})
        iY = figuresIncludeY{iPlot}(length(figuresIncludeY{iPlot})+1-iSub);
        text(xl(1)+19,iSub,getYnames(iY),'Fontsize',12,'HorizontalAlignment','Right');
        plot([xl(1) max(barX)+0.5],[iSub iSub]+0.5,'-','Color',[.4 .4 .4]);
    end
    plot([min(barX)-0.5 max(barX)+0.5],[0 0]+0.5,'-','Color',[.4 .4 .4]);
    plot(0*5*[1 1]+0.5,[0.5 length(figuresIncludeY{iPlot})+0.5],'-','linewidth',0.5,'color',[0.4 0.4 0.4]);
    for iP = 4:floor(size(postData.mustar,2)/5)
        plot(iP*5*[1 1]+0.5,[0.5 length(figuresIncludeY{iPlot})+0.5],'-','linewidth',0.5,'color',[0.4 0.4 0.4]);
    end
    
end
