# Supplementary material for: Parameter subset reduction for patient-specific modelling of arrhythmogenic cardiomyopathy-related mutation carriers in the CircAdapt model
Source: Philos Trans A Math Phys Eng Sci. 2020 May 25;378(2173):20190347. doi: 10.1098/rsta.2019.0347 (PMC7287326; doi:10.1098/rsta.2019.0347)
Supplement: Source Code [file rsta20190347supp3.zip › MS/MS/testFunction.m]

function testFunction(folder,p,delta,runNTrajectory,IncludePars,varargin)
    %default settings
    loadMethod = 0;
    settings.dopostprocessing = 1;
    startingPoint = 0;
    settings.onlyLoad = 0;
    settings.noReload = 0;
    settings.noInit = 0;
    settings.onlyFinished = 0;
    settings.IncludePars = IncludePars;
    settings.remakeX = 0;
    settings.runNTrajectory = runNTrajectory;
    settings.folder = folder;
    settings.redo = 0;
    settings.sims = [];
    settings.delta = delta;
    
    % load varargin
    iV = 0;
    while iV<length(varargin)
        iV = iV+1;
        switch varargin{iV}
            case 'loadRandom'
                loadMethod = 2;
            case 'nopostprocessing'
                settings.dopostprocessing = 0;
            case 'onlyLoad'
                settings.onlyLoad = 1;
            case 'noReload'
                settings.noReload = 1;
            case 'noInit'
                settings.noInit = 1;
            case 'onlyFinished'
                settings.onlyFinished = 1;
            case 'remakeX'
                settings.remakeX = 1;
            case 'startingpoint'
                iV=iV+1;
                startingPoint = varargin{iV};
            case 'sims'
                iV=iV+1;
                settings.sims = varargin{iV};
            case 'redo'
                iV=iV+1;
                settings.redo = varargin{iV};
        end
    end

    includeParametersStrings = {};
    for iP = 1:length(IncludePars)
        includeParametersStrings{iP} = num2str(IncludePars(iP));
    end


    
    
    filename = fullfile(folder,['input/P0.mat']);
    if exist(filename,'file') && ~settings.remakeX
        load(filename,'P');
    else
        load PRv3
%         P = SplitMerge(P, 'Rv1',3);
%         P = runNBeats(P, 1);
        create_input(P, folder,IncludePars);
        save(filename,'P');
    end
    
    

    if startingPoint==0
        morris_sampler(folder,1,p,runNTrajectory,settings);
    end
    
    if settings.remakeX
        if length(dir(fullfile(folder,'model','Finished','*')))>2
            movefile(fullfile(folder,'model','Finished','*'),fullfile(folder,'model','Waiting') );
        end
    end
    
    settings.runNTrajectory = runNTrajectory;


    if ~settings.onlyFinished
        doRun = 1;
        while doRun
            if settings.dopostprocessing
                if startingPoint>0
                    E = model_runCircAdapt(folder,settings,'StartingPoint',startingPoint);%,'parsForDistance',parsForDistance);
                else
                    E = model_runCircAdapt(folder,settings);%,'parsForDistance',parsForDistance);
                end
            else
                if startingPoint>0
                    E = model_runCircAdapt(folder,settings,'nopostprocessing','StartingPoint',startingPoint);%,'parsForDistance',parsForDistance);
                else
                    E = model_runCircAdapt(folder,settings,'nopostprocessing');%,'parsForDistance',parsForDistance);
                end
            end
            
%             if E.code==0
                doRun = 0;
%             end
        end
    end
    
    settings.Tdone = storeOutput(settings);
    storeScreening(settings);


    if settings.dopostprocessing
        %% Error test
        BStarAll=[];
        BStarUsed=[];
        BStarError=[];
        
        errorHist = zeros(length(settings.IncludePars),1);
        
        for iT = 1:runNTrajectory
            load(fullfile(folder,'input',['T' num2str(iT)],'Bstar.mat'),'Bstar');
            BStarAll = [BStarAll; Bstar];
            if exist(fullfile(folder,'model','Error',['T' num2str(iT) '.mat']),'file')
                BStarUsed=[BStarUsed; Bstar];
                
                a=dir(fullfile(folder,'model','PFiles',['T' num2str(iT)],'*.mat'));
                Pstructs = strrep({a.name},'P','');
                Pstructs = strrep(Pstructs,'.mat','');
                Pstructs = str2double(Pstructs);
                pMin = min(Pstructs);
                pMax = max(Pstructs);
                erdir=1;
                if ~isinf(pMax)
                    pError = pMax+1;
                    if pError>size(errorHist,1)
                        pError = pMin-1;
                        erdir=-1;
                    end
                    load(fullfile(folder,'input',['T' num2str(iT)],'info.mat'));
                    BStarError=[BStarError; Bstar(pError,:)];
                    idx = info.indmat( (info.indmat(:,2)==pError & info.indmat(:,3)==pError+erdir) | ...
                                       (info.indmat(:,2)==pError+erdir & info.indmat(:,3)==pError));
                    if isempty(idx)
                        1
                    end
                    
                    errorHist(idx) = errorHist(idx) + 1;
                end
            end
        end
        
        if true
            figure;
            bar(errorHist(errorHist>0));

            par=getParameters;
            errorPar = par.par(settings.IncludePars(errorHist>0));
            set(gca,'xtick',1:length(errorHist(errorHist>0)));
            set(gca,'xticklabel',{errorPar.name});
            xtickangle(75)

            figure;
            errorbar(mean(BStarError),std(BStarError));

            % kmeans
            nGroup = 3;
            n=2;m=4;p=1;
            nGroup = min([nGroup size(BStarError,1)]);
            g = kmeans(BStarError,nGroup);
            figure; clf; hold on;
            for iP = 1:nGroup
               subplot(m,n,iP);
               errorbar(mean(BStarError(g==iP,:),1),std(BStarError(g==iP,:),[],1));
               ylim([0 1]);
               ylabel(['n=' num2str(length(g(g==iP)))])
            end

            % order by distance from mean
            meanBStar = mean(BStarError,1);
            stdBStar = std(BStarError,[],1);
            [val,idx] = sort((meanBStar-0.5).^2);

            figure;
            bar(1:length(val),meanBStar(idx)); hold on;
            errorbar(1:length(val),meanBStar(idx),stdBStar(idx));

            set(gca,'xtick',1:length(val));
            errorPar = par.par(settings.IncludePars(idx));
            set(gca,'xticklabel',{errorPar.name});
            xtickangle(75)

            m=2;n=1;p=0;
            figure; clf; hold on;
            for iP = 1:nGroup
                p=p+1; if p>m*n, p=1; figure; end
                subplot(m,n,p);
                meanBStar = mean(BStarError(g==iP,:),1);
                stdBStar = std(BStarError(g==iP,:),[],1);
                [val,idx] = sort((meanBStar-0.5).^2);

                bar(1:length(val),meanBStar(idx)); hold on;
                errorbar(1:length(val),meanBStar(idx),stdBStar(idx));

                set(gca,'xtick',1:length(val));
                errorPar = par.par(settings.IncludePars(idx));
                set(gca,'xticklabel',{errorPar.name});
                xtickangle(75)
            end

            % distance
            pardistance = zeros(length(settings.IncludePars));
            nD = 0;
            for iP1 = 1:size(pardistance,1)
                for iP2  = 1:size(pardistance,1)
                    pardistance(iP1,iP2) = mean(BStarError(:,iP1) - BStarError(:,iP2));
                end
            end

            makeKMeansHeatMap(pardistance,settings,par,4);
            title('Average distance between parameters of P-structs with error ');

            % distance for each kmeans group
            figure; clf; hold on;
            for iP = 1:nGroup

                pardistance = zeros(length(settings.IncludePars));
                for iP1 = 1:size(pardistance,1)
                    for iP2  = 1:size(pardistance,1)
                        pardistance(iP1,iP2) = mean(BStarError(g==iP,iP1) - BStarError(g==iP,iP2));
                    end
                end
                makeKMeansHeatMap(pardistance,settings,par,4);
                title(['Average distance between parameters of P-structs with error of kmeans group ' num2str(iP) '(n='  num2str(length(g(g==iP))) ')']);

            end
        end
        
        
%         error('STOP')
%         
        %% Diaphony
%         load(fullfile(folder,'input','inputP10.mat'));
        BStarAll=[];
        BStarUsed=[];
        dp=[];
        figure;
        for iT = 1:runNTrajectory
            load(fullfile(folder,'input',['T' num2str(iT)],'Bstar.mat'),'Bstar');
            BStarAll = [BStarAll; Bstar];
            if exist(fullfile(folder,'model','Finished',['T' num2str(iT) '.mat']),'file')
                BStarUsed=[BStarUsed; Bstar];
            end
%             dp(iT) = diaphony(BStarAll);
        
%             plot(dp);
%             drawnow;
        end
        
        

        dp = diaphony(BStarAll);
        disp(['Diaphony of all trajectories is ' num2str(dp)]);
        if length(BStarUsed)>0
            dp = diaphony(BStarUsed);
            disp(['Diaphony of complete trajectories is ' num2str(dp)]);
        end
%         
        Bstarunique = unique(BStarAll);
%         figure;
%         hist(BStarAll,(0:(p-1))/(p-1));

        %% Scatter
        % ee = morris_analysis(folder);
        % figure;
        % for iT=1:size(ee.mu,1)
        %     subplot(1,3,iT);
        %     plot(ee.mu(iT,:), ee.sig(iT,:),'.k');
        %     text(ee.mu(iT,:), ee.sig(iT,:),includeParametersStrings);
        % end
        % figure;
        % for iT=1:size(ee.mu,1)
        %     subplot(1,3,iT);
        %     [mustarorder, mustarorderidx] = sort(ee.mustar(iT,:));
        %     bar(mustarorder);    
        %     set(gca,'xtick',1:length(mustarorder));
        %     set(gca,'xticklabel',includeParametersStrings(mustarorderidx))
        %     hold on;
        %     plot([0 length(mustarorder)+1], [1 1]*mean(mustarorder))
        % end

        %% Convergence rate
%         mc = morris_convergence(folder,5,5,'part');
%         fileMA = fullfile(settings.folder,'output','ma.mat');
        fileMC = fullfile(settings.folder,'output','mc.mat');
        load(fileMC,'mc');
        
        
        
        
        %% Convergence 
        figure;
        iY = 11;
        mu=zeros(size(mc.mu,2), size(mc.mu,3));

        mu(:,:)= mc.mustar(iY, :, :);
        plot(mu(:,:)); hold on;
        plot(mean(mu,2),'k','Linewidth',2);
        
        %% Effect plots
        mu=zeros(1, size(mc.mu,3));
        mus=zeros(1, size(mc.mu,3));
        sig=zeros(1, size(mc.sig,3));
        hFig = figure(3); clf;
        m=3;n=3;
        plotYs = [51 53 54 55 56 57 58 59 ];
        iRow = 1;
        iCol = 0;
        tablePars = [];
        for iY=1:length(plotYs)
            if iCol>=n
                iCol = 1;
                iRow = iRow+1;
            else
                iCol=iCol+1;
            end
            
            
            %scatter
            figureSize = get(gcf,'Position');
            figureSize(1:2) = figureSize(3:4);
            pos = [(iCol-1)/m (iRow-1)/n 1/m 1/n];
            pos = pos + [50-(500/n-50)*(iCol-1) 30 -500/n -60] ./ figureSize;
            subplot('Position',pos); hold on;
            
            
            mu(:)= mc.mu(plotYs(iY), end, :);
            mus(:)= mc.mustar(plotYs(iY), end, :);
            sig(:) = mc.sig(plotYs(iY), end, :);
            scatter(mu,sig,'xk');
            title(getYnames(plotYs(iY)));
            xlabel('\mu');
            ylabel('\sigma');
            
            xl=xlim;
            yl=ylim;
            
            par=getParameters(P);
            
            TableID = {};
            TableName = [];
            
            
            for iP=1:length(mu)
%                 if abs(mu(iP))>0.2*diff(xl) || abs(sig(iP)) > 0.2*diff(yl)
                if mus(iP)>mean(mus)
                    str = [par.par(IncludePars(iP)).name];
                    str = num2str(iP);
                    tablePars(end+1) = iP;
                    text(mu(iP)+0.01*diff(xl), sig(iP) + 0.01*diff(yl),str);
                end
            end
        end
        tablePars=unique(tablePars);
        for iP1=1:length(tablePars)
            iP = tablePars(iP1);
            tablePars(end+1) = iP;
            TableID{end+1} = [' ' num2str(iP)];
            TableName{end+1} = par.par(IncludePars(iP)).name;
        end

        T = table(TableName(1:round(length(TableID)/2))','RowNames',TableID(1:round(length(TableID)/2))');
        % Get the table in string form.
        TString = evalc('disp(T)');
        % Use TeX Markup for bold formatting and underscores.
        TString = strrep(TString,'<strong>','\bf');
        TString = strrep(TString,'</strong>','\rm');
        TString = strrep(TString,'_','\_');
        % Get a fixed-width font.
        FixedWidth = get(0,'FixedWidthFontName');
        % Output the table using the annotation command.
        pos = [1 0 0 1];
        pos = pos + [-370 30 200 -35] ./ figureSize;
        annotation(gcf,'Textbox','String',TString,'Interpreter','Tex',...
            'FontName',FixedWidth,'Units','Normalized','Position',pos,'LineStyle','none');
        
        
        T = table(TableName(round(length(TableID)/2):end)','RowNames',TableID(round(length(TableID)/2):end)');
        % Get the table in string form.
        TString = evalc('disp(T)');
        % Use TeX Markup for bold formatting and underscores.
        TString = strrep(TString,'<strong>','\bf');
        TString = strrep(TString,'</strong>','\rm');
        TString = strrep(TString,'_','\_');
        % Get a fixed-width font.
        FixedWidth = get(0,'FixedWidthFontName');
        % Output the table using the annotation command.
        pos = [1 0 0 1];
        pos = pos + [-210 30 220 -35] ./ figureSize;
        annotation(gcf,'Textbox','String',TString,'Interpreter','Tex',...
            'FontName',FixedWidth,'Units','Normalized','Position',pos,'LineStyle','none');
%             
        %%
%         error('stop');
        
        
        %% Barplot

        iY = 21;
        figure;

        mu=zeros(size(mc.mu,2), size(mc.mu,3));
        sig=zeros(size(mc.mu,2), size(mc.mu,3));

        mu(:,:)= mc.mu(iY, :, :);
        sig(:,:)= mc.sig(iY, :, :);

        mu=mean(mu,2);
        sig=sqrt(sum(sig,2));
        errorbar(1:size(mc.mu,2),mu,sig);


        figure;
        iY = 51;


        nPlots = 2;
        iPlot = unique(round((1:nPlots)/nPlots*size(mc.mustar,2)));
        nPlots = length(iPlot);

        for ii=1:nPlots
            iT = iPlot(ii);
            subplot(1,nPlots,ii);
            mustar = zeros(size(mc.mustar,3),1);
            mustar(:) = mc.mustar(iY,iT,:);
            [mustarorder, mustarorderidx] = sort(mustar);
            bar(mustarorder);    
            set(gca,'xtick',1:length(mustarorder));
            set(gca,'xticklabel',includeParametersStrings(mustarorderidx))
            hold on;
            plot([0 length(mustarorder)+1], [1 1]*mean(mustarorder));
            nSig = sum(mustarorder>mean(mustarorder));
            title(['iT' num2str(iT) ' nSig=' num2str(nSig)]);
        end
        
        

        %%
        % ee = morris_analysis(folder);
        muTab = struct();
        Ynames = getYnames;
        fileP0 = fullfile(settings.folder,'input','P0.mat');
        load(fileP0,'P');
        par = getParameters(P);
        muTab(1).name = '';
        for iY = 1:length(Ynames)
            if ~isempty(Ynames{iY})
                Ynames{iY} = strrep(Ynames{iY},'/',' per ');
                Ynames{iY} = strrep(Ynames{iY},' ','_');
                muTab(1).(Ynames{iY}) = 0;
            end
        end

        for iP = 1:length(IncludePars)
            muTab(iP).name = par.par(IncludePars(iP)).name;

            for iY = 1:length(Ynames)
                if ~isempty(Ynames{iY})
                    muTab(iP).(Ynames{iY}) = 0;
                end
            end
        end

        
        for iP = 1:length(IncludePars)
            muTab(iP).name = par.par(IncludePars(iP)).name;

            for iY = 1:length(Ynames)
                if ~isempty(Ynames{iY})
                    muTab(iP).(Ynames{iY}) = mc.mustar(iY,end,iP);% ./ max(mc.mustar(iY,end,:));
                    muTab(iP).(Ynames{iY})(muTab(iP).(Ynames{iY})==inf)=nan;
                end
            end
        end
        
        
        xlsFile = fullfile(folder,'screening.xlsx');
        p=1;
        
        %
        disp('Collect Parameter Data');
        includedParameters = par.par(settings.IncludePars);
        parData = struct();
        for iP=1:length(includedParameters)
            parData(iP).name = includedParameters(iP).name;
            parData(iP).var = includedParameters(iP).par.var;
            if isfield(includedParameters(iP).par,'loc')
                parData(iP).loc = includedParameters(iP).par.loc;
            else,parData(iP).loc =''; 
            end
            parData(iP).lb = includedParameters(iP).par.limits(1);
            parData(iP).ub = includedParameters(iP).par.limits(2);
            parData(iP).multiplyOrigin = includedParameters(iP).par.multiplyOrigin;
            parData(iP).orval = includedParameters(iP).par.orVal;
        end
        writetable(struct2table(parData),xlsFile,'Sheet','IncludedParameters');
        
        % struct2table(sigTab)
        disp('Find sensitive parameters');
        writetable(struct2table(muTab),xlsFile,'Sheet',['p' num2str(p) 'mu']);
        sigTab = getSigTab(settings,mc,IncludePars);
        writetable(struct2table(sigTab),xlsFile,'Sheet',['p' num2str(p) ]);
        
        %% Show all significant 
        disp('List sensitive tabs');
        [tabIsSensitive, parIDX]= getIsSensitive(settings,sigTab,muTab);
        tabIsSensitive=structAddEmptyRules(tabIsSensitive,10);
        writetable(struct2table(tabIsSensitive),xlsFile,'Sheet',['p' num2str(p) 'IsSensitive'])
        
        useYAbs = {'T250_Apex','T290_Apex','T210_Apex','T2PS_Apex','SS_Apex','PSS_Apex','PS_Apex',...
            'T210_Mid','T2PS_Mid','SS_Mid','PSS_Mid','PS_Mid',...
            'T210_Base','T2PS_Base','SS_Base','PSS_Base','PS_Base',...
            'T210_Sv','T2PS_Sv','SS_Sv','PSS_Sv','PS_Sv',...
            'T210_Lv','T2PS_Lv','SS_Lv','PSS_Lv','PS_Lv',...
            'EDV_Rv','EDV_Lv'};
   
        [tabIsSensitiveAbs, parIDXABs]= getIsSensitive(settings,sigTab,muTab,useYAbs);
        tabIsSensitiveAbs=structAddEmptyRules(tabIsSensitiveAbs,10);
        writetable(struct2table(tabIsSensitiveAbs),xlsFile,'Sheet',['p' num2str(p) 'IsSensitiveAbsolute'])
        
        
%         %% plot sensitive
%         figure;
%         iY = 11;
%         
        save tabIsSensitive tabIsSensitive;
        
        
        %% More sensitive
        parIDXnew = parIDX;
        maxIO = 1; % 20
        for iO = 1:maxIO
            %% REdo for significant parameters
            disp(['Find and List sensitive tabs ' num2str(iO) '/' num2str(maxIO)]);
            sigTabN = getSigTab(settings,mc,IncludePars(parIDXnew));
            muTabN = muTab(parIDXnew);
            [tabIsSensitive,parIDX1] = getIsSensitive(settings,sigTabN,muTabN);
            parIDXnew = parIDXnew(parIDX1);
            tabIsSensitive=structAddEmptyRules(tabIsSensitive,10);
            writetable(struct2table(tabIsSensitive),xlsFile,'Sheet',['p' num2str(p) 'IsSensitive' num2str(iO)])
        end
        
%         
%         
%         %% REdo for significant parameters
%         disp('Find and List sensitive tabs third order');
%         sigTab = getSigTab(settings,mc,IncludePars(parIDX(parIDX1)));
%         [tabIsSensitive,parIDX2] = getIsSensitive(settings,sigTab,muTab);
%         tabIsSensitive=structAddEmptyRules(tabIsSensitive,10);
%         writetable(struct2table(tabIsSensitive),xlsFile,'Sheet',['p' num2str(p) 'IsSensitive2'])
%         %% REdo for significant parameters
%         disp('Find and List sensitive tabs 4 order');
%         sigTab = getSigTab(settings,mc,IncludePars(parIDX(parIDX1(parIDX2))));
%         [tabIsSensitive,parIDX3] = getIsSensitive(settings,sigTab,muTab);
%         tabIsSensitive=structAddEmptyRules(tabIsSensitive,10);
%         writetable(struct2table(tabIsSensitive),xlsFile,'Sheet',['p' num2str(p) 'IsSensitive3'])
%         %% REdo for significant parameters
%         disp('Find and List sensitive tabs 5 order');
%         sigTab = getSigTab(settings,mc,IncludePars(parIDX(parIDX1(parIDX2(parIDX3)))));
%         [tabIsSensitive,parIDX4] = getIsSensitive(settings,sigTab,muTab);
%         tabIsSensitive=structAddEmptyRules(tabIsSensitive,10);
%         writetable(struct2table(tabIsSensitive),xlsFile,'Sheet',['p' num2str(p) 'IsSensitive4'])
%         %% REdo for significant parameters
%         disp('Find and List sensitive tabs 6 order');
%         sigTab = getSigTab(settings,mc,IncludePars(parIDX(parIDX1(parIDX2(parIDX3(parIDX4))))));
%         [tabIsSensitive,parIDX5] = getIsSensitive(settings,sigTab,muTab);
%         tabIsSensitive=structAddEmptyRules(tabIsSensitive,10);
%         writetable(struct2table(tabIsSensitive),xlsFile,'Sheet',['p' num2str(p) 'IsSensitive5'])
%         %% REdo for significant parameters
%         disp('Find and List sensitive tabs 7 order');
%         sigTab = getSigTab(settings,mc,IncludePars(parIDX(parIDX1(parIDX2(parIDX3(parIDX4(parIDX5)))))));
%         [tabIsSensitive,parIDX6] = getIsSensitive(settings,sigTab,muTab);
%         tabIsSensitive=structAddEmptyRules(tabIsSensitive,10);
%         writetable(struct2table(tabIsSensitive),xlsFile,'Sheet',['p' num2str(p) 'IsSensitive6'])
%         %% REdo for significant parameters
%         disp('Find and List sensitive tabs 8 order');
%         sigTab = getSigTab(settings,mc,IncludePars(parIDX(parIDX1(parIDX2(parIDX3(parIDX4(parIDX5(parIDX6))))))));
%         [tabIsSensitive,parIDX7] = getIsSensitive(settings,sigTab,muTab);
%         tabIsSensitive=structAddEmptyRules(tabIsSensitive,10);
%         writetable(struct2table(tabIsSensitive),xlsFile,'Sheet',['p' num2str(p) 'IsSensitive7'])
%         %% REdo for significant parameters
%         disp('Find and List sensitive tabs 9 order');
%         sigTab = getSigTab(settings,mc,IncludePars(parIDX(parIDX1(parIDX2(parIDX3(parIDX4(parIDX5(parIDX6(parIDX7)))))))));
%         [tabIsSensitive,parIDX8] = getIsSensitive(settings,sigTab,muTab);
%         tabIsSensitive=structAddEmptyRules(tabIsSensitive,10);
%         writetable(struct2table(tabIsSensitive),xlsFile,'Sheet',['p' num2str(p) 'IsSensitive8'])
%         %% REdo for significant parameters
%         disp('Find and List sensitive tabs 10 order');
%         sigTab = getSigTab(settings,mc,IncludePars(parIDX(parIDX1(parIDX2(parIDX3(parIDX4(parIDX5(parIDX6(parIDX7(parIDX8))))))))));
%         [tabIsSensitive,parIDX9] = getIsSensitive(settings,sigTab,muTab);
%         tabIsSensitive=structAddEmptyRules(tabIsSensitive,10);
%         writetable(struct2table(tabIsSensitive),xlsFile,'Sheet',['p' num2str(p) 'IsSensitive9'])
%         %% REdo for significant parameters
%         disp('Find and List sensitive tabs 11 order');
%         sigTab = getSigTab(settings,mc,IncludePars(parIDX(parIDX1(parIDX2(parIDX3(parIDX4(parIDX5(parIDX6(parIDX7(parIDX8(parIDX9)))))))))));
%         [tabIsSensitive,parIDX10] = getIsSensitive(settings,sigTab,muTab);
%         tabIsSensitive=structAddEmptyRules(tabIsSensitive,10);
%         writetable(struct2table(tabIsSensitive),xlsFile,'Sheet',['p' num2str(p) 'IsSensitive10'])
        
        
    end
end

function s = structAddEmptyRules(s,n)
    l = length(s);
    f = fieldnames(s);
    for iN=1:n
        for iF = 1:length(f)
            s(l+iN).(f{iF}) = '';
        end
    end
end

function Tdone = storeOutput(settings)
    folder = settings.folder;
    perc = 0;
    Tdone =  [];
    h=waitbar(perc);
    for iT = 1:settings.runNTrajectory
        perc = (iT-1)/settings.runNTrajectory;
        updateWaitbar(h,perc);
        Y = [];
        modelFile = fullfile(folder,'model','Finished',['T' num2str(iT) '.mat']);
        Yfile = fullfile(folder,'output',['Y' num2str(iT) '.mat']);
        if exist(modelFile,'file') && ~exist(Yfile,'file')
            try
                modelInfo = fullfile(folder,'input',['T' num2str(iT)], 'info.mat');
                load(modelInfo,'info');
                for iF = 1:(size(info.indmat,1)+1)
                    perc = perc + (1/settings.runNTrajectory)*1/(size(info.indmat,1)+1) ;
                    updateWaitbar(h,perc);
                    load(fullfile(folder,'model','PFiles',['T' num2str(iT)],['P' num2str(iF) '.mat']),'P')
                    P.General.Dt = 0.002;
                    Y(:,iF) = getY(P);
                end
                save(Yfile,'Y');
            catch e
                disp(['Error in trajectory ' num2str(iT)]);
            end
        end
        if exist(Yfile,'file') 
            Tdone(end+1) = iT;
        end
    end
    close(h);
end

function storeScreening(settings)
    fileMA = fullfile(settings.folder,'output','ma.mat');
    fileMC = fullfile(settings.folder,'output','mc.mat');
    fileMCA = fullfile(settings.folder,'output','mca.mat');
    doScreening = 1;
    if exist(fileMA,'file') && exist(fileMC,'file') && exist(fileMCA,'file')
        load(fileMA,'ma');
        load(fileMC,'mc');
        load(fileMCA,'mca');
        if size(mc.mu,2)==length(settings.Tdone)
            doScreening = 0;
        end
    end
    
    if doScreening && length(settings.Tdone)>0
        ma=morris_analysis(settings.folder,settings.Tdone);
        [mc, mca]=morris_convergence(settings.folder,settings.Tdone,10,0.05);
        save(fileMA,'ma');
        save(fileMC,'mc');
        save(fileMCA,'mca');
    end
end

function updateWaitbar(h,perc)
    waitbar(perc,h,[num2str(round(perc*100)) '%']);
end

function sigTab = getSigTab(settings,mc,IncludePars)
    sigTab = struct();
    Ynames = getYnames;
    fileP0 = fullfile(settings.folder,'input','P0.mat');
    load(fileP0,'P');
    par = getParameters(P);
    sigTab(1).name = '';
    for iY = 1:length(Ynames)
        if ~isempty(Ynames{iY})
            Ynames{iY} = strrep(Ynames{iY},'/',' per ');
            Ynames{iY} = strrep(Ynames{iY},' ','_');
            sigTab(1).(Ynames{iY}) = 0;
        end
    end

    for iP = 1:length(IncludePars)
        sigTab(iP).name = par.par(IncludePars(iP)).name;

        for iY = 1:length(Ynames)
            if ~isempty(Ynames{iY})
                sigTab(iP).(Ynames{iY}) = 0;
            end
        end
    end

    sigTabOld = sigTab;
    continueCountBySwitch=0;

    for iP = 1:length(IncludePars)
        sigTab(iP).name = par.par(IncludePars(iP)).name;
        sigTabOld(iP).name = par.par(IncludePars(iP)).name;

        for iY = 1:length(Ynames)
            if ~isempty(Ynames{iY})
                
                for iTraj = 1:size(mc.mustar,2)
                    if isnan(mc.mustar(iY,iTraj,iP))
                        % nothing
                    elseif mc.mustar(iY,iTraj,iP)>  nanmean(mc.mustar(iY,iTraj,:))  %Signifficant thist rajectory
                        if sigTab(iP).(Ynames{iY})<0    % Was not last trajectory
                            if sigTab(iP).(Ynames{iY})>-continueCountBySwitch % if is signifficant now and then, continue counting
                                sigTab(iP).(Ynames{iY}) = sigTabOld(iP).(Ynames{iY})-sigTab(iP).(Ynames{iY});
                                sigTabOld(iP).(Ynames{iY})=sigTab(iP).(Ynames{iY});
                            else
                                sigTabOld(iP).(Ynames{iY})=sigTab(iP).(Ynames{iY});
                                sigTab(iP).(Ynames{iY}) = 0;
                            end
                        end
                        sigTab(iP).(Ynames{iY}) = sigTab(iP).(Ynames{iY}) + 1;
                    else
                        if sigTab(iP).(Ynames{iY})>0
                            sigTabOld(iP).(Ynames{iY})=sigTab(iP).(Ynames{iY});
                            sigTab(iP).(Ynames{iY}) = 0;
                        end
                        sigTab(iP).(Ynames{iY}) = sigTab(iP).(Ynames{iY}) - 1;
                    end
                    % HM
%                         if mc.mustar(iY,iTraj,iP)> 0.5*max(mc.mustar(iY,iTraj,:))
%                             if sigTabHM(iP).(Ynames{iY})<0
%                                 sigTabHM(iP).(Ynames{iY}) = 0;
%                             end
%                             sigTabHM(iP).(Ynames{iY}) = sigTabHM(iP).(Ynames{iY}) + 1;
%                         else
%                             if sigTabHM(iP).(Ynames{iY})>0
%                                 sigTabHM(iP).(Ynames{iY}) = 0;
%                             end
%                             sigTabHM(iP).(Ynames{iY}) = sigTabHM(iP).(Ynames{iY}) - 1;
%                         end
                end
                if sigTab(iP).(Ynames{iY})<0 && sigTab(iP).(Ynames{iY})>-continueCountBySwitch% Make 
                    sigTab(iP).(Ynames{iY}) = sigTabOld(iP).(Ynames{iY})-sigTab(iP).(Ynames{iY});
                end
            end
        end
    end
end

function [tabIsSensitive parIDX] = getIsSensitive(settings,useTab,muTab,useY)
    
    if ~exist('useY')
        useY = {'T250_Apex','T290_Apex','T210_Apex','T2PS_Apex','SS_Apex','PSS_Apex','PS_Apex',...
            'T210_ApexMid','T2PS_ApexMid','SS_ApexMid','PSS_Mid','PS_ApexMid',...
            'T210_ApexBase','T2PS_ApexBase','SS_ApexBase','PSS_Base','PS_ApexBase','EDV_Rv','EDV_Lv'};
    end

    tabIsSensitive=struct();
    nextIP = 0;
    parIDX=[];
    for iP = 1:length(useTab)
        isSensitive = 0;
        for iS = 1:length(useY)
            isSensitive(iS) = muTab(iP).(useY{iS})/mean([muTab.(useY{iS})])>1;
        end
        if sum(isSensitive)>0
            nextIP=nextIP+1;
            tabIsSensitive(nextIP).name = useTab(iP).name;
            for iS = 1:length(useY)
                if isSensitive(iS)
%                         tabIsSensitive(nextIP).(useY{iS}) = isSensitive(iS);
                    tabIsSensitive(nextIP).(useY{iS}) = muTab(iP).(useY{iS}) / mean([muTab(:).(useY{iS})]);
                else
                    tabIsSensitive(nextIP).(useY{iS}) = 0;
                end
            end
            parIDX(nextIP) = iP;
        end
    end

    for iP = (nextIP+1):length(useTab) 
        tabIsSensitive(iP).name = '';
        for iS = 1:length(useY)
            tabIsSensitive(iP).(useY{iS}) =  '';
        end
    end
end

function makeKMeansHeatMap(pardistance,settings,par,nGroup)
        % sort to kmeans
        g = kmeans(pardistance,nGroup);
        [~,idx] = sort(g);
        
        % sort groups
        groupMean = [];
        for iG = 1:nGroup
            groupMean(iG) = mean(mean(pardistance(g==iG,:).^2));
        end
        [~,idx1] = sort(groupMean);
        idx2 = [];
        for iG = 1:nGroup
            idx2 = [idx2; find(g==idx1(iG))];
        end
        idx=idx2;
        
        
        % colormap
        n = 50;
        cmap = gray(n);
        cmap((n+1):(n*2),:) = cmap(n:-1:1,:);
        cmap(1:n,3) = 1;
        cmap((n+1):(n*2),1) = 1;
        figure;
        hHeat = heatmap(pardistance(idx,idx),'Colormap',cmap);
        errorPar = par.par(settings.IncludePars(idx));
        set(gca,'XData',{errorPar.name});
        set(gca,'YData',{errorPar.name});
end
