# Supplementary material for: Parameter subset reduction for patient-specific modelling of arrhythmogenic cardiomyopathy-related mutation carriers in the CircAdapt model
Source: Philos Trans A Math Phys Eng Sci. 2020 May 25;378(2173):20190347. doi: 10.1098/rsta.2019.0347 (PMC7287326; doi:10.1098/rsta.2019.0347)
Supplement: Source Code [file rsta20190347supp3.zip › MS/MS/write_file.m]

function write_file(data,fname)
  % Open the file
  fid = fopen(fname,'w');
  
  % Write data
  for i = 1:size(data,1)
    for j = 1:size(data,2)
      if j ~= size(data,2)
        % Include comma if it is not the last parameter value
        fprintf(fid,'%20.10e,', data(i,j));
      else
        % Include newline character if it is the last parameter value
        fprintf(fid,'%20.10e\n', data(i,j));
      end
    end
  end
  
  % Close the file
  fclose(fid);
end
