# Supplementary material for: Parameter subset reduction for patient-specific modelling of arrhythmogenic cardiomyopathy-related mutation carriers in the CircAdapt model
Source: Philos Trans A Math Phys Eng Sci. 2020 May 25;378(2173):20190347. doi: 10.1098/rsta.2019.0347 (PMC7287326; doi:10.1098/rsta.2019.0347)
Supplement: Source Code [file rsta20190347supp3.zip › MS/readme.txt]

To run Morris Screening:
- Open Matlab
- Run initMS.m to initialize folders
- Run main.m to run simulations
- Run postprocessing.m to view figure

All model inputs are defined in getParameters.m
The model inputs used for morris screening are set in main.m
The model outputs are defined in MS/getY.m and MS/getYnames.m
