# Supplementary material for: Parameter subset reduction for patient-specific modelling of arrhythmogenic cardiomyopathy-related mutation carriers in the CircAdapt model
Source: Philos Trans A Math Phys Eng Sci. 2020 May 25;378(2173):20190347. doi: 10.1098/rsta.2019.0347 (PMC7287326; doi:10.1098/rsta.2019.0347)
Supplement: Source Code [file rsta20190347supp3.zip › MS/Tools/AdaptScript.m]

% Number of iterations
numIterations = 10;

% Adapts the currently loaded P file.

tCycleAtRest = P.General.tCycle;
flowAtRest = P.General.q0;

h = waitbar(0,'');
for it = 1 : numIterations
	waitbar( (it-1)/numIterations, h);
    % Go to exercise
    P.General.tCycle = 0.75 * tCycleAtRest;
    P.General.q0     = 1.5 * flowAtRest;
    P.General.DtSimulation = 10;
    P.General.tEnd = P.t( end ) + P.General.DtSimulation;
    P.Adapt.Fast = 1;
    CircAdaptP;
    P.General.tCycle = 0.5 * tCycleAtRest;
    P.General.q0     = 3 * flowAtRest;
    P.General.DtSimulation = 30;
    P.General.tEnd = P.t( end ) + P.General.DtSimulation;
    P.Adapt.Fast = 1;
    CircAdaptP;
    P.Adapt.Fast = 0;
    
    % Adapt at exercise
    P.Adapt.FunctionName = 'AdaptExcP';
    P.General.DtSimulation = 100 * P.General.tCycle;
    P.General.tEnd = P.t( end ) + P.General.DtSimulation;
    CircAdaptP;
    
    % Go to rest
    P.Adapt.FunctionName = 'Adapt0P';
    P.General.tCycle = tCycleAtRest;
    P.General.q0     = flowAtRest;
    P.General.DtSimulation = 30;
    P.General.tEnd = P.t( end ) + P.General.DtSimulation;
    P.Adapt.Fast = 1;
    CircAdaptP;
    P.Adapt.Fast = 0;
    
    % Adapt at rest
    P.Adapt.FunctionName = 'AdaptRestP';
    P.General.DtSimulation = 50 * P.General.tCycle;
    P.General.tEnd = P.t( end ) + P.General.DtSimulation;
    CircAdaptP;
    
    % Return to normal
    P.Adapt.FunctionName = 'Adapt0P';
    P.General.DtSimulation = 1.5 * P.General.tCycle;
    P.General.tEnd = P.t( end ) + P.General.DtSimulation;
    CircAdaptP;
    
end

save PAdapted P;
