# Supplementary material for: Parameter subset reduction for patient-specific modelling of arrhythmogenic cardiomyopathy-related mutation carriers in the CircAdapt model
Source: Philos Trans A Math Phys Eng Sci. 2020 May 25;378(2173):20190347. doi: 10.1098/rsta.2019.0347 (PMC7287326; doi:10.1098/rsta.2019.0347)
Supplement: Source Code [file rsta20190347supp3.zip › MS/Tools/CalculateEngineeringStrains.m]

function [ engStrain, onsetIdx ] = CalculateEngineeringStrains( onsetTime )

global P;

originalTime = P.t - P.t( 1 );

onsetIdx = find( originalTime > onsetTime, 1, 'first' );
originalTime
onsetTime
sarcLength = P.Patch.Ls;
refSarcLength = sarcLength( onsetIdx, : );

extension = bsxfun( @rdivide, sarcLength, refSarcLength );

engStrain = 100 * ( extension - 1 );

end
