# Supplementary material for: Parameter subset reduction for patient-specific modelling of arrhythmogenic cardiomyopathy-related mutation carriers in the CircAdapt model
Source: Philos Trans A Math Phys Eng Sci. 2020 May 25;378(2173):20190347. doi: 10.1098/rsta.2019.0347 (PMC7287326; doi:10.1098/rsta.2019.0347)
Supplement: Source Code [file rsta20190347supp3.zip › MS/Tools/CalculateSegmentalWork.m]

function sarcWork = CalculateSegmentalWork

global P;

Ef = GetFt( 'Patch', 'Ef', 'All' );
Sf = GetFt( 'Patch', 'Sf', 'All' );
VWall = GetFt( 'Patch', 'VWall', 'All' );

sarcWork = zeros( length( Ef( 1, : ) ), 1 );

for i=1:length ( Ef( 1, : ) )
    sarcWork( i, 1 ) = -trapz( Ef( :, i ), Sf( :, i ) ) * VWall( i );
end

return
